# Supplementary material for: An m6A-Related lncRNA Signature Predicts the Prognosis of Hepatocellular Carcinoma
Source: Front Pharmacol. 2022 Mar 30;13:854851. doi: 10.3389/fphar.2022.854851 (PMC9006777; doi:10.3389/fphar.2022.854851)
Supplement: Supplementary file 1 [file DataSheet1.ZIP]

Archive with 38 entries (37 files):
- Source data/
- Source data/Figure10 dataset.txt
- Source data/Figure2 dataset1 exp.txt
- Source data/Figure2 dataset2 uniSigExp.txt
- Source data/Figure2 lasso.R
- Source data/Figure2 uniCox.R
- Source data/Figure3 dataset risky sandy.txt
- Source data/Figure4 dataset ICGC.txt
- Source data/Figure4 dataset TCGA.txt
- Source data/Figure4.boxplot.R
- Source data/Figure5 dataset ICGC risk.txt
- Source data/Figure5 dataset TCGArisk.txt
- Source data/Figure5 survival curve.R
- Source data/Figure5 timeroc.R
- Source data/Figure6 dataset TCGArisk.txt
- Source data/Figure6 datasetICGCrisk.txt
- Source data/Figure6 riskPlot.R
- Source data/Figure7 dataset ICGC cox.sav
- Source data/Figure7 dataset TCGA cox.sav
- Source data/Figure7 nomogram.R
- Source data/Figure8 dataset ICGC cox.xlsx
- Source data/Figure8 dataset TCGA cox.xlsx
- Source data/Figure8 nomo stage compare.R
- Source data/Figure9 dataset annotation.cls
- Source data/Figure9 dataset.gct
- Source data/Figure9 singleGene.multipleGSEA.R
- Source data/Supplementary Figure1 code.R
- Source data/Supplementary Figure1 lncRNAexp.txt
- Source data/Supplementary Figure1 m6Aexp.txt
- Source data/Supplementary Figure2 PCR rawdata.xlsx
- Source data/Table1 dataset ICGC clinical.xlsx
- Source data/Table1 dataset TCGA clinical.xlsx
- Source data/Table2 dataset2 uniSigExp.txt
- Source data/Table3 dataset ICGC cox.sav
- Source data/Table3 dataset TCGA cox.sav
- Source data/Table4 dataset TCGA cox.sav
- Source data/Table5 dataset ICGC cox.sav
- Source data/manuscript rawdata summary.xlsx
