# Supplementary material for: An m6A-Related lncRNA Signature Predicts the Prognosis of Hepatocellular Carcinoma
Source: Front Pharmacol. 2022 Mar 30;13:854851. doi: 10.3389/fphar.2022.854851 (PMC9006777; doi:10.3389/fphar.2022.854851)
Supplement: Supplementary file 1 [file DataSheet1.ZIP › Source data/Figure10 dataset.txt]

risk score	Dendritic	Macrophage	Neutrophil	CD8_Tcell	CD4_Tcell	B_cell	id
1.450192645	0.385728722	0.021296258	0.102548143	0.159672401	0.103642232	0.100557871	TCGA-DD-AADY
1.50829051	0.536358865	0.051164927	0.132290949	0.250961537	0.113302611	0.167429027	TCGA-ES-A2HT
1.551514486	0.373746704	0.068106484	0.094579095	0.166129084	0.085231985	0.093427161	TCGA-DD-A3A2
1.557628011	0.390572278	0.00383409	0.100371188	0.161919393	0.099655855	0.065497958	TCGA-DD-AACY
1.561207677	0.370611697	0.066184475	0.10321998	0.171218982	0.096595418	0.079754271	TCGA-BC-A10X
1.575247182	0.369754018	0.012160557	0.103231137	0.131671296	0.093856321	0.090518787	TCGA-ZP-A9D0
1.598444092	0.445782117	0.05458846	0.114518109	0.15032499	0.160962185	0.05908153	TCGA-DD-AAD3
1.60979383	0.443485641	0.003501388	0.091025907	0.136721774	0.128936162	0.048573371	TCGA-DD-A4NL
1.624962168	0.392757483	0.000130568	0.091628303	0.139262646	0.111798358	0.078685755	TCGA-DD-AADJ
1.639545937	0.393316281	0.046277305	0.09444021	0.161962908	0.118640983	0.076148888	TCGA-DD-AAE7
1.672746771	0.409930389	0.009683205	0.109087782	0.163739693	0.107798027	0.087281047	TCGA-G3-A3CG
1.676552606	0.519616553	0.083870294	0.137966419	0.206486562	0.132003486	0.095980553	TCGA-K7-A5RF
1.682907458	0.414167472	0.017534292	0.096334546	0.166242632	0.101535718	0.065316692	TCGA-DD-AAE3
1.683006639	0.369056577	0.024720837	0.088784118	0.160039693	0.088009602	0.071008966	TCGA-MR-A520
1.684696112	0.481193089	0.026269877	0.092681108	0.15833054	0.103781135	0.113394632	TCGA-DD-AAEI
1.685544832	0.420387166	0.044706303	0.105900136	0.214454866	0.073652533	0.09741734	TCGA-G3-A5SK
1.702456345	0.534429448	0	0.089099321	0.238329764	0.064019614	0.06405748	TCGA-DD-AADS
1.718525042	0.392000047	0.027548349	0.103655899	0.13874625	0.134410074	0.089910059	TCGA-DD-AADP
1.740092211	0.391201923	0.096087778	0.110863429	0.1736294	0.11555029	0.085742941	TCGA-DD-A1EB
1.749359407	0.596140926	0	0.072989095	0.182340913	0.106617656	0.160570738	TCGA-FV-A2QQ
1.754653562	0.531357165	0.035665822	0.103063449	0.179033713	0.111806211	0.098798714	TCGA-DD-A1ED
1.764317936	0.36581727	0.060294574	0.107717455	0.144946796	0.109909623	0.061350615	TCGA-WX-AA46
1.764706336	0.388259535	0.010836754	0.087000509	0.124383659	0.109009787	0.058166376	TCGA-DD-A73B
1.768194399	0.423336459	0.021824564	0.092027085	0.138739928	0.135261199	0.090821949	TCGA-DD-AAC9
1.778014261	0.623494663	0.111109039	0.110192334	0.247165997	0.117521307	0.161105148	TCGA-FV-A3R3
1.779952465	0.345141091	0	0.084695284	0.107847706	0.098947911	0.058799468	TCGA-DD-A73D
1.784076533	0.656466586	0.089669702	0.095854629	0.225724082	0.155798411	0.173539167	TCGA-DD-AAVR
1.788712867	0.390514013	0.035283026	0.098065143	0.143382752	0.120935147	0.102244167	TCGA-DD-AAVZ
1.803979292	0.548446642	0.111174969	0.136015905	0.458896325	0.076251595	0.063331064	TCGA-DD-AACI
1.818625125	0.53680691	0.063428919	0.114032534	0.210802658	0.121247013	0.136751634	TCGA-ZP-A9CV
1.820935276	0.420502835	0.042048689	0.100717786	0.155329355	0.09884032	0.079225949	TCGA-G3-A7M8
1.847199895	0.415710722	0.009175264	0.101574277	0.149420008	0.110987884	0.0723964	TCGA-BC-A69I
1.853740716	0.390478798	0.029692117	0.110878733	0.177114396	0.142106258	0.066787647	TCGA-DD-AACT
1.868259351	0.412640117	0	0.085576347	0.154438847	0.104993741	0.078637446	TCGA-2Y-A9H1
1.873822356	0.539556312	0.144480178	0.114825823	0.19344339	0.136454557	0.096789965	TCGA-5R-AAAM
1.879042994	0.453340283	0.075431603	0.114198702	0.173867074	0.12679826	0.074010716	TCGA-UB-AA0V
1.899080409	0.400719474	0.068179813	0.101594591	0.214720395	0.084295534	0.062578133	TCGA-DD-AACO
1.903975987	0.448446732	0.050498227	0.122549101	0.181848839	0.10056398	0.08971283	TCGA-DD-A1EG
1.906490812	0.561302594	0.047148157	0.097775976	0.179111387	0.131597671	0.115285705	TCGA-G3-A25V
1.911234043	0.541666475	0.099015934	0.103708103	0.205470972	0.140435828	0.078709673	TCGA-BC-A10S
1.925489751	0.398349885	0.129929474	0.129569972	0.183075455	0.111118361	0.094097005	TCGA-DD-A11A
1.944192874	0.635817426	0.052966681	0.088453581	0.325993441	0.065874787	0.150094133	TCGA-DD-AAE4
1.944958505	0.430741145	0.039652016	0.11119845	0.134936433	0.145068066	0.080942237	TCGA-BD-A3ER
1.946127917	0.471018452	0.041930098	0.100748922	0.204388995	0.117899581	0.056147918	TCGA-DD-A73C
1.964184134	0.53325441	0.098827879	0.112362918	0.218540808	0.138007427	0.100578734	TCGA-ED-A4XI
1.9669838	0.400166355	0.097896364	0.10048483	0.184090602	0.108401124	0.074136437	TCGA-G3-A3CI
1.974479473	0.409117093	0	0.095426576	0.137332642	0.097907622	0.058722573	TCGA-G3-A7M7
1.985628873	0.367979433	0.075576544	0.127272092	0.150423094	0.101711552	0.084327746	TCGA-BC-A110
1.988872844	0.424362242	0.103414118	0.113597585	0.223396916	0.135560681	0.085077904	TCGA-G3-A3CH
1.995373494	0.468771628	0.053326933	0.105700522	0.192345038	0.131509827	0.063163133	TCGA-HP-A5N0
1.997666506	0.543295469	0.089391332	0.110823978	0.19060957	0.193001783	0.105493075	TCGA-DD-AAVW
1.999619838	0.38857146	0.011608846	0.089525511	0.116207317	0.121762323	0.071565256	TCGA-G3-A5SL
2.007096758	0.530026447	0.084839148	0.129428799	0.16618479	0.199089798	0.079699719	TCGA-DD-AAW0
2.017317288	0.53721967	0.069436342	0.098583074	0.168634138	0.192753827	0.12127945	TCGA-2Y-A9H6
2.02040844	0.37255524	0.001579794	0.095848686	0.143535683	0.097305321	0.058590464	TCGA-DD-AAW1
2.026063554	0.349201303	0.004505876	0.083707464	0.125733813	0.089195932	0.058071938	TCGA-ES-A2HS
2.027199056	0.401881398	0	0.089940864	0.144373068	0.08967859	0.062639434	TCGA-DD-AAW2
2.029041048	0.461648	0.01309881	0.099095451	0.149100569	0.102087048	0.060171184	TCGA-G3-A25Z
2.035363715	0.858958737	0.299200947	0.189302812	0.41004997	0.287343298	0.213796626	TCGA-BD-A2L6
2.041486488	0.566404941	0.039592441	0.084387165	0.164310813	0.120914285	0.14678702	TCGA-O8-A75V
2.042589755	0.526276117	0.006981129	0.083697429	0.157124643	0.100577933	0.120176588	TCGA-DD-AACD
2.043005508	0.503878913	0.015024495	0.09639298	0.141387429	0.146958354	0.065711536	TCGA-ZS-A9CD
2.04458506	0.357328851	0.005841998	0.089597299	0.144389836	0.076295516	0.06094691	TCGA-G3-A3CJ
2.052298696	0.487443531	0.01031674	0.108272843	0.146344653	0.158983781	0.097638138	TCGA-DD-AAVX
2.054399929	0.467616317	0.011406334	0.092822671	0.168150021	0.098455211	0.098985232	TCGA-K7-A6G5
2.060376217	0.424262753	0.000565944	0.090972206	0.140864528	0.114028995	0.065379373	TCGA-WQ-AB4B
2.071786617	0.519035787	0.009712021	0.102029884	0.178636675	0.108278624	0.121110634	TCGA-G3-A5SM
2.072973012	0.373071351	0.0172616	0.085824816	0.119236061	0.135919385	0.053203505	TCGA-DD-A4NP
2.078754383	0.386599093	0.023189673	0.099407678	0.147069462	0.131096617	0.068269119	TCGA-KR-A7K2
2.087301466	0.422736665	0.02102058	0.10161774	0.146271884	0.152362703	0.064398739	TCGA-5C-A9VH
2.09557995	0.668922111	0.068557708	0.116000115	0.224144384	0.180637068	0.159997788	TCGA-DD-AAVV
2.104813052	0.351008447	0	0.091543519	0.159972084	0.075156026	0.061647119	TCGA-DD-AADU
2.107765534	0.376450508	0.029121661	0.094522236	0.129496191	0.123997194	0.080882307	TCGA-DD-AACS
2.108464613	0.353172045	0.048507673	0.090899947	0.148488746	0.09990232	0.080954664	TCGA-DD-A39X
2.110777142	1.080436848	0.118266245	0.084682415	0.581293665	0.091084793	0.438151543	TCGA-DD-AACC
2.115929174	0.37559409	0.00154359	0.094512886	0.120030867	0.121802756	0.072884447	TCGA-G3-A6UC
2.116109554	0.354488388	0.025647834	0.097306678	0.135403032	0.102311811	0.07554593	TCGA-DD-A113
2.119822301	0.401809011	0.120109575	0.111351095	0.139756096	0.116367242	0.071274298	TCGA-DD-A119
2.124806492	0.777491283	0.041556141	0.099402453	0.145774331	0.17933989	0.174908996	TCGA-2Y-A9GW
2.125037692	0.565167349	0.114430391	0.120206282	0.257974335	0.150451828	0.054659158	TCGA-5R-AA1D
2.128275457	0.500177291	0.022145194	0.10589462	0.167147294	0.08884183	0.09124659	TCGA-DD-AACF
2.132484035	0.443073086	0.019799971	0.125870215	0.158133506	0.107507117	0.060873662	TCGA-CC-A3MC
2.136073334	0.4278012	0.016412807	0.095366575	0.132671718	0.158629617	0.097174056	TCGA-DD-AADK
2.138102198	0.389093436	0.006040404	0.096447669	0.137076528	0.112225605	0.063962175	TCGA-NI-A4U2
2.139076971	0.456006139	0.032546426	0.107045035	0.210319534	0.109992314	0.091120359	TCGA-G3-A3CK
2.149548175	0.503962186	0.037265967	0.094744358	0.161208327	0.15973038	0.101736469	TCGA-MI-A75E
2.150140305	0.660015752	0.072856227	0.111837202	0.23442966	0.213068031	0.203304056	TCGA-DD-AAEK
2.154636058	0.414390358	0	0.09488519	0.11593055	0.132263807	0.073256073	TCGA-LG-A9QD
2.155782284	0.366240251	0	0.08993021	0.13358959	0.09791452	0.0601129	TCGA-DD-AACE
2.156076152	0.54404141	0.105840873	0.12631222	0.183641073	0.203775023	0.070590344	TCGA-HP-A5MZ
2.156545994	0.361274511	0.012362771	0.107730877	0.151558584	0.088516941	0.065554581	TCGA-G3-A7M5
2.158701405	0.440870135	0.108677568	0.128747804	0.221194491	0.132901992	0.110785877	TCGA-DD-A11D
2.167153105	0.3959663	0.028096461	0.098681761	0.183721813	0.14635065	0.084951408	TCGA-DD-AADA
2.169026037	0.681324136	0.194823431	0.156480602	0.234354244	0.272350626	0.107485263	TCGA-2Y-A9GX
2.171909128	0.611940687	0.023518029	0.103600663	0.279525674	0.143421958	0.18739933	TCGA-G3-AAV3
2.172826207	0.377974856	0.048786266	0.107644032	0.162284691	0.091158925	0.085234353	TCGA-BC-A10T
2.17369124	0.435517667	0	0.102549023	0.128296299	0.094228074	0.049623	TCGA-G3-A25U
2.177251433	0.417285091	0.047406182	0.105488123	0.165415141	0.145009397	0.078583355	TCGA-DD-AAVS
2.178466497	0.531536759	0.047588529	0.126338239	0.200140995	0.147758604	0.101025317	TCGA-DD-A1EA
2.186229205	0.479253106	0.00554465	0.094781277	0.154111369	0.085642904	0.128824937	TCGA-2Y-A9H9
2.191007169	0.360604474	0.07209592	0.102379312	0.138490399	0.13137485	0.074695856	TCGA-FV-A3I1
2.204445339	0.399852072	0.025352429	0.099344375	0.140853643	0.115740556	0.123572511	TCGA-3K-AAZ8
2.205562318	0.457967477	0.203401538	0.115662216	0.23223858	0.147375722	0.093480481	TCGA-DD-A3A4
2.21235719	0.42528514	0.057586029	0.108696423	0.1824491	0.147403336	0.084727378	TCGA-DD-A4NI
2.215606214	0.398793285	0.054171364	0.104057778	0.137674085	0.175076414	0.075934326	TCGA-2Y-A9H5
2.216272263	0.410640534	0.135894542	0.149285469	0.168315026	0.120173412	0.070360378	TCGA-BC-A10R
2.220052761	0.526572632	0.063615731	0.109027137	0.171695984	0.145974251	0.116758639	TCGA-DD-AAD2
2.222081947	0.492194711	0.048441781	0.12268303	0.227022005	0.12926664	0.091678891	TCGA-DD-AAE2
2.225128958	0.34114314	0	0.088566829	0.118954123	0.110051354	0.064319991	TCGA-G3-AAV0
2.228184979	0.34569939	0.00764041	0.090837847	0.12474168	0.083403224	0.069378913	TCGA-G3-A5SI
2.228975846	0.593871003	0.082141476	0.115973877	0.227298951	0.159393643	0.134082897	TCGA-FV-A23B
2.229488259	0.593390166	0.025880575	0.089910606	0.1857514	0.137449019	0.116709951	TCGA-EP-A3JL
2.242323774	0.493287112	0.050723529	0.085506094	0.171934234	0.089228581	0.09864072	TCGA-5R-AA1C
2.246745719	0.42086554	0.011021658	0.102754665	0.135747652	0.11413674	0.073194991	TCGA-DD-AAVP
2.24771467	0.546879483	0.104951853	0.123674583	0.258527702	0.133886231	0.077406593	TCGA-DD-A4NB
2.251124767	0.44115647	0.062334902	0.12881104	0.168267342	0.120961587	0.082652585	TCGA-ED-A7XO
2.266380642	0.530749033	0.055462294	0.10983398	0.24386759	0.163502891	0.14512235	TCGA-2Y-A9H3
2.266720488	0.422084847	0.007761928	0.08993703	0.143221059	0.115895378	0.060396508	TCGA-G3-AAV2
2.269911607	0.455370155	0.110142725	0.115217195	0.114773885	0.21255536	0.057354614	TCGA-2Y-A9GV
2.274649281	0.418805413	0.062701236	0.113455729	0.171904367	0.148410471	0.082205914	TCGA-DD-AACU
2.275336576	0.688879944	0.060653747	0.107001086	0.352510857	0.156813992	0.16614786	TCGA-DD-A73F
2.280539535	0.372573436	0.01289466	0.099995576	0.134977117	0.09377474	0.082688694	TCGA-UB-A7MC
2.280947492	0.38731549	0.015147806	0.096702777	0.127991725	0.126071438	0.064950724	TCGA-LG-A6GG
2.281655743	0.392614934	0.046592669	0.107068555	0.153073412	0.105445417	0.081410564	TCGA-G3-AAV1
2.286628873	0.520825309	0.019205976	0.103251238	0.340437818	0.156772331	0.081826101	TCGA-DD-AAEH
2.290081041	0.620376823	0.12892614	0.156439654	0.287606052	0.120926515	0.131466433	TCGA-FV-A2QR
2.294084205	0.364321371	0.048950846	0.083059816	0.113453506	0.118756755	0.062520753	TCGA-DD-AAE9
2.298144021	0.360304158	0.026582662	0.102098429	0.121841203	0.109228242	0.092807156	TCGA-XR-A8TC
2.313346535	0.609609725	0.107410927	0.135403321	0.299863612	0.136566133	0.174875024	TCGA-DD-A114
2.316861005	0.404017283	0.095696357	0.114348932	0.173203244	0.087167672	0.082942144	TCGA-DD-A118
2.317198415	0.552037239	0.055531553	0.102524239	0.214921503	0.208075659	0.162842854	TCGA-UB-A7ME
2.31911268	0.61986142	0.021577273	0.10058443	0.276914484	0.16579578	0.149756454	TCGA-2Y-A9GT
2.324518878	0.344027185	0.011493877	0.089957053	0.126787699	0.105012429	0.075631841	TCGA-ED-A7PY
2.325312712	0.407398	0	0.098634271	0.123817118	0.115756612	0.063572912	TCGA-DD-AADQ
2.329309246	0.588558961	0.073029103	0.124983218	0.174929281	0.137765522	0.082565193	TCGA-PD-A5DF
2.33591768	0.51496386	0.045732341	0.098035802	0.228255023	0.132726071	0.123840463	TCGA-2Y-A9HB
2.337095579	0.559221047	0.00870823	0.087618726	0.172683227	0.122045137	0.082915562	TCGA-DD-A115
2.348777764	0.354807297	0.011212408	0.095329195	0.130414026	0.105338714	0.07871808	TCGA-2Y-A9GU
2.350387442	0.365931694	0.090977615	0.10175184	0.155763616	0.121380324	0.079076097	TCGA-DD-A11C
2.353199064	0.34447835	0.000865446	0.087592003	0.147284781	0.095693715	0.055297404	TCGA-DD-AAEB
2.366706078	0.370791775	0.023861555	0.094616448	0.140274362	0.116128064	0.067145096	TCGA-RC-A7SB
2.368950396	0.679924339	0.02613727	0.159221617	0.146259244	0.242484992	0.141644404	TCGA-BC-A112
2.373612259	0.416833525	0.007448159	0.095377171	0.159609874	0.110939995	0.05154984	TCGA-NI-A8LF
2.37793874	0.318369218	0.006099715	0.089657178	0.111471992	0.1125114	0.056112654	TCGA-CC-A7IL
2.379900569	0.674453001	0.229339807	0.176762087	0.420133034	0.192142356	0.153325789	TCGA-ED-A627
2.388871858	0.373851578	0.000427644	0.092211942	0.117740006	0.111539495	0.060673507	TCGA-DD-AAVY
2.388891877	0.360740938	0.002910248	0.097778863	0.1301474	0.106842165	0.060039081	TCGA-DD-AAW3
2.396062152	0.42121628	0	0.10009476	0.208074534	0.075516363	0.061771824	TCGA-DD-AAEG
2.41442548	0.371992576	0.037691864	0.092128545	0.116750237	0.118597468	0.068189381	TCGA-DD-A4NN
2.421774816	0.383127509	0.041791448	0.114320333	0.161463142	0.09396587	0.084521084	TCGA-BC-A10Z
2.423280792	0.430334219	0.016931461	0.102548124	0.197714655	0.101919625	0.085392524	TCGA-DD-AADR
2.425861806	0.424867403	0.027482985	0.094757514	0.134832494	0.138661357	0.076451968	TCGA-CC-A9FS
2.429977169	0.437779136	0.05927629	0.118281118	0.197182718	0.105087892	0.097088619	TCGA-EP-A12J
2.431811298	0.425444381	0.039155167	0.101132068	0.161349273	0.104374691	0.086760133	TCGA-KR-A7K0
2.445619159	0.397631558	0.023689898	0.098792499	0.135466082	0.147638804	0.069847357	TCGA-DD-A4NG
2.472462868	0.334113949	0.005791915	0.092804218	0.135935356	0.108341957	0.064231374	TCGA-RC-A7SK
2.474431533	0.564689872	0.169693478	0.128889105	0.241764234	0.189171129	0.099998272	TCGA-DD-A4ND
2.477112854	0.340557165	0	0.095104821	0.133932222	0.092147036	0.079096055	TCGA-MI-A75G
2.480797419	0.401051756	0.014087027	0.100507779	0.152412945	0.103335279	0.054299344	TCGA-ZS-A9CG
2.506022179	0.383098719	0	0.082837213	0.140633346	0.111863404	0.052976379	TCGA-DD-AADG
2.51807367	0.382876387	0.057141526	0.104640754	0.159273123	0.110125788	0.075544153	TCGA-DD-A1EI
2.526097785	1.029982382	0.118372296	0.156626064	0.643165	0.229812457	0.453019582	TCGA-K7-A5RG
2.52974997	0.450561123	0.055115941	0.102961304	0.1540699	0.128818415	0.076593008	TCGA-ZP-A9CY
2.533870938	0.390268952	0.004567471	0.093876461	0.137837176	0.099938308	0.057647355	TCGA-2Y-A9GZ
2.555955234	0.471532191	0.044358309	0.101272245	0.179768263	0.115811892	0.102148202	TCGA-ED-A7XP
2.574543777	0.545022594	0.11564154	0.113680901	0.165058839	0.186409979	0.103472697	TCGA-UB-AA0U
2.574908814	0.425751205	0.025501982	0.099064124	0.143966605	0.121335489	0.061725995	TCGA-DD-A4NE
2.578167008	0.484030691	0.018823388	0.113504214	0.145762477	0.120212929	0.084543164	TCGA-XR-A8TG
2.586939878	0.474317476	0.079442606	0.102482589	0.100961881	0.182458455	0.060442576	TCGA-DD-A1EK
2.590673387	0.375698715	0.028300474	0.09846934	0.147407099	0.101059507	0.071363248	TCGA-DD-A39V
2.591927002	0.432972587	0.026908575	0.093239375	0.133483598	0.137817673	0.078499195	TCGA-DD-A4NO
2.596244637	0.401916965	0.131664982	0.104235723	0.137360102	0.132419848	0.081854739	TCGA-DD-A1EC
2.598006606	0.400320625	0.011229917	0.085376909	0.131482119	0.115106536	0.076015443	TCGA-DD-A4NK
2.607714794	0.378029946	0.025328907	0.092310894	0.160750032	0.095332719	0.084356854	TCGA-DD-A4NF
2.613629793	0.477770286	0.1103438	0.105406899	0.173991803	0.139826423	0.137677327	TCGA-DD-A1EE
2.618044987	0.411803108	0.004887398	0.092626473	0.147450924	0.100197633	0.086954601	TCGA-XR-A8TF
2.619518282	0.58897116	0.075455989	0.099719644	0.272913964	0.192304625	0.134121788	TCGA-DD-AADI
2.62115041	0.54893247	0	0.098180026	0.212335979	0.101004056	0.11529204	TCGA-MI-A75H
2.625977733	0.400597413	0.004026889	0.093257931	0.127754821	0.089676687	0.068817203	TCGA-DD-AAD6
2.628071902	0.376601161	0.025982582	0.08769918	0.135419209	0.11156169	0.087223107	TCGA-DD-AAE1
2.630219257	0.379270493	0.022848949	0.098283034	0.165985301	0.101485933	0.071095065	TCGA-DD-AAD8
2.633485565	0.483432468	0.058786973	0.110641677	0.211691588	0.111718601	0.089649191	TCGA-2Y-A9H0
2.638269823	0.388138966	0.042180137	0.097054016	0.171541772	0.109146827	0.066494663	TCGA-DD-A116
2.639588361	1.397065987	0.345044671	0.215366431	0.345330307	0.398285553	0.27672416	TCGA-GJ-A3OU
2.649008328	0.337948647	0	0.089638059	0.141525408	0.096248218	0.067996072	TCGA-CC-5259
2.652927899	0.302813977	0.057328775	0.088986534	0.107750607	0.094239145	0.063034796	TCGA-DD-AAE6
2.655279685	0.41124785	0.067773839	0.121451741	0.178874386	0.110857343	0.066092846	TCGA-BC-A10W
2.655810241	0.623941567	0.171093612	0.105564654	0.179317421	0.173784292	0.157349251	TCGA-ED-A66X
2.70305172	0.817786841	0.163829123	0.12605579	0.28216155	0.318817428	0.285202681	TCGA-CC-5261
2.710124103	0.476422497	0.037980376	0.100816962	0.159815064	0.141508494	0.075578027	TCGA-DD-A4NV
2.719125464	0.615858049	0.104889544	0.105558361	0.205806452	0.153510625	0.186146967	TCGA-ZP-A9CZ
2.726620825	0.445829716	0.000391755	0.089314807	0.147971238	0.126932549	0.109693741	TCGA-2Y-A9H7
2.728976895	0.517833013	0	0.097075272	0.172653133	0.115146923	0.062158753	TCGA-G3-AAUZ
2.733603214	0.374353018	0.019011363	0.091686695	0.129435026	0.118324653	0.073535169	TCGA-CC-A7IH
2.743622094	0.759417795	0.116287762	0.126005563	0.23128487	0.305974468	0.256196651	TCGA-DD-AAD1
2.744529099	0.412708272	0.027352209	0.102253959	0.171300233	0.142091796	0.092917188	TCGA-DD-A73A
2.744792527	0.323271021	0.001328158	0.089954783	0.119133465	0.086351271	0.079792783	TCGA-DD-A3A5
2.748549756	0.369012062	0	0.089641808	0.134224702	0.10538199	0.070113497	TCGA-RC-A7SF
2.773303099	0.356598219	0.048113188	0.094204548	0.143726274	0.099395491	0.080794858	TCGA-DD-A39W
2.777251327	0.354397929	0.03444793	0.094451863	0.136552818	0.097888647	0.075033157	TCGA-EP-A3RK
2.784477769	0.499155684	0.005541043	0.092573288	0.182846792	0.084910875	0.11216933	TCGA-2Y-A9H4
2.785941864	0.393805866	0.024695702	0.088114894	0.145084051	0.089314334	0.071400371	TCGA-CC-A123
2.790654865	0.35477955	0.012025272	0.099695207	0.130081682	0.091689949	0.069647029	TCGA-DD-AACV
2.798034979	0.364016792	0.045455072	0.095020526	0.16082283	0.09182186	0.087144725	TCGA-DD-A1EH
2.805790959	0.422040734	0	0.082742043	0.096653472	0.135581014	0.056073779	TCGA-DD-A73E
2.823660886	0.497097936	0.056709074	0.111130765	0.177452991	0.148331901	0.109313907	TCGA-DD-AACN
2.865730888	0.522583032	0.085550436	0.128408909	0.231442816	0.131237283	0.098810773	TCGA-CC-5262
2.874591176	0.323261491	0	0.093190363	0.124711787	0.088269795	0.05646214	TCGA-ZS-A9CE
2.876665136	0.339146391	0	0.097674321	0.111808463	0.091828261	0.071539847	TCGA-WX-AA47
2.886012587	0.723951367	0.076996909	0.1155215	0.267889279	0.324120454	0.285253012	TCGA-DD-AAVQ
2.887496767	0.371639267	0.02250061	0.089930625	0.129964456	0.115138629	0.061516077	TCGA-CC-A7IF
2.888004791	0.434294345	0	0.101415418	0.128851876	0.117196168	0.068685546	TCGA-UB-A7MB
2.89644077	0.351987843	0.043942444	0.081561348	0.128513419	0.151435367	0.049554375	TCGA-DD-AAVU
2.900653048	0.412172969	0.2127066	0.144253245	0.203504345	0.106985776	0.073479205	TCGA-DD-A3A3
2.924053766	0.386788426	0.038324033	0.101879151	0.159867436	0.104605781	0.059606425	TCGA-DD-AACG
2.927833015	0.474065784	0.057058165	0.089321397	0.207587017	0.134329738	0.080703428	TCGA-DD-A3A9
2.931140552	0.383475349	0.026815868	0.100115768	0.133551839	0.116020944	0.089271128	TCGA-DD-AACA
2.933649034	0.599260772	0.035767159	0.124246189	0.182482721	0.129415376	0.106596369	TCGA-CC-5258
2.945640016	0.603781702	0.012414171	0.088949533	0.171926283	0.108237411	0.09188365	TCGA-4R-AA8I
2.968356997	0.560845108	0.027653687	0.094400317	0.170542133	0.143445176	0.058953118	TCGA-ZS-A9CF
3.011110069	0.406739612	0.009242279	0.095460721	0.160912053	0.110285327	0.067093949	TCGA-ED-A8O5
3.015169213	0.434790737	0.017685139	0.094739036	0.148448413	0.119334682	0.093531593	TCGA-DD-AACW
3.020384581	0.414630148	0.015637754	0.102513924	0.143769705	0.110957882	0.083290623	TCGA-XR-A8TE
3.03503844	0.370366737	0.011502155	0.094183925	0.135678929	0.117235873	0.057118888	TCGA-DD-AAEE
3.035438761	0.430851853	0.062376731	0.107103903	0.166302779	0.118059251	0.084019486	TCGA-DD-AADV
3.04411611	0.322450968	0.007445248	0.086301673	0.119252563	0.098252827	0.067882149	TCGA-DD-A39Z
3.059625322	0.357140926	0.036229378	0.107597199	0.137012974	0.101440821	0.081416309	TCGA-DD-A73G
3.068261806	0.299866736	0	0.08042521	0.107180849	0.086694503	0.068905079	TCGA-DD-A3A6
3.072585875	0.44855183	0.113766596	0.108324733	0.145848969	0.166730475	0.083430299	TCGA-GJ-A9DB
3.077261016	0.407540017	0.074859148	0.13107325	0.172600837	0.130972275	0.099385252	TCGA-BD-A3EP
3.10133481	0.46457367	0.093378343	0.112145328	0.29182955	0.153472332	0.06117716	TCGA-CC-5264
3.132648637	0.457973581	0.024426208	0.114636317	0.260995354	0.088725145	0.095653686	TCGA-KR-A7K7
3.133483557	0.396534084	0.026588503	0.100567989	0.160726785	0.113012953	0.11583196	TCGA-RC-A7S9
3.160710479	0.649703972	0.081803128	0.188572968	0.45039193	0.099402487	0.204279808	TCGA-UB-A7MF
3.170296335	0.425458569	0.026017978	0.099503532	0.151171558	0.104409893	0.054282964	TCGA-CC-A7IK
3.190486132	0.646714122	0.078636733	0.150578269	0.145883908	0.214125678	0.135597935	TCGA-GJ-A6C0
3.2423342	0.360862669	0.019677544	0.092041148	0.101780143	0.132877968	0.071307767	TCGA-G3-AAV5
3.25465353	0.406552909	0.010293136	0.101734569	0.131458398	0.132852239	0.065780292	TCGA-LG-A9QC
3.267922703	0.489292233	0.118977732	0.113939895	0.192850065	0.105589931	0.123352441	TCGA-BC-A10Y
3.276482226	0.434359158	0.119771306	0.085291304	0.176098408	0.104300822	0.085824333	TCGA-DD-AADD
3.288830808	0.656598517	0	0.093083943	0.180616768	0.164538677	0.110397694	TCGA-DD-A1EF
3.344082289	0.436924089	0.030664617	0.10088754	0.150757028	0.11682537	0.091644493	TCGA-5C-A9VG
3.350101972	0.621231845	0.139673324	0.130436161	0.183700158	0.148955518	0.144722822	TCGA-DD-A4NJ
3.390373309	0.536465284	0.119940905	0.115202898	0.171490937	0.181689841	0.088332732	TCGA-2Y-A9GS
3.394459745	0.68986619	0.116816618	0.118087909	0.322744812	0.089051082	0.15313169	TCGA-G3-A25X
3.40907893	0.738252126	0.143252933	0.135822643	0.300825857	0.22358865	0.139396812	TCGA-DD-A4NS
3.417907002	0.719493164	0.091216243	0.104884752	0.339772121	0.159979212	0.179432778	TCGA-KR-A7K8
3.430548646	0.352670339	0.023842276	0.10106533	0.127770192	0.113618492	0.061538468	TCGA-ZP-A9D4
3.442393667	0.433515258	0.066428534	0.102975997	0.178420741	0.111158121	0.074999196	TCGA-CC-A5UC
3.461359471	0.336660149	0.016671067	0.095059124	0.11796318	0.099558117	0.064935499	TCGA-DD-AACJ
3.466799294	0.596446602	0.071982826	0.141418501	0.260744041	0.187062098	0.091373269	TCGA-MR-A8JO
3.504536808	0.450384103	0.073546184	0.110791708	0.143042468	0.188703497	0.087729909	TCGA-WX-AA44
3.535953246	0.576854714	0.13271035	0.125909723	0.211706208	0.175114045	0.113874448	TCGA-G3-A25Y
3.541963181	0.463220581	0.0742956	0.102753103	0.16624563	0.144871503	0.087579292	TCGA-DD-AADW
3.566823506	0.863037532	0	0.065234626	0.321478162	0.09934265	0.40698688	TCGA-RG-A7D4
3.580362537	0.354447426	0	0.091763723	0.178196915	0.077402431	0.090649266	TCGA-DD-AADF
3.608644841	0.461759687	0.062251372	0.090478861	0.249783085	0.094450962	0.065201377	TCGA-DD-AADO
3.613057565	0.422681548	0.017789361	0.094921771	0.124095336	0.124705388	0.084561307	TCGA-MI-A75I
3.695127239	0.33564629	0	0.094722285	0.090793998	0.121376105	0.066635358	TCGA-DD-AACQ
3.723955888	0.654131965	0.047068348	0.107275582	0.266611714	0.161114393	0.219294875	TCGA-DD-AADB
3.755757654	0.489943619	0.040698317	0.089026711	0.177985389	0.152639694	0.129728092	TCGA-2Y-A9H8
3.781664524	0.590291739	0.065672054	0.15084502	0.200809593	0.137824096	0.111001975	TCGA-UB-A7MD
3.782095543	0.635343025	0.014218008	0.093523761	0.151341545	0.152735602	0.143391902	TCGA-ED-A459
3.791017716	0.37165483	0.023836968	0.097128402	0.149993052	0.110873109	0.072017668	TCGA-DD-AADL
3.80997217	0.809833462	0.078272848	0.148909036	0.293892641	0.213645065	0.194167719	TCGA-BC-A8YO
3.824319253	0.399912821	0.013850546	0.115210018	0.151127732	0.1367779	0.078938479	TCGA-QA-A7B7
3.8720048	0.805561178	0.33981081	0.176813936	0.393615555	0.168194345	0.196007825	TCGA-DD-AACZ
3.886248728	0.433005748	0.122228581	0.121191118	0.209924868	0.117211108	0.087805882	TCGA-FV-A3R2
3.897662816	0.76756531	0.019443686	0.079524924	0.337374589	0.049590451	0.26953985	TCGA-DD-AACB
3.904233785	0.433288383	0.040694428	0.089149566	0.192187164	0.122644231	0.112502747	TCGA-DD-AAEA
3.913762855	0.413469036	0.069370781	0.107204894	0.175957277	0.095793005	0.075961909	TCGA-G3-A25S
3.93101584	0.351568691	0.16014345	0.09853285	0.169178574	0.097466118	0.04829051	TCGA-DD-AACX
3.93107969	0.756282822	0.11209064	0.173527015	0.360380416	0.161271608	0.147401151	TCGA-BC-4072
4.009331475	0.479909219	0	0.078240623	0.147148501	0.084508885	0.061285832	TCGA-EP-A2KB
4.085484301	0.363831624	0.005401709	0.095210271	0.044865908	0.205871054	0.08204498	TCGA-ED-A66Y
4.090761141	0.718712823	0.141573173	0.150728136	0.436048619	0.073130881	0.211817291	TCGA-XR-A8TD
4.149156313	0.407902148	0.033273681	0.105737484	0.152931621	0.111538073	0.06246092	TCGA-2Y-A9HA
4.152901781	0.691103428	0.123485109	0.141838045	0.226379892	0.155488273	0.16096894	TCGA-2Y-A9H2
4.226756487	1.039615069	0.118916043	0.22350956	0.465801461	0.109391959	0.274837328	TCGA-BC-4073
4.274597223	0.420811912	0.00720924	0.089833788	0.1279539	0.124219775	0.078218238	TCGA-DD-AACP
4.280579665	0.434892115	0.064037571	0.099736704	0.166664371	0.119499626	0.110812389	TCGA-DD-AADC
4.291447506	0.342399916	0.014812485	0.086330611	0.142748128	0.105169261	0.054789448	TCGA-BC-A5W4
4.298419999	0.413227977	0.007481133	0.096850696	0.166466147	0.112744855	0.082690302	TCGA-MI-A75C
4.312540034	0.415641796	0.055434588	0.125510879	0.144615786	0.122285405	0.079708391	TCGA-BC-A3KG
4.326705607	0.627775171	0.185922363	0.086727117	0.233427003	0.271337973	0.073172266	TCGA-CC-A3MA
4.347606771	0.354040209	0.013688439	0.093912346	0.117201967	0.137672638	0.080825473	TCGA-RC-A7SH
4.355139659	0.393097147	0.075342012	0.11986864	0.172325504	0.097771341	0.069509909	TCGA-DD-A1EJ
4.404112069	0.403674631	0.092521578	0.11298934	0.182416778	0.105324625	0.075356505	TCGA-DD-A1EL
4.416956736	0.627673275	0.20758583	0.150606854	0.210131228	0.199446475	0.112826237	TCGA-ZP-A9D2
4.420398786	0.357824513	0.006421714	0.106818627	0.123367166	0.116265442	0.074979233	TCGA-WJ-A86L
4.439122448	0.842409345	0.236316887	0.140728093	0.306975626	0.216861841	0.188105552	TCGA-CC-5260
4.486797745	0.567223811	0.101549317	0.146953025	0.268221795	0.140505446	0.126820251	TCGA-G3-A5SJ
4.495150524	1.537286343	0.565365564	0.159994612	0.724099743	0.178556841	0.349379089	TCGA-CC-A7IJ
4.515409829	0.34671345	0.016185287	0.093368712	0.136116485	0.100605611	0.063489968	TCGA-DD-A3A7
4.602783467	0.386248999	0.042444996	0.110445271	0.182688291	0.096828651	0.090592678	TCGA-CC-A3MB
4.792006609	0.574298137	0.005276473	0.080017566	0.134088711	0.130359367	0.057990696	TCGA-ED-A8O6
4.825313211	0.554941113	0.028948437	0.100876475	0.458854199	0.012180063	0.154551432	TCGA-DD-AADN
4.873292156	0.512738775	0.141421674	0.140059268	0.20544432	0.156665287	0.079382965	TCGA-DD-AACH
4.934283902	0.503640753	0.039174123	0.150558981	0.323292105	0.099371835	0.103561749	TCGA-EP-A2KA
4.970969093	0.334318405	0.045368726	0.105933485	0.138798501	0.099900459	0.072060766	TCGA-BC-A10Q
4.97828707	1.827032403	0.225615596	0.269333691	0.889211531	1.284914756	1.304709067	TCGA-ED-A5KG
5.003758625	0.368776329	0.047491803	0.117983608	0.169355977	0.084611893	0.068912607	TCGA-EP-A26S
5.037610282	0.597271235	0.119930781	0.127567737	0.238678907	0.129459178	0.090585317	TCGA-ED-A82E
5.070907225	0.386411518	0.078823861	0.1083072	0.160126535	0.113723247	0.058951735	TCGA-DD-A3A1
5.136789745	0.460929417	0	0.086343393	0.137376061	0.103861453	0.065207059	TCGA-G3-AAV6
5.207765818	0.557249092	0.098711502	0.103560723	0.206580512	0.135773905	0.125214192	TCGA-G3-A25T
5.253608108	0.411064051	0.022006681	0.101802287	0.129648186	0.117416106	0.087409402	TCGA-DD-A39Y
5.268538132	0.351201302	0.081115109	0.103969922	0.166700003	0.095983964	0.069884026	TCGA-BC-A216
5.468027095	0.384084104	0.043770868	0.101611641	0.142326524	0.126379779	0.111429739	TCGA-CC-A9FW
5.599120566	0.417659228	0.026727122	0.09501302	0.139149709	0.154238018	0.077619638	TCGA-CC-A8HS
5.614602206	0.530641439	0.069276377	0.100893848	0.217815956	0.126822876	0.086433827	TCGA-CC-A5UD
5.618082883	0.547679431	0.036795778	0.110727368	0.214346443	0.138000065	0.102159571	TCGA-CC-A7IE
5.659857786	0.341717075	0.008402981	0.112349429	0.117863443	0.088354933	0.070409933	TCGA-FV-A3I0
5.666567253	0.732019518	0.570847261	0.219033243	0.155034929	0.30445359	0.151036461	TCGA-YA-A8S7
5.667803285	0.462846028	0.027073589	0.105624597	0.212740516	0.107052208	0.105495631	TCGA-FV-A4ZP
5.7069488	0.370056465	0.040256024	0.118092737	0.153176159	0.090538949	0.083583013	TCGA-BC-A10U
5.71661775	1.321558726	0.332646478	0.263727835	0.476455502	0.201005285	0.315614678	TCGA-CC-A1HT
5.775638306	0.355164721	0.000491895	0.092710389	0.102544084	0.122307537	0.068072694	TCGA-DD-AAD0
5.786244011	0.459495557	0.067546343	0.094339516	0.128052188	0.136661378	0.037101192	TCGA-CC-A8HU
5.801125094	0.490561883	0.110659155	0.088861308	0.177883267	0.222980662	0.089812359	TCGA-UB-A7MA
5.971705648	0.537694408	0.048212663	0.114865513	0.210866116	0.132554779	0.13793786	TCGA-BC-A217
5.998095744	0.42275603	0.059669739	0.095601874	0.141596049	0.117948275	0.090262077	TCGA-BC-A69H
6.004845176	0.425500399	0.080669069	0.140700705	0.16966483	0.109845981	0.077357746	TCGA-DD-A4NQ
6.527014368	0.586225975	0.094984866	0.160596475	0.178471469	0.177773825	0.119297414	TCGA-K7-AAU7
6.867727773	0.433589524	0.088735149	0.089179377	0.119371442	0.173772623	0.061548641	TCGA-CC-A7IG
6.886127056	0.669897356	0.286956492	0.147634551	0.290564406	0.204887449	0.167270236	TCGA-DD-AACL
6.966259384	0.454899731	0.057808624	0.112122499	0.174186276	0.11662604	0.088778442	TCGA-CC-A5UE
7.099879879	0.722149397	0.181243619	0.160113995	0.190731299	0.163303636	0.174239589	TCGA-CC-5263
7.263269044	1.656710002	0.910534701	0.252518011	1.139569283	0.300677758	0.406320616	TCGA-CC-A3M9
7.496758146	0.368390498	0.038479946	0.089132704	0.123576592	0.146349843	0.060112905	TCGA-CC-A8HV
7.694985601	0.667416746	0.205516836	0.159001319	0.188217896	0.229987687	0.146473426	TCGA-DD-A4NA
7.758598631	0.444697737	0.043440513	0.091274732	0.17854445	0.140360542	0.11154901	TCGA-DD-AAE0
7.988995386	0.468244923	0.104302815	0.220809994	0.168737548	0.171694355	0.087155415	TCGA-DD-A4NH
7.996681535	0.432936187	0.27309354	0.155569201	0.198029675	0.143420603	0.139451528	TCGA-DD-AAD5
8.103595845	0.587939867	0.172365624	0.177115497	0.165339039	0.205681909	0.103735953	TCGA-G3-AAV7
8.369189622	0.350227666	0.036399024	0.090581429	0.103271218	0.164504062	0.069540725	TCGA-DD-AAED
8.53285788	0.443870602	0.108613625	0.056473788	0.25135302	0.10670489	0.237779676	TCGA-CC-A7II
8.629276659	0.584321735	0.116631098	0.122027647	0.182515973	0.230264452	0.106211306	TCGA-G3-A7M6
8.9445548	0.522717962	0.06939208	0.123916859	0.212003063	0.159858958	0.115884154	TCGA-DD-AA3A
9.296822709	0.891269406	0.139593797	0.121895857	0.418641193	0.09296366	0.274597436	TCGA-2Y-A9GY
9.835836395	0.534967556	0.130699603	0.139047009	0.186499664	0.137872986	0.118764784	TCGA-CC-A8HT
13.75816721	0.545600748	0.107605189	0.121870818	0.202616538	0.163724094	0.093801626	TCGA-G3-A7M9
