# Supplementary material for: An m6A-Related lncRNA Signature Predicts the Prognosis of Hepatocellular Carcinoma
Source: Front Pharmacol. 2022 Mar 30;13:854851. doi: 10.3389/fphar.2022.854851 (PMC9006777; doi:10.3389/fphar.2022.854851)
Supplement: Supplementary file 1 [file DataSheet1.ZIP › Source data/Figure2 dataset1 exp.txt]

id	fustat	futime	SNHG11	RUSC1-AS1	H19	UCA1	SNHG8	SNHG7	SNHG1	ZEB1-AS1	SNHG12	SNHG9	HNF1A-AS1	SPATA13	MIR210HG	PVT1	HOTAIRM1	BACE1-AS	HCG18	GAS5	SNHG6	SNHG3	SNHG10	HCP5	MALAT1	DKFZp779M0652
TCGA-GJ-A6C0	1	1.02	3.388816471	1.188968404	109.9504164	0.174988756	20.33383523	2.471723402	2.319129703	0.995326623	0.984110395	0.920593021	0.235694715	0.020326865	4.378468918	0.716463711	0.116920237	0.513442292	0.544167178	5.563870516	16.69174675	0.945589554	0.827350437	16.23711343	2.930861139	2.506452801
TCGA-BC-A10Z	1	1.12	1.758423786	2.436846216	0.656607891	0.019210395	8.628783421	2.849444612	3.625518734	0.480343442	0.823919436	2.244304042	6.103784732	0	0.83090268	0.072361601	0.078724951	1.987843523	1.307361354	8.096658469	12.19517039	1.27841386	0.741754986	3.471624822	5.496835934	1.497108386
TCGA-2Y-A9HA	1	1.18	4.248541101	2.334673628	3.341872352	0.006698983	23.74384421	3.019935372	4.399688946	1.314569148	1.682841217	11.15242039	3.025117598	0.008948845	1.406722894	0.515888752	0.339727092	2.682359242	1.063394453	6.268967525	28.81350694	4.095118674	1.425281783	2.512840116	10.00754654	2.278108325
TCGA-DD-A73E	0	1.45	3.406641274	0.871903834	1.350437579	0.059264683	49.62355599	2.864009557	3.216397633	1.32183241	0.732958056	7.25345221	4.10149026	0.105558401	0.489191102	0.264578202	0.151793121	1.666456773	0.987102445	11.3322365	13.02036843	2.083070966	0.840613917	4.580727487	2.938714829	2.519251262
TCGA-5R-AAAM	1	1.51	3.488576235	0.829600613	56.5886303	0.039341348	28.78487754	2.123237632	2.383953735	0.560711772	0.80348617	4.719266056	1.394538148	0.026277095	0.50658978	0.423990227	0.574354759	0.707990293	0.550745664	13.33271633	21.17895901	0.857331995	0.569645531	4.424290677	2.877115263	3.449202708
TCGA-UB-A7MD	1	1.71	2.482961814	0.45096076	5.015875839	0.008730147	34.18309401	2.683779804	1.806140975	3.017663849	1.046025173	6.884473524	2.928155559	0.314878801	0.899329268	1.052309322	1.167207818	1.355060618	0.625854568	15.33348019	17.12520201	2.49900672	1.77488153	16.43129125	4.635381996	4.144008431
TCGA-G3-A7M9	1	1.84	7.130472204	1.557237921	34.74719583	0.630417787	69.69146669	31.93555236	25.04825114	2.905097038	4.090427039	12.82708308	8.457314215	0.093571599	8.981175764	0.143326168	2.009370856	7.300751561	3.057154793	75.57327828	101.1160809	12.87698507	10.34020422	8.940782498	5.150232098	0.165420361
TCGA-ED-A8O6	1	1.84	8.13251978	3.199819849	4.029041531	0.179734431	92.01877112	22.73754311	9.821175505	0.308870172	2.714165548	5.760798408	6.901587912	0.021827133	2.168738682	0.902696794	0.401759317	3.54694117	1.330600416	67.85093579	54.05732823	10.29164277	2.51073753	2.813147415	3.072093572	0.318343188
TCGA-G3-AAV6	1	2.14	13.73256853	1.125839526	5.449978515	0	274.9065523	30.94318026	12.13839627	1.163076144	2.014500257	16.89532444	3.57215864	0	2.219713407	0.499737303	1.981193783	2.355085921	1.036175826	74.76787654	169.5661239	8.427704163	5.7578596	0.709965696	1.667677968	0.674295507
TCGA-KR-A7K0	1	2.14	3.386991633	2.686067929	3.357844655	0.06347851	33.27121813	3.45470025	4.701381376	0.734664868	1.975543393	7.832247494	1.410046337	0.314963432	0.251507272	1.354959371	0.766476337	2.203131985	0.491320254	40.8178308	17.7719248	1.876742061	1.221948497	5.753506507	8.696455405	0.995828733
TCGA-GJ-A9DB	1	2.2	4.70784715	2.26724099	1.410906074	0.195741961	40.83830888	3.684125637	6.378518672	0.699200085	2.20192248	7.467121898	1.938002173	0.037354592	1.652652336	0.12093603	0.931076519	1.404842115	0.401853066	10.13912604	12.8196446	2.484683442	1.674663649	5.913826295	12.10357754	5.018830197
TCGA-DD-A11A	0	2.6	1.969818374	2.101288998	19.65999296	0.062875342	7.430242624	0.901938378	3.053159195	0.846868616	0.428043858	2.681717646	2.930047776	0	0.567434233	0.131576926	0.139568876	0.722909209	0.90818583	8.050483428	14.70877389	0.506822217	0.289018245	3.055612044	2.933385458	1.930308518
TCGA-CC-5260	1	2.86	3.619189658	0.849137125	8.655499687	27.90770603	22.25427409	7.888216153	5.158765759	2.602921138	1.299609776	0.975321059	0.974815581	0	1.427823527	0.646791133	0.798279714	4.235881497	2.297414375	23.02281787	20.59011125	1.336493645	0.828897538	11.49319276	4.549109331	0.598033277
TCGA-BC-A10W	1	2.99	1.400481057	2.689986778	2.647983152	0	12.17351853	2.155585617	4.117934461	0.928302843	0.50839446	1.418836737	2.744840521	0.080163281	1.155784207	2.319024156	0.327893066	1.979870948	1.101379568	32.70552724	19.80354477	0.753700872	0.788123436	5.822870932	5.023289934	2.574516318
TCGA-HP-A5MZ	1	2.99	3.221061704	2.025936005	2.299383951	0.008026909	36.7277852	4.162206081	3.55222117	0.481698321	1.983639962	4.956754403	1.582852694	0.032168267	0.238524722	1.115361808	2.282061895	1.426472751	0.403073305	18.22515879	45.38732705	2.112624201	0.607222217	7.274515019	5.162022809	2.303178547
TCGA-QA-A7B7	0	3.09	2.825922738	3.936272062	6.303390925	0.006536351	35.93146926	3.638315051	7.377507796	1.447399966	0.792069491	6.081736617	6.432941594	0.104779113	1.482636494	0.522514218	0.180807006	2.970125618	1.553668303	10.3174025	11.80956678	2.036447515	1.653364131	24.705118	4.316742896	0.069462579
TCGA-CC-5261	1	3.19	17.34815907	1.953413091	2.746197442	2.104535636	22.89590942	12.92089345	5.848540677	0.573404301	2.033817125	3.683980039	3.408257266	0.048471492	0.299509688	0.77957361	0.687727099	2.938453799	2.103766553	30.44851622	17.95045387	2.809216248	0.886376209	29.61416647	4.637059969	1.756649705
TCGA-CC-A1HT	1	3.32	3.411046245	2.184611876	149.655661	0.72124455	31.10798047	3.650649372	10.62436614	1.785390898	4.332442352	4.779525241	0.947827016	0.049590647	1.476093224	4.676678808	1.181732054	5.308743257	2.116424133	40.63288128	94.91741923	6.221369907	1.448021404	40.07734104	10.61161361	0.356936953
TCGA-CC-5264	1	3.35	3.689786203	1.0851968	107.8951858	0.44683079	8.123177673	11.71682445	4.006589549	1.051686088	1.517020682	2.905500704	3.101051668	0.015503882	1.9313255	0.029144928	1.4001011	1.16179753	0.579922395	15.78444665	40.22654463	1.661109389	0.747649815	14.14461723	1.494872645	5.180207804
TCGA-CC-5262	1	3.38	10.92453247	0.46033181	13.45631141	0.389059998	45.06162023	12.19948161	4.025677923	0.622604323	0.845045315	5.256462499	1.528661231	0	0.880850801	1.000267983	0.370124655	2.396366311	0.719162919	34.00620926	30.19409854	2.193196123	0.602211916	7.173453854	0.744340306	2.001665017
TCGA-DD-AACL	1	3.52	4.590071131	1.795094742	296.0066936	0.305038573	29.31885116	8.164949084	14.2888252	0.753755855	3.811257954	12.12853166	3.687984838	0.023969774	2.79041837	0.998819132	0.882395318	4.278581213	1.479001191	50.21585144	49.88611671	18.61788287	6.320354949	7.125103177	7.279761375	1.906871239
TCGA-DD-AADF	1	3.78	2.265196068	2.096300629	2.104080221	0.031025802	52.80717043	10.59391074	4.918539602	1.154360691	1.696784621	15.05963914	1.694332543	0	1.198537036	0.631951857	0.206610551	1.163214603	0.503948226	23.1343939	35.86435951	5.385683613	2.836018872	6.266042087	11.09370588	2.417909135
TCGA-CC-5258	1	4.24	2.210229683	1.921704991	1248.391315	0.01303317	52.3626605	10.06475846	12.50064584	0.516203354	1.357529914	2.283950724	3.571676294	0.008705188	0.277557111	0.327288458	0.160231328	2.154891864	1.448862828	74.54505477	103.9102731	6.123850859	0.916613814	2.062480495	2.265639863	0.623272707
TCGA-CC-5263	1	4.24	2.273808129	2.243958021	246.8382654	0.13416584	14.33452257	7.980659702	9.478516562	1.296691308	1.922898036	2.504347853	3.424340572	0.02829878	15.32479107	0.481731816	0.336401114	1.223114612	1.613142276	11.75416174	24.55288672	3.88775716	1.460648672	5.018178671	9.681103607	1.12562866
TCGA-DD-AAD0	0	4.5	6.088407182	2.259838162	92.10694802	0.046328518	35.24152628	5.108522507	3.453894613	1.951696743	0.984035827	4.793883319	2.986344182	0.111398415	11.05016389	0.034901998	0.099674443	1.729993891	0.647412243	20.66825291	16.05753115	0.870207771	1.390917875	2.735706359	5.199549831	0.951854734
TCGA-CC-A8HT	1	4.6	3.948891019	2.548272174	226.3799029	2.137509728	25.72897339	12.34090014	13.50331286	1.032149395	3.648096483	14.97490977	3.453046187	0.159370886	6.076012167	1.926548751	0.79447523	9.527244583	1.41395286	43.48452107	69.02755226	11.63509154	2.714569627	8.135960756	35.87586698	0.387397309
TCGA-DD-AAE6	0	4.63	13.03529062	3.400752384	23.88549223	0.009371129	12.53439796	5.62777823	4.996011919	0.309301077	0.854878967	5.395831535	4.248550381	0.025036869	0.659043533	0.251015922	0.172814646	2.782620176	0.682641445	29.31106472	19.90292562	2.466413338	1.428897246	0.562978497	3.474637006	5.244973334
TCGA-BC-A112	1	5.03	2.863650181	1.876675253	0.972599877	3.811727592	49.97430768	4.081582181	6.517191305	0.804133758	0.992369817	9.935343365	5.712154069	0.060473884	0.206267795	1.917430579	0.306104574	3.340193938	1.20541597	80.09031006	50.27675569	0.875782557	0.428074262	3.057924211	4.23672505	0.160362951
TCGA-DD-AACX	0	5.58	5.949864483	1.467835059	6.033766227	0.035774488	43.88508325	6.549357703	4.42869059	0.998281892	1.461277114	4.664561415	2.008718008	0	1.99324085	0.887137931	0.096209697	2.534965486	0.842074323	55.91949707	26.77761991	2.977578507	0.560284574	12.6657618	11.14142988	3.83347888
TCGA-DD-AACZ	1	5.62	4.037261695	3.871340012	60.52136224	0.017995972	32.87855346	5.713151678	11.04815183	0.604769889	4.122572411	4.129765343	2.83573199	0	0.721928467	0.779551902	0.663733798	2.752785053	1.197960501	48.68788717	37.39140181	9.472819155	1.042295251	5.656120296	6.932473978	0.98810088
TCGA-DD-A39Y	1	5.62	4.173536331	1.11743891	2.264805437	0.148605829	30.89037005	7.71997876	8.980207513	0.397251969	2.542999096	18.60135031	5.456787555	0	6.490060255	3.056104709	0.186849976	3.631609473	0.903774996	40.13413297	146.6006632	3.358099136	0.590832327	2.251700335	2.486817978	18.01782707
TCGA-G3-A3CI	0	5.91	1.503005969	1.391116195	17.73203045	0.892475892	16.39160308	2.690231127	1.605712083	0.427380999	0.736462191	4.175145838	2.427526202	0.084298033	0.419684556	0.14714831	0.304783434	1.135631424	0.358872748	6.581173321	11.21857226	1.191399038	1.630317143	5.125179166	2.930655462	4.406914855
TCGA-DD-A1EI	0	6.01	6.223856872	0.903153404	2903.935025	0.203487314	28.122182	4.349133511	9.752799524	0.49955578	1.45666869	3.396133109	2.600883206	0.016474472	0.262636865	0.606485797	0.568567496	2.649383595	0.890219231	21.02821804	44.01809734	2.514140191	0.860052125	4.467923451	11.61953239	3.888102244
TCGA-FV-A3R2	1	6.37	4.482239043	0.778057311	12.12947387	0.030511031	28.65071711	3.055216246	4.286007766	0.837673533	1.204738475	5.124011942	3.308205328	0.020379099	1.662200453	0.271359595	0.210997237	1.956094408	1.411162563	13.50351323	23.56912267	5.117589099	2.100739354	5.878934975	3.671488486	3.296484135
TCGA-DD-AACH	1	6.41	3.646626423	2.974456934	2.856930084	0.033497918	31.93941886	9.829849446	8.414698317	0.490494855	2.654475379	3.242598428	4.027199693	0.044748235	4.50589857	1.668376808	0.700106479	4.023899664	0.722641879	56.13731784	31.54577613	3.1686326	0.625596432	6.567346816	16.33651088	2.990285299
TCGA-CC-A9FS	0	6.93	3.015395615	0.796733918	7.82198146	0.0255628	26.40248558	5.766428328	12.54862595	0.235218683	1.409617711	5.439587495	4.035696376	0	0.227884485	2.31452157	0.458313432	2.165976211	0.481365997	20.61469547	51.79390172	3.900673973	1.974070236	1.504493231	7.323454533	3.13916958
TCGA-UB-A7MF	1	7.03	3.415931068	2.152715156	280.8317769	0.04501161	19.17158075	4.266514535	5.466912664	0.393598553	1.527776551	3.541504567	4.332646936	0	3.770613691	0.15878442	0.306334263	1.648995344	0.530016253	10.18653614	41.31443356	1.092097793	0.737254789	52.0659037	4.945710545	1.617257321
TCGA-CC-A7IE	1	7.13	4.031027388	1.334959721	8.973708491	0.272891779	38.64313372	14.78669156	18.59640739	0.818817801	3.288989561	6.072626246	7.177399761	0	2.102373208	2.030473367	0.776611952	6.252410116	1.327259845	142.6746733	120.7650393	7.036803385	2.365436226	3.302536137	6.377688146	0.322228145
TCGA-CC-A123	0	7.19	14.48866749	0.204372595	483.9484913	0.019534962	134.197401	8.925326356	3.802358667	0.498228219	1.383100769	27.18289975	1.850435236	0	0.174148169	1.04653056	0.270185762	1.603959923	1.255232898	52.78357786	112.3312173	7.179368559	2.182045222	0.70844119	2.221177625	4.498007796
TCGA-DD-A119	1	7.33	2.657724559	0.987782046	1.429980829	0.007950921	65.74954873	4.64025797	3.601326774	0.448509964	1.104219724	9.023472495	4.523608242	0.042484989	0.40952894	0.752064751	0.464310384	1.770682489	0.742041183	40.98842615	69.92111083	1.193869254	0.4511054	2.830999051	9.808740742	22.81375198
TCGA-MR-A520	0	7.52	1.929197126	0.349052707	2.375797906	0.008341054	18.8852216	2.802488554	1.245730638	0.440484289	0.380455306	4.628709713	1.818721538	0.066854444	0.239597764	0.101239106	0.128182374	0.881874663	0.30173604	4.367562854	11.51795208	0.637951884	0.769015158	5.414279677	1.671199475	4.461615636
TCGA-DD-A3A1	1	7.65	2.687458766	1.288915951	53.49208558	0	79.87928689	6.604098128	3.008276906	0.594120411	0.758242435	11.10154691	5.808571447	0.023616619	8.983401744	1.675935131	0.20376438	1.590771102	0.417597416	27.90580962	66.65388323	2.878301463	0.7104899	5.40756985	6.675769501	3.287859148
TCGA-FV-A3I1	1	8.11	4.022047754	1.987664083	391.8043887	0.008215825	18.17194431	1.621470992	5.752949653	0.562060198	2.024732446	2.193908484	3.303840911	0	0.105793344	0.766805813	0.202012629	1.330674189	0.682623579	16.12595997	28.21866955	2.735274723	1.107070754	5.423279462	4.068887389	2.677523326
TCGA-CC-A9FW	0	8.15	13.35641622	2.503256245	516.9540913	0	67.86118686	16.27373649	8.496678516	0.90687971	3.174581548	2.702299326	2.7523445	0.00961306	3.492717675	1.68061077	0.3981195	2.250123974	1.049606264	48.77563871	71.20453984	8.425823945	1.565095201	2.804795716	5.574531937	4.613987572
TCGA-CC-5259	0	8.21	3.627626237	0.089577387	528.9110483	0	26.17224151	3.994009324	1.52613538	0.369953907	0.624871905	36.29688728	4.341942922	0	3.16175371	0.172012066	0.18947773	1.510053869	0.246658975	23.15099074	96.02690142	0.39292218	0.615334474	5.630632442	2.0109576	7.861720035
TCGA-2Y-A9HB	0	8.54	4.071553357	1.369678165	3.454100347	0	41.62306333	7.301838045	3.841674287	0.461392001	1.351280775	6.514147903	2.495873764	0.04192135	0.613914779	0.197014318	0.446093883	2.029565547	0.270847974	26.91342002	22.63622623	1.372162794	0.880968007	10.04144244	6.050676493	2.473440384
TCGA-CC-A7IK	1	8.61	1.723884884	0.943943247	1.53381032	0.016040329	23.31263695	4.863143471	3.976323232	1.559391288	1.496034977	14.5565985	3.616957004	0.042854987	0.365430622	1.362820569	0.17255148	2.273222231	1.130041634	26.45150298	26.36374698	2.87310032	1.232383832	4.089578469	2.339807635	0
TCGA-4R-AA8I	1	8.61	3.584137395	0.765565743	2.223257117	0.082163234	33.02562521	3.581146935	3.268919808	1.11555999	1.006834151	12.98426996	5.604633287	0	1.180074309	0.416954478	0.489279035	2.148614783	1.202806897	11.19781801	13.34901344	1.114738315	2.597889499	14.95104107	6.626367416	7.130793851
TCGA-CC-A5UE	1	8.94	7.33627008	1.849110107	16.62951224	0	34.51485219	5.821132329	7.431943799	0.897804217	3.061722344	5.328762713	10.96721426	0	1.996949481	2.256460975	0.266361807	2.380438898	0.947815394	51.4406428	41.15451243	39.34393515	5.154164032	2.646623666	3.327331261	14.99419756
TCGA-CC-A7IL	1	9.13	5.190846977	1.239567531	6.144834224	0.012896229	43.33232306	3.807554618	3.457404959	0.704256662	0.658463834	5.407744778	0.960366402	0.008613722	1.079402183	0.458786944	0.049546176	1.6535818	1.634945483	26.79463734	21.24368372	0.638224554	0.975578211	8.985232129	2.104683063	6.212922486
TCGA-CC-A8HV	1	9.17	16.18628522	13.90758165	81.01609708	0.19144651	52.62075347	12.00876105	27.69596164	1.303977613	6.959797798	14.65787101	13.25881188	0.012787203	1.80150259	0.372588786	1.132701725	5.297130124	2.058688234	111.5430218	49.66084098	21.86681155	2.726803653	5.947019236	32.66454128	4.611589501
TCGA-DD-A73B	1	9.3	4.223745886	0.820671835	93.19461523	0.00738296	17.34121272	5.074448441	5.034183956	0.429763033	0.31162343	6.653828858	4.024535749	0.009862536	0.694733016	0.058710189	0.079421104	0.298944855	0.33902946	5.932050603	18.03511429	0.905138588	0.863942946	7.843041932	2.67154529	2.013796132
TCGA-MI-A75C	0	9.56	12.55045345	4.312118813	1.630971098	0	72.16874558	4.821705788	5.305224771	0.822349988	1.317729408	25.94381756	2.852238837	0	2.621393383	4.319428681	0.25007534	2.832143788	0.698874149	101.0699192	65.30748155	3.535363164	1.84247092	9.525059387	8.094211646	5.248682061
TCGA-ED-A66Y	1	9.72	24.67535348	1.989428459	1953.501958	0	37.61193988	9.142343665	11.87750689	1.400509766	1.735903123	4.183511042	9.830275266	0	0.950347349	0.09405855	0.092982448	2.372157191	0.983732272	37.14925545	34.91487193	5.672761151	3.361327445	0.550935608	17.80166376	2.541370152
TCGA-CC-A7IG	1	9.82	21.72300381	2.470230384	357.732134	0.252419131	38.58265167	14.16610248	11.06238268	0.681650254	4.760032827	37.00232358	2.621602816	0.033719441	5.225554541	0.3063724	0.543072337	5.091448659	1.569123383	69.90056259	169.9362041	7.954205572	2.645464972	4.117783488	8.963731556	21.57912616
TCGA-CC-A3M9	1	9.86	1.279664531	0.569952974	8.466396433	0.008070959	12.62472939	6.542340138	9.657958014	0.731356171	5.164888233	3.434889005	0.014424827	0.021563202	2.062570018	2.199052129	5.668246669	4.193969029	1.391835154	34.59605308	54.14766546	32.50325998	7.975369382	14.74713462	8.388489677	0.142951739
TCGA-CC-A8HS	1	9.86	18.18218911	3.329327068	2785.792008	0.297871539	41.71069863	26.5963464	38.29361032	1.312724867	4.353551419	24.08008926	6.843186606	0.012434752	1.060329152	0.042854959	0.843992174	9.862522638	1.722103273	71.20829451	78.99371216	5.391931166	6.920684348	3.553061999	9.779809667	0.230818888
TCGA-EP-A3JL	0	9.95	3.700356901	2.198560886	1.122041215	0.391389589	38.61813086	9.008401131	3.353904501	0.427044761	1.665318079	7.682707705	4.048686446	0.023765376	0.132163546	2.285884779	0.546794278	1.740860297	0.452553	34.33319919	61.77670358	2.726347304	1.135532879	4.965895725	12.33313076	2.993466982
TCGA-CC-A3MA	1	9.95	3.702149173	1.601914915	17.1542453	3.387117729	40.89294715	6.690192314	8.811150307	1.351793825	1.947691777	12.21154028	0.979551478	0.076875724	0.651458708	5.615424633	0.707503318	6.158364426	1.721925941	51.2565931	28.58559802	3.883653242	1.651966983	18.18972156	4.036988418	0.78630514
TCGA-CC-A5UD	1	9.99	7.713132059	3.469141153	40.26374903	0	13.75545269	9.167914243	6.585484449	4.148531839	1.450144407	2.674547524	3.342920507	0	2.139230273	3.661024054	0.333410789	3.527238206	0.944799648	25.89383331	33.79881685	1.769165075	2.471182483	10.12217304	5.176607119	0.558938271
TCGA-BC-A10R	1	10.12	4.392146464	0.275267917	8.404380181	0.072356609	14.94230603	2.09522757	1.743358897	0.907904511	0.474678208	16.74182222	3.232984777	0.008787061	0.384415916	0.291823832	0.859234728	0.725052867	0.467214285	11.56159368	13.5823857	1.919910397	0.74640771	1.257801354	14.7995257	1.141762757
TCGA-UB-AA0V	0	10.32	1.865181877	0.966036561	549.5824825	2.738628945	23.9046504	2.230769274	3.970137009	0.439698517	1.022153854	4.460419708	1.667318084	0.032091236	0.214158188	0.135734886	0.793732531	1.18888295	0.527766868	10.61686971	12.02460155	1.195637967	0.724082229	2.349609234	4.26124512	1.319028913
TCGA-CC-A3MB	1	10.35	4.059043245	2.575286343	1437.814601	0.173475724	28.50205245	9.841758497	8.832793655	1.661801072	1.609647112	2.332284738	2.308109721	0	1.781955307	0.892775783	0.256717616	3.092977738	1.465651656	105.480805	43.49608169	3.515732873	0.858168866	6.542982784	4.686946622	3.914692616
TCGA-5C-A9VH	0	10.58	4.819353565	2.305293862	61.42061109	0.197601434	43.88207618	2.861468866	7.116913413	0.567942936	1.437276879	4.209161579	3.463478463	0.055571815	0.226632924	0.300341229	0.942965666	2.035372109	0.601266039	43.1574375	64.67334886	1.023534825	1.106364841	8.419470912	17.03315332	10.72071508
TCGA-UB-AA0U	0	10.74	8.734475165	2.549470975	13.34264202	0.403956712	22.72635649	2.546283442	5.557902494	0.869536387	1.596232573	2.894619348	2.23392745	0.011731002	0.721969615	0.161718255	0.634281775	1.876673311	1.388196912	16.3302813	34.09634931	1.308732704	1.318256992	7.521033795	4.307613107	4.977270616
TCGA-5C-A9VG	0	10.78	3.2130432	1.264720195	326.2284582	0.053978044	101.5978868	6.502281668	7.929426328	0.404905775	3.307254067	7.019317187	3.778498015	0.036053318	0.267332016	1.69060287	0.95394285	2.974892651	0.986724944	75.27983196	44.53307627	9.450849444	1.775831378	1.067743497	9.097503433	0.573631073
TCGA-MR-A8JO	0	10.84	2.377416082	0.874089547	6.741874577	0	39.20586326	4.154250862	7.5830995	1.604436883	2.768656868	22.38925825	1.923693114	0	0.48489159	1.252950662	2.980245739	2.181236607	1.097853315	34.76223693	105.5939901	3.880695226	0.790051118	6.20044988	12.4320267	2.734548336
TCGA-ZS-A9CG	0	11.2	3.223691785	0.733569384	7.499657258	0.008903906	83.29969304	3.373205191	2.844883182	1.090027699	0.969858643	14.00584352	3.856374041	0.023788587	0.449794928	0.693143035	0.301030573	1.20176589	0.330921668	18.89719217	55.77973408	1.852722413	1.43132686	2.054835845	2.270296596	2.554817254
TCGA-CC-A8HU	1	11.3	7.121850447	2.85213304	283.5289311	0.78066038	23.28492969	43.47954688	6.558248663	1.668951941	5.354452917	5.82231317	9.016710835	0	3.257360932	0.024504891	0.224942122	2.612204591	1.171841034	45.34420183	59.99851586	5.855509032	1.084224885	2.452179761	3.958981353	0.553078032
TCGA-WJ-A86L	0	11.33	4.054031672	7.30570996	8.55551139	0.07765814	28.55513159	4.278496588	5.240575363	1.141773315	0.978062536	5.710885897	2.758541804	0.012967465	2.499966429	0.30471065	0.179013433	4.105281317	0.614126604	13.47256446	18.3439721	2.079936412	2.776717706	18.01433438	23.708794	1.237923403
TCGA-CC-A5UC	1	11.4	5.074080843	3.314681137	440.700893	1.002476759	56.80583975	12.60963488	11.90250986	0.560573176	2.241286599	3.137060894	1.554144214	0	0.383649281	0.610282593	0.857817889	2.946982499	1.33413573	77.60981258	58.95308973	7.918413846	2.693028827	2.378606126	3.79309496	1.210618121
TCGA-DD-AAC9	0	11.4	1.568783071	1.418826436	2.0375468	0.06259319	20.34580436	2.77095032	1.896468654	0.319280818	1.051103441	4.13510755	0.944677589	0.013935865	0.330666076	0.366762133	0.35270035	1.267236482	0.417016594	14.90141979	28.46492639	0.680552926	0.419251007	1.467449257	2.807905698	3.215062049
TCGA-DD-A1EE	1	11.47	1.790887744	1.324265698	4.387950643	0.026561046	36.56884118	3.559129755	3.056443793	1.079894416	1.243156457	3.103062911	1.210516754	0.070963213	0.335443354	2.031570672	0.418385303	1.986666195	1.206535236	38.0240578	17.55524337	1.852230137	0.423836457	13.03785094	8.130802682	2.446317371
TCGA-G3-AAV5	0	11.63	4.626686015	1.587735458	1.402392385	0.00712088	138.2392381	9.231003904	7.701646784	1.350353771	1.69187003	36.72311418	1.026628268	0	0.112854134	4.416835611	0.536212727	1.986293495	0.643403065	109.9163427	49.82163295	5.998926726	2.09581224	3.145842707	3.412552563	6.381877379
TCGA-2Y-A9H6	0	11.73	5.512658528	1.069578984	1.87934103	0.04811094	39.52134903	3.146382372	3.415979186	0.386879267	1.172559194	4.777582205	4.477020275	0.077122871	0.228743576	0.374529607	1.182963104	2.056295454	0.52768416	15.5660156	24.67592732	1.109317284	0.85301067	4.11692271	8.012220587	0.818049062
TCGA-G3-AAV1	1	11.79	3.661876491	0.967988373	5.081780392	0.070870369	29.93050128	4.516485907	3.82697898	0.732454589	0.857728973	1.642780592	5.094671715	0.126229695	0.265194758	0.78438362	0.338834478	1.948511384	1.221377508	32.66198	22.67648485	1.425956058	0.577076304	2.238411582	7.94649093	1.087880189
TCGA-K7-AAU7	0	11.79	10.11494482	1.46085014	26.00352672	17.70742961	46.11656124	8.585063195	12.70019572	1.174800919	5.707439392	7.475953286	7.004250169	0.059099293	6.847121593	2.823731505	1.444742656	3.433454954	1.66800408	42.0383109	105.6249386	4.10521788	1.817181714	4.910467582	15.18096968	0.861948161
TCGA-G3-AAV7	0	11.86	3.373500268	2.384725904	7.815056146	0.037696184	28.26188706	11.4387878	7.481535881	1.012318677	5.658663843	10.9705645	4.575717469	0.012589124	4.396652458	1.554042864	1.303428721	4.027903672	1.150387031	36.73831853	64.58065987	18.30046234	3.408616888	16.11477637	5.988741758	1.268572435
TCGA-G3-A7M7	0	11.86	2.445055011	0.334130652	11.50796932	0.018582046	36.79577194	5.397778442	3.451958792	0.390290862	1.06895184	12.13375534	1.71588987	0.074468546	0.349712335	0.82049389	0.556846518	1.06591304	0.352982764	18.14222779	47.6704496	1.567519177	0.636958127	2.38922292	3.727946739	16.19283539
TCGA-EP-A3RK	0	11.93	2.292115532	1.015051768	2.638346496	0.008576686	41.37961096	2.813587282	3.470039028	0.741154626	1.237836498	14.2068368	2.406603877	0.068743061	0.280347884	1.173806843	0.553574632	2.064388188	0.752274209	14.83586694	49.9190845	3.834552825	0.912391829	12.22780151	2.508924104	2.278636502
TCGA-CC-A3MC	0	11.93	1.899310477	1.443031996	6.755409752	0.091954844	14.07556689	2.609655205	2.809102983	0.481592795	0.830888399	4.917998749	1.439275605	0.01116709	0.273249704	1.528948081	0.205546123	2.538655514	0.821601141	13.50221782	31.20897276	0.930840355	0.750956683	1.720973887	6.155208362	2.1913307
TCGA-DD-AACF	1	11.99	2.339766661	1.257277447	6.029733517	0.119642792	15.15569184	3.192363921	3.985904247	0.256422025	2.385339884	3.351766287	2.107769114	0	0.507894586	0.450669762	0.236395054	2.153101981	0.54771214	18.61356959	21.60073232	1.187089708	1.282866868	3.055373844	2.481969557	8.355296363
TCGA-CC-A7IH	0	11.99	4.254962408	4.641655432	3.568882495	0.022801172	31.10360662	5.159549267	1.870145332	1.546188484	1.221112932	5.93013931	5.696141257	0.010152991	0.210793774	0.438979637	0.292000304	1.675521743	0.701794344	21.83320128	27.08571402	2.226905174	1.096011505	13.16344069	3.311045309	5.330836733
TCGA-FV-A3R3	1	12.02	2.30886084	0.158187349	156.7484371	0.280945739	23.28702646	2.551864521	1.834275479	0.524523306	0.281581247	4.037653124	2.682624917	0.156375715	0.556565492	0.199241203	0.191887776	0.754877497	0.706419446	8.864517655	11.32314838	0.460826379	0.332079307	3.682068364	4.067834546	0.85699032
TCGA-LG-A9QD	0	12.02	3.54837645	0.44236331	4.398479093	0.022303286	20.44343857	3.335743472	3.053398654	0.508603416	0.804734531	6.483078206	0.965535594	0	0.486021373	0.295597379	0.49127361	1.655658916	0.295955751	16.41391846	57.14154977	1.137220265	0.720577704	8.017545699	2.598414783	1.843486309
TCGA-G3-AAV2	0	12.22	3.476473591	1.316039039	5.870448206	0.016913431	41.01143184	5.642427499	2.308606727	0.639438932	1.122649617	18.63043543	3.264682182	0.011296914	0.4272044	0.392874699	0.298907577	1.369689991	0.182993282	24.17531755	17.39956628	1.735891829	1.609336836	2.583591205	5.820382848	0.419395746
TCGA-DD-A4NQ	1	12.25	1.250851459	2.200127235	19.99516519	0.070099748	12.39687077	4.747616331	6.035608185	0.708130659	2.807681372	10.77320318	1.489509133	0	7.522156972	1.92659664	0.556588561	2.680732328	0.783525937	29.71527533	43.48846125	4.756985799	0.897631174	10.02324005	12.4067826	1.779622691
TCGA-DD-AACD	1	12.52	2.680436569	0.655072874	2.428750264	0	49.51360309	3.297710883	4.563611939	0.379711697	1.873804701	16.80841032	2.142369998	0.028175005	0.208915053	8.831863882	0.615838563	0.972630397	0.820462909	33.39223461	86.40173714	2.615426861	1.283903836	13.04170524	1.758459832	16.36229774
TCGA-CC-A7IJ	0	12.55	2.784339248	0.722059308	4.053603702	0.031327349	21.16560377	6.866498857	8.302806727	1.160880258	3.918852368	18.98572378	0.013997456	0.073235187	1.466186742	2.546912613	3.586635932	1.990811644	2.163027622	20.36578142	46.08918767	8.231918058	3.489991498	11.99785801	5.114724659	0.166459727
TCGA-LG-A6GG	0	12.71	4.219712191	0.785581069	40.87924872	0.060832239	49.37670652	4.40964433	4.570552403	0.273792714	0.652262293	1.364267851	2.034015935	0	1.272900194	0.149579145	0.303825725	1.847377493	0.606670793	20.95296204	13.5703701	0.765464285	0.467376128	1.799419289	7.553756472	4.498363668
TCGA-BC-A69I	0	12.71	4.568974145	0.573515819	5.486877674	0	38.97158522	2.29233535	2.792805679	0.361539567	1.049487478	3.400911275	1.161199862	0.011835271	0.307151031	0.11495058	0.530997024	0.677621371	0.487333734	17.27199539	16.82402266	1.669140878	1.120529373	2.992313277	1.924014907	5.931659061
TCGA-ED-A7PY	0	12.81	3.741470378	1.867517396	664.5540404	0.136655862	22.05670025	8.524938618	7.293872001	0.221421021	1.376885705	6.785199148	4.184615668	0.036510381	0.243648982	0.709217303	0.651024506	4.272982762	0.49886459	53.56755096	15.51963471	1.429451068	2.293696622	0.991173065	11.56209736	4.986085992
TCGA-DD-A1EF	1	12.94	6.350901705	0.934349694	2.724492834	0.21774592	58.43924217	10.84436698	11.85354715	0.457346005	3.085191938	1.249223361	5.351039686	0	0.552685068	0.541106837	0.397366291	3.214455503	1.845590474	64.24638049	89.89786334	5.594683268	1.76946548	2.941291661	8.047875528	0.144625733
TCGA-ZP-A9D4	0	12.98	3.628514199	1.284942287	1.15171709	0.032347985	58.75717982	10.94553449	4.331204444	1.324880505	1.200194542	7.524531746	6.96176378	0.108030241	1.602068457	1.02555568	0.27341183	1.437151029	0.701307827	19.38053893	23.28846107	2.383123858	1.94045085	6.973482867	9.571006745	1.776123692
TCGA-WQ-AB4B	0	12.98	10.70651807	1.075028046	5.84430454	0.210445508	42.52375814	5.351742473	4.323220135	0.339402433	1.987836047	18.32962229	3.244025135	0.035140487	0.2866198	0.297264336	1.091492647	1.864010273	0.378034176	40.37337077	123.475442	1.420198303	0.979443958	2.457230453	9.138866586	11.55488512
TCGA-3K-AAZ8	0	13.01	4.168498546	1.977876212	1.918268065	0	36.5296151	3.724589382	3.919652922	0.555195346	1.489697099	6.679771495	1.121504983	0	0.454213297	0.087543494	0.383257118	1.664934145	0.774732636	24.76559886	24.66527287	1.289419107	1.093549291	17.07480233	5.469353937	7.63748246
TCGA-CC-A7II	0	13.11	11.67522669	0.803513589	1166.320064	0.121269278	107.9348253	46.57114831	42.50755101	0.693780981	12.27911351	22.63442289	5.081315784	0	3.891881722	3.891228604	0.559087039	5.674168163	2.495921796	158.6279886	288.4267019	24.8199391	3.927540939	0.829227318	3.409478019	0.229109868
TCGA-ED-A7XP	0	13.14	1.840445518	1.02285466	4.266804942	0.146117205	11.56068227	3.124340531	4.498129326	1.031595052	1.170281505	6.921450491	5.330492757	0.114818148	0.204327823	1.172733706	0.369843376	2.455524274	1.108831636	37.18031076	26.14621917	1.682130802	0.365741551	4.439433801	10.61476136	1.522357721
TCGA-ED-A8O5	0	13.34	8.253053012	1.551558758	1719.023487	0.007679265	53.70985953	12.64876005	13.63110391	0.589870167	2.211403134	2.787573119	8.893651267	0	0.418356155	0.549597977	0.354036693	2.798483385	2.879437386	107.9407272	47.28665868	4.223636961	2.34184806	2.239178662	5.533329987	2.06741427
TCGA-ED-A66X	0	13.34	4.978064865	3.247070621	88.87092924	0.597464878	34.86546477	4.142495183	7.575228378	0.36785407	2.730989995	3.917368241	2.510069102	0.020730499	0.245943565	0.909303911	0.71545164	2.181824147	1.511115289	35.74105562	58.33663772	4.813104068	1.311526465	9.891381118	7.43495492	1.154423663
TCGA-ED-A82E	0	13.4	6.033806287	1.082086005	0.289032006	123.361815	156.1093307	17.87245754	22.70102684	2.344471311	5.026087381	8.891274965	1.16147926	0.030283559	1.496998575	2.50168956	0.557411822	3.518730304	2.964512688	92.74832776	43.28538966	3.760961738	2.474153811	23.71718027	12.56666012	5.862271792
TCGA-BD-A3EP	0	13.44	3.651801997	1.255027191	17.652382	0.061915778	17.8123242	5.503764072	8.39437671	1.083714675	2.234010021	1.980593231	2.323839229	0.11028036	0.306644495	1.040870023	1.33209976	3.064164614	0.775574679	22.17556259	21.17472449	2.965507799	2.012581129	7.598050575	9.462527228	2.631945289
TCGA-DD-AA3A	1	13.47	5.06963962	4.153344073	2.614918322	0.272935813	162.7874354	8.415405751	34.87768716	3.208794719	13.86816206	9.731573486	5.994084924	0.215446428	1.241146507	3.837175434	0.591026449	4.269896529	3.194817827	164.8152714	115.4366373	29.24739584	2.947496295	31.53939451	23.88598317	0.922893132
TCGA-YA-A8S7	1	13.53	3.192264396	2.366544067	3.601559498	0.017917323	32.53403428	5.929930808	7.221747311	1.193501363	5.153564849	9.083155972	1.099447608	0.155576709	3.123558327	2.497162055	2.023801149	2.660143913	0.805015356	26.92052852	81.62409603	7.723486019	3.663857635	9.451302203	8.617134373	6.093104533
TCGA-G3-AAV3	0	13.53	2.398694891	0.902088324	6.021322864	0.008787378	37.07746046	4.263613516	2.829166038	0.664441375	1.501553934	6.709617555	3.884430917	0	0.322051154	1.265164855	0.567173554	1.16627077	0.881069433	16.32977242	22.85908464	1.774115282	0.986738958	11.43373961	2.828997705	1.431895784
TCGA-DD-AACP	0	13.63	7.908134132	2.592440911	4.639265089	0	52.82020738	8.425293475	8.992239801	0.430842621	2.640787883	6.974755825	3.294055649	0.014314466	2.133422769	1.565207199	0.938640461	2.579222986	2.401922687	78.81091382	48.73699013	7.339938312	2.355859289	1.420959318	2.605618596	1.40447184
TCGA-DD-A1EL	1	13.63	3.520222904	0.713098409	1.169917396	0.214812119	28.28916335	4.424000162	10.89629649	1.570054041	1.882373499	13.94987242	4.892558288	0.014715746	0.665606928	3.128263966	0.347044692	2.71347836	0.988066413	29.70602418	53.11918585	8.038215006	1.015636116	3.018434819	5.851980516	0.136579804
TCGA-G3-A25S	1	13.67	9.289306783	1.146981788	1.063368327	0.017899477	74.05378215	10.5600117	2.974565682	0.639122529	2.022815814	27.85714121	7.01132811	0.119555194	2.278281061	3.446097378	0.24756556	1.630735179	2.359420627	45.9051806	59.81235117	5.314988732	1.872418734	5.212709305	3.09043006	9.574399905
TCGA-DD-A3A7	1	13.76	7.648653308	0.563843259	1.960800889	0.101449372	66.10980462	12.0843217	4.160423611	0.251130889	2.054680233	19.2067274	8.332955838	0.27104254	8.503777229	2.260988464	0.331295605	2.225061674	0.609557253	254.8145865	86.43334953	2.025376652	0.584579185	4.496667431	9.337276192	3.099579217
TCGA-ED-A627	0	13.9	2.663688245	0.469181632	50.12071233	7.080382281	22.28693902	3.096782214	3.513615804	0.69519145	1.865692122	2.200341106	0.721049422	0.103937775	0.727872919	0.278607563	1.408270389	1.166842209	0.769703939	14.82293442	16.17749837	1.64816462	0.71530327	11.10301056	5.060176835	3.491177505
TCGA-DD-AADC	1	13.96	6.014255267	8.832393151	15.6378255	0.142338398	24.9592772	10.50619538	13.4170236	1.853568448	2.335323385	24.40907205	9.531309649	0	1.24070513	2.269741628	0.656221881	2.433457371	0.80880282	34.18358758	46.18567132	4.002396992	4.794974486	3.097166523	10.53284964	6.050588192
TCGA-LG-A9QC	0	13.96	4.027305783	2.167816464	4.231620655	0.030231365	22.56490292	11.19708546	4.743252399	2.443119398	0.78207656	10.09102127	3.698123516	0	0.349356142	0.409107663	0.588474274	2.380202363	0.497702515	10.13210608	21.14225406	1.711478842	2.406064374	11.96755837	3.167477064	3.712479988
TCGA-ED-A7XO	0	14.03	2.99064966	0.398781641	23.79697932	0.304940463	20.72467138	3.734059384	2.819751129	0.568595078	1.468013755	8.99724583	2.497939677	0.072741982	0.75512508	0.086604408	0.535567704	0.955453832	0.296826798	6.212902489	14.83795263	1.61692187	1.621985378	3.861787903	2.754013927	2.584794978
TCGA-G3-A7M8	0	14.13	1.597793753	0.500450986	3.947050575	0.640581427	24.53423891	3.82958806	1.751682727	0.544172931	0.883519474	7.428220093	2.264978115	0.133359195	0.107124992	0.080083091	0.204555414	1.459709033	0.353165995	8.348829775	10.35284967	0.762604399	1.012838515	3.705725352	2.944803566	11.84687879
TCGA-DD-AACQ	1	14.19	12.66011456	4.486063247	4.338291928	0.015936837	64.94155766	6.223112955	6.638097833	0.803356361	1.253118168	13.66473866	4.376906303	0.393851008	1.602256362	0.570292445	0.355121946	2.957632131	0.487007892	33.41990277	25.04776829	2.935225827	3.211780674	5.937165031	18.75462363	8.863312432
TCGA-DD-AADQ	0	14.32	2.20914027	0.516726024	3.215590622	0.008980232	95.84636665	4.704050147	6.425626185	0.355679072	2.500453465	3.59704742	1.300043919	0.011996254	0.106741336	0.458539508	0.289810576	1.616090287	0.852938153	37.47017269	50.91024601	4.121030233	1.019009321	33.86318147	5.515699538	4.199095611
TCGA-ES-A2HT	1	14.39	1.469307112	0.293882317	3.229999129	0.013829293	19.20357701	2.378113295	0.846473521	0.294615208	0.597835397	14.54078666	0.95982069	0.027710818	0.143831205	0.205474397	0.212523699	0.451082592	0.10051128	8.988178019	27.03853643	0.851612824	0.416830544	3.733563254	0.515669155	13.1779102
TCGA-BC-A69H	0	14.59	16.99786153	1.274738743	9531.525396	0	82.73680181	26.13034446	7.980098711	0.461220304	2.750128119	9.776763886	3.126943006	0	11.51206576	1.082695172	0.331285906	2.024077114	1.424353255	101.645258	390.6112749	4.227369388	1.761506442	0.954483836	1.050941257	8.698879434
TCGA-G3-A7M5	0	14.68	2.385082854	1.56483818	0.399328133	0	57.44397928	2.017843359	3.820198479	0.52177435	1.892975382	7.255599044	2.225811876	0	0.639528094	0.35309371	0.304277435	0.774609109	0.523292477	21.37739809	24.88588611	1.825172713	1.332984791	12.10306985	2.898046697	19.57779766
TCGA-5R-AA1D	0	14.75	2.024951085	0.253320983	9.54649847	0	30.78959565	5.925608069	3.176497187	0.919154134	0.877115028	14.88658777	1.196965574	0.096285456	0.223108668	0.331836878	0.678447211	1.094446254	0.644410546	17.85540329	24.88266743	1.38325846	0.383384429	4.125519586	5.529096085	3.7979902
TCGA-G3-A25Y	1	14.85	7.082476703	4.43508133	888.1302213	0.956788555	17.51698662	8.99319528	12.49237045	1.170288983	1.920902053	5.187210341	1.495814462	0.122114062	1.201249518	1.257455459	1.030187752	2.481321105	1.233146137	35.31384878	27.78516328	2.642401342	2.449145585	6.621303609	5.722642951	4.14487867
TCGA-DD-AADO	0	14.88	19.20486833	2.461760339	0.44837726	0.036730919	168.2026001	9.129516536	5.57004689	0.347167592	2.081727854	19.54021588	3.512133615	0	1.2461095	0.960818131	1.001930357	1.383995529	0.961663662	95.86332981	126.7173644	10.57104048	2.908881092	9.970249919	3.846053466	3.350451288
TCGA-DD-AADP	0	15.05	6.167978117	2.192558169	9.745934922	0.451915372	21.09424427	7.049101819	4.768785224	0.357979259	0.793751814	2.224981958	3.580741319	0	0.232768543	0.450156415	0.291684789	0.975924953	0.598678444	26.1126111	32.90991249	0.853934334	1.100382563	1.834226277	2.798232108	5.026677659
TCGA-RC-A7SH	0	15.37	15.50715185	3.807543855	530.6298518	0.697900527	26.31931607	12.75708606	16.04580106	0.327197801	1.766844871	14.42315222	7.737301253	0.029134103	1.955041398	0.132355174	0.687076013	7.285478437	1.289700041	54.34457379	70.20374905	3.45876249	1.58539699	5.488533526	9.406579863	2.74262339
TCGA-DD-AACG	1	15.41	5.373263838	0.712613222	4.608126147	0.059230575	57.86164914	8.091916196	6.170479181	0.327009669	3.112942931	56.39608552	3.973274144	0	0.375482545	1.09075697	0.273070371	2.291724831	0.626163951	40.67506638	111.8197256	6.402173146	3.458535696	1.484082644	2.889844527	7.049843883
TCGA-RC-A7SK	0	15.51	4.597616196	1.593589776	25.52588882	0.175276169	20.29040269	2.764566888	4.015498907	0.555972584	0.534120618	3.203898714	4.022687469	0	1.273175081	1.079422409	0.205225319	1.896326122	0.441179878	15.00312381	8.67871047	0.755714123	0.83857492	3.21643926	16.80616037	17.82851476
TCGA-DD-AADS	0	15.57	5.188315964	0.459569232	1.743618521	0.079353702	40.0954198	1.997388634	1.422448	0.149664449	1.250236217	19.77118976	2.275952762	0	0.449151622	1.228848339	0.696845531	0.816032027	0.243430304	16.12816453	25.60222776	1.000914283	0.549379402	9.169048199	2.807137358	14.09517724
TCGA-G3-AAV0	0	15.64	3.12912541	0.95493503	2.601881624	0.049339189	60.41449552	4.250065272	2.373711548	0.538877705	1.115162106	20.00993354	1.29332859	0.013181964	0.821041523	0.305620933	0.288126354	0.821318876	0.304807571	14.60136439	16.33694545	1.6370883	2.507724541	3.968993439	2.92030856	20.06449213
TCGA-DD-AAEB	0	15.7	5.766500764	2.590806187	4.585034557	0	68.00241674	7.480520147	3.609688508	0.876855687	1.577244071	24.44137917	7.112950803	0	0.482440635	0.655623722	1.942034478	1.273312071	0.352253631	38.71477734	38.2963904	1.56202818	2.551770067	1.668439489	9.295054664	2.284907797
TCGA-G3-AAUZ	0	15.77	4.511143244	0.671920171	3.185802032	0.01957349	79.6144181	5.318117256	5.481163491	0.264288099	1.898851689	42.75356446	1.527579278	0	1.880632059	0.892943829	0.691836521	1.408984852	0.468811667	41.47360833	73.27296772	2.05293496	1.295614091	3.269558778	1.449439857	11.19786098
TCGA-UB-A7ME	0	15.97	4.348269902	2.688678982	1011.365778	0.086319764	21.51999419	3.072546545	3.996264954	0.39086112	1.960611453	4.256457341	3.506251114	0.020965521	0.691785409	0.174069548	0.759740866	1.571070386	1.151045961	14.60755779	33.00010818	1.756421387	1.085232491	7.180687566	4.73739233	46.67265762
TCGA-UB-A7MC	0	16.43	2.458987574	2.62448426	1.059663272	0	10.31237536	4.117061796	3.896036353	1.073478615	1.566352255	10.18016505	5.8707076	0.675504475	0.356877221	0.703705833	0.077710107	1.535649042	1.350021877	22.26393496	20.90619991	0.973999624	0.851734736	0.953967095	6.876665451	1.20911658
TCGA-MI-A75E	0	16.66	8.588394673	0.660487852	8.644724455	0.953100958	39.4445109	4.310247761	2.657624637	0.415526561	1.037056843	8.327343917	1.640340235	0.032646182	0.363102625	0.514824687	0.287930889	1.79583816	0.598790904	20.61062902	28.11456748	1.484315214	0.741418017	7.203546212	1.670655479	18.00660794
TCGA-K7-A6G5	0	16.82	3.784060846	0.683962953	6.447151067	0.105413472	31.62873275	2.561393395	1.8761085	0.433081457	0.800439803	4.364453255	3.067543158	0.043328221	0.329306612	1.082611956	0.186918118	0.747867561	0.269222257	18.02073924	30.57162993	2.480731421	1.073470594	15.04189307	1.190275221	5.026724539
TCGA-K7-A5RG	0	17.05	2.044754861	0.870731719	21.24736705	0.110971898	11.08143974	4.024768133	5.174611337	0.672001322	1.565896621	1.852082713	4.237148051	0	0.349745556	0.553122082	1.348798144	1.475101014	1.464776432	11.96384641	17.20420385	3.154446783	1.287844568	22.04751337	7.202982469	0.96489125
TCGA-G3-A5SM	0	17.08	2.847057045	0.643288465	2.260921039	0.278439631	15.59682926	2.658420974	1.5490136	0.898588219	0.657129621	8.855233706	2.303895333	0.049593857	0.165480235	0.264148458	0.637089893	1.322300663	0.376121789	8.266348538	13.51790541	1.106556871	1.031233501	18.10105455	3.701306719	6.992033374
TCGA-5R-AA1C	0	17.08	2.045170496	0.631310109	1.010223873	0	43.287491	3.805385104	2.713641452	1.016908387	0.53656762	8.87907423	5.399811298	0	0.214690622	1.657608589	0.272525061	1.374061996	1.070815369	25.03898118	16.96469114	1.407305432	1.001484841	21.2351466	1.195229654	1.326185986
TCGA-DD-A3A3	1	17.58	2.674510646	0.661847889	2.7831116	0	75.66013879	8.433947605	4.342916142	0.471788841	2.241215287	14.88417802	2.470628813	0	1.703463129	1.961907871	0.241634098	1.282173886	0.469127444	73.04234091	127.8204653	2.55882116	0.685333933	2.282317985	2.330244167	17.78877463
TCGA-O8-A75V	0	17.67	4.097249816	0.888482531	3.980904949	0.014303265	30.83468566	4.056478357	2.718380056	0.30471256	0.929921878	10.05593507	2.390188989	0.047767586	0.226683023	1.481629985	0.417634302	2.429238806	1.110440211	37.73282241	93.96896944	1.146246788	0.600181911	7.707328896	3.75405648	4.458739808
TCGA-BC-A5W4	1	17.97	3.495473136	1.133935589	0.813877513	0	18.73558942	7.284405999	4.421746478	0.38946401	1.673133393	4.26156662	2.402227195	0	4.542048607	0.031170092	0.163500112	2.96770301	0.126533439	19.74418526	13.63226434	2.608706678	3.395422376	1.364064031	2.438977204	4.86177282
TCGA-DD-AAE1	0	18.13	4.839325353	3.188488105	6925.441565	0	23.0835273	8.372302879	9.403487998	0.57481246	1.0416496	1.868523234	4.120478132	0	0.135539271	1.686875427	0.267635699	3.302012493	0.554797547	60.61587947	53.96386837	2.749345148	2.367303123	2.633858892	6.320805396	0.660988895
TCGA-DD-AADU	0	18.2	4.151182891	1.485959258	2.133954833	0.009711827	31.42297943	5.780995784	3.275411928	0.442936379	1.533899251	10.69774494	1.729961033	0.012973556	0.663764255	3.052602454	0.791014031	1.441892725	0.256674699	28.75333105	32.64074978	0.950338387	1.090545803	2.967037441	7.339636474	0.860072819
TCGA-DD-AADY	0	18.23	7.357497506	0.867277669	4.845885807	0	13.28523607	4.106313338	4.75024799	0.465725175	0.326608162	1.589612768	1.084411485	0.018849434	0.041930041	0.69096403	0.043368817	0.603089659	1.195693064	28.59819362	12.01862263	0.357092562	0.617108169	2.977273456	3.360704393	9.297098333
TCGA-DD-AAE0	0	18.23	42.26892717	2.900698223	1436.41842	6.083322541	98.35309528	44.74904627	40.74369373	0.342658289	10.13674868	17.22686682	4.893243968	0.029337235	3.371759607	0.790476381	6.884915584	12.10361872	1.240650114	165.0673206	194.4266298	13.52394133	2.881399118	5.132604373	7.32975479	2.567256658
TCGA-2Y-A9H5	1	18.23	4.619159215	3.262878621	20.38497778	5.821804308	32.98898423	3.898998039	5.796768575	0.273699252	1.339390475	3.805959466	2.813032371	0.011946336	0.797228755	0.20960132	0.920786185	1.850770282	0.898136472	25.13474491	28.47354035	1.181877762	0.930204963	6.918732899	7.949102708	2.629353519
TCGA-WX-AA47	1	18.27	2.326501696	0.443805543	1.75601385	0	18.5460926	2.663994928	6.994397365	0.589693537	1.427598459	47.67868694	0.681978135	0.013532746	0.762614814	0.313753736	0.342497868	2.278850788	0.438420896	22.46884116	24.97075879	2.791592216	0.910040609	3.681251787	9.893200566	1.076572653
TCGA-DD-A1EK	1	18.33	3.82238654	0.732606167	153.4254824	0.90455846	23.47797162	1.957968311	1.23317135	0.869760938	0.328896867	1.758430454	0.930811517	0.041193939	2.219597831	0.696944755	0.078982586	0.508703498	0.288645657	7.438971933	9.664884342	0.953819058	0.947693574	7.591026919	2.180962253	2.293975585
TCGA-BC-A8YO	0	18.46	2.508884172	4.246701263	910.8124495	0.00789154	18.16230701	5.215229205	9.462580668	0.942413865	1.541883562	2.86462908	4.569747762	0.063251543	3.056344885	0.878562739	0.169784166	2.378782008	0.851210734	19.45675637	17.066022	1.535557043	1.613716501	19.6689924	15.84036813	1.034326781
TCGA-DD-AAD1	0	18.53	5.127562124	2.012601663	1093.248153	0.718556014	37.02425481	4.3864634	6.662930076	0.875289167	1.854502627	8.009884044	1.392856938	0.028653252	0.4036763	0.614944278	0.840549665	2.147157527	0.873363191	29.66747552	49.05520644	2.539194716	1.495847082	9.578016112	10.25672208	12.84093952
TCGA-DD-AAE3	0	18.59	3.810966369	0.387173317	3.925286438	0.024671984	65.01701264	5.567654777	2.756007083	0.607036421	0.823015593	3.757372996	1.954879114	0	0.232162199	0.067119205	0.796215716	0.471749093	0.303614483	13.9185662	21.37836308	0.818623427	2.216343298	2.096756964	3.116247694	9.832203754
TCGA-EP-A12J	0	18.73	2.633462541	0.568351671	4.029873976	0.061459622	17.53894557	2.555075407	1.972292366	1.132810122	0.549904888	2.710883998	4.236830144	0.011728702	0.373959119	0.07716858	0.148419821	1.619547797	0.474243878	10.21762763	19.84517028	1.293663179	0.819857358	9.121244653	4.043935794	1.181870011
TCGA-DD-AADV	0	18.86	3.023513133	1.136434728	10.84043219	0.037243253	12.8325133	2.226769401	3.218052748	1.564488842	1.0141811	5.309304014	5.313948258	0.008291908	0.848475444	0.283173254	0.515107055	1.7453979	0.843836555	10.80398127	19.54594825	1.588312089	2.208422798	2.896822099	2.650328597	6.706415769
TCGA-DD-AAEA	0	18.89	7.020514232	4.517349908	85.45006141	0.03655374	13.01982451	4.177676088	6.320677946	0.921314555	2.662707803	7.549607857	2.72211224	0	1.23104682	0.26773136	0.505570482	3.700261456	0.486059955	15.41412137	16.57827913	3.566640904	3.478140078	12.34578701	12.89112015	5.826914035
TCGA-RC-A7SF	0	19.02	2.020407854	1.472466689	122.5095899	0.030025767	45.47104759	3.887031911	4.294417474	0.732756206	2.064540443	14.19839144	2.414860632	0	1.348266037	2.90292264	0.369140312	1.148235863	0.418268844	23.20619397	122.0974259	1.941869475	1.526096272	1.642505778	18.56548791	4.679948364
TCGA-FV-A2QR	1	19.09	2.464025894	1.622447447	3.850423343	0.008893574	26.84826465	2.004634128	1.350023718	0.827246327	0.387493315	3.079936729	2.108742713	0.059402461	0.414035919	1.150175684	0.355350602	1.940600504	0.312909013	8.998411039	12.78920211	0.955295609	1.040712786	5.720801489	2.482518054	2.047783132
TCGA-G3-A3CK	0	19.22	2.31326027	0.285951214	3.524352928	0	34.34254457	1.77723012	1.568899707	1.115366481	0.802193214	5.296671048	1.722425667	0.016227718	0.228621342	0.7423036	0.177349644	0.98376171	0.664185625	17.45974588	17.14419318	1.226286299	0.73947915	9.812145261	1.604538509	2.861641719
TCGA-DD-AADW	0	19.28	11.34470174	11.29518331	504.8744641	0.136826996	60.88524845	6.577273691	13.03151092	1.100280483	2.007367909	4.196106509	2.971211157	0.036556103	1.334971067	0.816048608	0.410028251	2.616247299	1.158317988	44.20893802	33.86558671	2.408486484	1.900329998	3.734084151	9.133351226	2.908153438
TCGA-RC-A7SB	0	19.32	2.544158177	0.756168062	3.977598041	0.014546587	16.54013876	1.454695486	3.298850973	0.868582343	0.648649828	3.793398659	0.723622004	0	0.749252621	0.651439737	0.212369468	0.981681093	0.327986439	7.44192313	10.08373582	1.423437585	3.137930576	1.955614268	4.348875275	1.107882828
TCGA-G3-A3CJ	0	19.51	2.743336238	0.935324956	4.821784506	0	34.98168768	3.930566387	0.721341867	0.560898669	0.331985343	13.76807286	1.578488937	0	0.619889536	0.088442797	0.212332293	1.298094094	0.261792078	18.81903857	34.49352565	0.717608355	0.576408486	2.05430478	1.120474233	10.91172052
TCGA-EP-A2KB	1	19.58	9.138302529	1.323831773	981.4177018	0.006573429	74.7429149	20.51726961	7.994719551	1.049301841	1.758702738	3.976924567	5.34942214	0	0.332067204	0.310885019	0.191934461	4.007276828	0.508159409	99.13527726	93.14614309	7.766871417	0.885760268	1.541089953	2.539144825	0.349283051
TCGA-UB-A7MB	0	19.74	3.16176071	4.047341469	3.228713122	0	36.45280297	6.528489721	7.406152046	1.106462601	1.255214161	5.495019734	2.471477326	0.219912542	0.799009251	0.48574729	0.025298762	2.481160023	0.719249738	32.42162849	22.32271897	1.31464449	1.177244411	15.93841375	4.201854239	3.936315898
TCGA-DD-A39Z	1	19.74	8.119823039	0.693389629	4.214426811	0	93.21626497	16.65308279	3.787371194	0.395418337	0.890146818	6.271771687	0.441617933	0	1.305340499	0.387812581	0.20568411	2.570757232	0.923447013	70.58476635	77.46207468	2.605497195	1.010060691	2.730515301	2.595398599	11.85298262
TCGA-DD-A1EC	0	19.78	1.211994124	0.241357475	3.309603412	0.058282517	34.96973497	2.405371137	4.082690001	0.68008103	1.516568901	6.268608541	1.358009002	0.017301505	0.801806618	0.699269959	0.457784414	1.718960414	1.448360247	12.07928582	23.22137416	1.78451399	0.359760117	32.49917948	5.103223735	0.481736288
TCGA-EP-A26S	0	19.97	4.337141027	0.962714948	4.641709934	0.006401471	55.98193092	11.63810095	4.545180672	2.166634716	1.22024129	14.61014321	4.244623081	0.008551413	1.566175978	0.538524175	0.442689953	2.764834108	0.889278739	29.55555756	34.5913977	4.870860089	1.384682583	5.055738086	2.998868657	0.634939112
TCGA-DD-AAE4	0	19.97	2.710578624	0.419477027	1.970120191	0.01210437	93.64420971	3.426456161	2.148590211	0.552055345	1.153660846	27.07038107	2.358056206	0.016169638	0.419637298	0.400219892	1.246305144	0.680722791	0.263923631	20.15629371	36.88820975	1.381867266	1.731198803	4.824220379	2.298070381	5.574165179
TCGA-DD-A3A4	1	20.11	2.858919421	0.114939606	1.251722825	0	28.59104643	1.516060017	1.807599734	1.04433928	0.233357692	12.68858154	0.769717093	0.023482141	0.374353493	0.301642706	0.108055523	0.553599527	0.219224299	5.648438028	13.56274447	1.917826933	0.654499801	0.837103173	0.650850935	4.639061677
TCGA-WX-AA44	0	20.2	8.089751367	2.788051005	22.17203249	0.249191026	34.44789206	8.606903828	7.66870197	1.088323503	2.817987044	17.61761459	1.764972159	0.018493452	0.973603379	1.54703638	1.467967233	3.737052634	1.157104411	54.92410719	70.74986849	2.133234212	1.734543213	20.16333219	8.33215475	5.443486453
TCGA-G3-A5SL	0	20.4	2.937433725	2.168978795	0.508688023	0.014206213	57.48245426	4.059020706	4.825970772	0.801369832	0.865584084	6.401613419	2.010046587	0.009488694	0.288466914	0.764030712	0.196484458	0.846861259	1.036027214	26.23330567	48.19130171	1.202383203	0.973925362	4.199599618	2.409870222	3.774277728
TCGA-EP-A2KA	1	20.6	4.474603324	1.423290391	0.720581589	0.036893631	77.55880656	11.54858451	8.657986356	0.983017366	3.194820208	5.911123017	5.086030359	0	2.309576277	0.216176663	0.521610837	2.356990415	1.418719428	137.7932028	135.831965	7.842802612	1.395470772	43.45797214	4.55529856	1.123942585
TCGA-MI-A75I	0	20.7	4.229986076	0.604722972	11.4760228	0.025454298	52.55970503	5.185265978	6.465805001	0.437890108	1.507607474	4.142028644	1.74390632	0	2.109489733	0.894890251	0.234703598	1.698704925	1.77853995	37.62155242	57.84679319	4.910020695	1.494326498	19.7551253	6.265244168	2.374440162
TCGA-K7-A5RF	0	20.73	1.830019236	0.207557168	58.31186249	0.446117492	13.56928311	1.44351805	1.365314316	0.458208071	0.584055098	1.288652384	0.925099989	0	0.382403847	0.136445393	0.725130171	0.636865794	0.409549019	4.606324008	11.19828932	0.578968904	0.537453807	9.453220249	1.617533088	6.047742049
TCGA-G3-A7M6	0	20.76	29.81145989	5.902697332	26.68386649	54.15613436	53.38009782	10.22871632	14.14359334	2.696702385	5.60770828	22.9791663	2.658115241	0.010662423	3.660518675	0.898626988	0.870890457	6.48176203	1.923602071	86.7924576	99.66700283	7.033878879	4.226639278	6.245325665	9.067073599	1.413715709
TCGA-2Y-A9H8	1	20.8	7.68899211	2.982254601	1939.700868	0.035772099	18.8225481	4.433770584	3.67299506	0.987481751	1.211561386	2.574666009	4.693799533	0	2.7283431	0.101059599	0.247379848	2.233034797	1.56733546	10.8490738	15.6467148	1.730099032	2.209276577	3.669091103	11.9156495	0.063359057
TCGA-DD-AADL	0	20.89	4.183035498	2.77122145	4.422847456	0.115797729	12.2293442	3.202388634	4.933131233	0.857052311	0.972273439	2.544621816	4.033411838	0	2.102835534	0.310176855	0.296589771	3.073761201	0.988263201	12.19528783	19.69778489	2.162052371	1.578607825	3.919476358	5.893002634	3.363629622
TCGA-DD-AAE2	0	20.96	2.909020947	0.407408962	3.904959576	0.014323568	41.51020462	2.095538009	2.104145878	0.893946184	0.589949044	6.245322637	4.275167499	0.066969547	1.255620269	0.125892507	0.561304824	0.418873267	0.585583133	7.518279538	16.84784711	0.865939927	2.251760637	12.2831192	3.087999308	3.34880166
TCGA-PD-A5DF	1	20.99	4.67725902	0.826325328	25.44669161	0.045133907	26.48594573	2.526607533	3.690819227	0.384607804	1.186036744	3.879337113	1.156206953	0.144701246	1.251770725	0.748044591	0.735218068	1.116821302	0.46222854	9.087465411	13.7629316	1.340185563	1.12031871	3.981213311	3.546070279	5.691768148
TCGA-RC-A7S9	0	21.02	2.469168507	2.027711383	852.2635973	0.007262534	32.48865721	3.615987939	5.805568103	0.597084154	1.992512782	26.39329955	1.194157015	0	0.935180285	0.088148622	0.200894498	2.417897856	0.419873382	23.06526292	30.92948274	3.398126717	2.7984988	11.45561003	2.30948488	5.196773675
TCGA-DD-A39V	1	21.12	3.387182593	0.389155695	0.74853143	0	176.7041751	16.1518723	2.291712229	0.428589326	1.200787369	36.48121793	2.855870528	0	0.407303389	1.933872524	0.931249388	2.142107902	0.387875607	65.93162865	135.6201667	3.243589523	1.087198606	2.639981365	2.852903813	2.184941059
TCGA-DD-AAE7	0	21.16	2.744421915	0.289144842	1103.80057	0.428387766	29.18827897	3.458483414	3.061944568	0.572204509	0.63972333	6.919010417	1.728856127	0	0.287447471	0.202429025	0.361020335	0.590632094	0.415440558	12.1531913	21.01850548	0.47405997	0.65336328	2.227327498	2.572790492	6.363748281
TCGA-CC-A7IF	1	21.32	4.434759372	4.19688123	8.40989325	0.026818432	13.8942142	5.638162333	6.155708418	0.547191221	1.503200785	14.8077819	3.094229021	0.011941812	1.248518763	0.587409755	0.28849534	4.363750778	0.719123085	13.50502187	22.64495075	0.703830771	2.240099744	1.59804126	15.95791366	14.02846428
TCGA-G3-A25Z	0	21.52	2.973553291	1.216305848	1.837106018	0.025222647	19.71113671	1.668206729	1.694371282	0.446518545	0.837092009	3.89385488	0.668674665	0	0.368507657	0.453929589	0.45544497	1.347542138	0.502041769	20.30977602	20.75111381	1.304988176	0.640985921	6.185820066	0.879241171	6.902134657
TCGA-DD-AAD2	0	21.62	2.953141752	1.289412869	11.26146777	0.022797425	27.82397269	3.280982263	3.034998195	0.458307975	1.164005312	5.89745791	1.94216453	0	0.338720029	0.300556216	0.56054844	1.461566983	0.645820835	18.8585338	42.99658267	2.153888185	0.956606895	3.774681036	6.189978602	3.028386701
TCGA-DD-A4NE	1	21.68	2.022926558	5.225459643	334.5856227	0.05913455	19.90543457	1.475048795	6.778901696	0.775642338	1.27674493	2.643576561	5.073036435	0.157989925	1.17148066	0.6717787	0.298592208	1.36824487	1.060520305	20.12216798	15.04502456	1.220968513	1.767404224	2.908888982	10.21540789	5.625943683
TCGA-DD-A11C	0	21.75	3.886117724	0.522915078	8.339590432	0	18.73050216	2.496233441	2.758666165	0.569206171	0.64150914	4.29384942	0.705421853	0.008281508	0.657050815	0.134922402	0.543042204	2.314981439	0.90729227	7.026144917	17.9556054	0.916927889	0.417681818	11.95427567	2.891193321	0.768623518
TCGA-G3-A6UC	0	22.04	2.682983945	2.238922496	1.17685107	0.033243882	54.31913433	2.801175776	3.347272122	0.608468905	1.199486904	3.745095244	3.005416199	0.033306661	0.461002836	0.083481905	0.383160183	1.570431872	1.254758291	21.36438989	8.411948427	0.920759163	0.864477665	9.023727559	5.903394814	4.798810694
TCGA-DD-AAD6	0	22.08	5.184706973	2.780083101	1.565281681	0	59.00264899	10.9179922	4.213477537	0.637873413	1.424284434	31.25629338	2.20128077	0	0.635059708	6.072883581	0.207426623	1.36633662	0.861167736	38.41488501	40.93507017	2.998349806	1.475768436	0.791103194	6.822926201	0.896504896
TCGA-G3-A3CG	0	22.11	5.582416345	0.500055668	2.958389707	0	22.93673168	2.899053755	3.366495823	0.364636552	0.770259485	2.44782738	0.77391144	0	0.155654069	0.157847338	0.450786393	1.10762136	0.482804969	13.12695225	21.41950612	0.695209151	0.445786852	17.88328682	3.656058958	10.09412242
TCGA-BC-A3KG	0	22.34	4.230250359	3.454852308	57.89695733	0.007178961	11.49766922	6.392855287	8.115996485	1.378600288	0.703771977	8.207284768	5.162178645	0.230160562	3.512791287	0.033050925	0.198582718	2.454670654	1.862944391	12.6590026	12.78530849	1.54628102	1.43406104	16.52020893	22.20321876	0.203444442
TCGA-ES-A2HS	1	22.6	5.622251833	0.312137288	593.9682947	0.042622363	77.79653534	5.376417262	1.779243089	0.470632774	0.986561931	31.9041616	2.833778576	0	0.371521566	0.110600881	1.100409129	1.227257148	0.19009182	12.99141133	55.71296581	1.356694426	2.055497978	0.886833106	0.857332161	13.89055592
TCGA-XR-A8TF	1	22.77	3.411069555	1.273972846	8.549743849	0	47.8873654	6.999046245	15.15848518	0.20633325	3.660633119	1.95264526	4.022754281	0	0.473013716	0.547633288	0.322901422	1.740255414	1.055426893	49.65941077	47.66511802	5.156312337	1.095042561	0.881650537	7.496328937	2.943428063
TCGA-DD-A73D	0	22.77	2.752691362	0.96173213	1.466115484	0	53.37066753	3.92343174	2.983174998	0.668519539	0.876893684	5.338042449	1.861383917	0	0.008620673	0.360613418	0.173871358	1.135516332	1.683434991	28.09246635	16.0453736	0.900581918	1.388770395	5.40065902	5.711187164	7.892444846
TCGA-2Y-A9H9	0	22.9	2.662549976	3.059893628	3.808349025	0.006902184	24.77352358	4.601572469	3.903659144	0.426629198	1.696296019	3.772638553	1.620119111	0	0.772553927	0.329322007	0.286389883	1.676866009	0.376237959	7.818250717	24.22847014	0.908302421	0.628198104	3.104852216	7.944029019	2.298310274
TCGA-MI-A75G	0	22.93	6.581212496	0.615624863	1.071445045	0	48.27495819	2.814847881	2.989200189	0.693624942	1.401784086	5.972414121	1.504870287	0	0.985662237	0.166591811	0.294081917	1.084799708	0.57150694	19.38624283	31.31488021	1.657332887	1.040490551	3.213376318	1.543707363	5.097685736
TCGA-G3-A5SJ	0	22.93	5.306646555	1.298099529	21.33651954	0	37.76703597	4.023435651	4.799300384	2.306219628	3.874800274	5.091591638	2.631281577	0	2.029587328	0.727987854	1.315517486	1.352052031	1.039445157	22.61999082	60.54240012	3.728385903	1.872966492	10.32137933	4.787494497	0.225815479
TCGA-DD-A73C	0	23.03	1.349099797	0.618223017	3.872434893	0	32.27518779	3.321463191	2.276930945	0.516232131	0.823052889	6.467145062	0.170828824	0.041410772	0.460585557	0.434639713	0.404931469	0.801938644	0.50437505	6.531095171	21.8604543	1.21162469	1.410702126	10.06108884	3.945988947	2.635486173
TCGA-ZP-A9CZ	0	23.19	3.133089921	5.435151191	6.437402225	0.08415158	18.72462301	2.503337879	5.774632058	0.432053282	1.444952369	13.61546766	3.141688051	0.037471331	1.778217267	0.183927638	0.344856474	1.535432395	0.712004647	11.08251507	12.67008769	1.493365754	1.547273776	11.35769814	7.594208288	4.405200492
TCGA-BC-A10Y	1	23.36	3.316592755	1.892711851	5.646769479	0.035044055	55.41004943	5.718444483	8.438438557	0.862233764	1.436212662	3.246046196	4.229781983	0.112352746	1.444014355	0.067468577	0.366210371	2.191528993	0.67611307	16.21532324	27.58765219	2.20335379	2.112534893	26.7578645	3.925708255	4.617974853
TCGA-DD-AAEG	0	23.62	2.143216102	1.926726946	1.221951326	0.197383941	29.90237632	3.688920252	3.581337618	0.626098004	0.739064626	10.47107222	2.087249501	0	0.544643366	1.029694952	0.368332533	1.823642481	0.45529479	29.72629176	54.83221976	1.554060549	0.724923874	9.879950906	5.969889936	6.642471437
TCGA-DD-AAE9	0	23.72	4.265427186	0.956393074	4.463731923	0	31.79524207	5.637296342	2.940186478	0.867780161	1.244698715	13.45404103	2.911220955	0	0.181100714	2.11478685	0.204343586	2.056432271	1.224505227	26.9516865	45.7505133	1.346028395	0.628684842	8.560615724	3.330205274	2.531782394
TCGA-2Y-A9GS	1	23.78	4.038585486	1.641013053	1.035289446	0.519248419	29.03546588	1.680502596	6.743195084	1.038677557	2.291824959	3.863626027	5.722833416	0.034681932	0.505754523	0.731652186	0.651669493	3.036942762	1.109296884	17.14518669	19.7841837	3.917850838	1.790116713	8.026822707	4.585935219	10.66835481
TCGA-DD-A73A	0	23.92	3.94037831	0.874614057	5.580830162	0.029946275	57.23532319	3.538714643	5.187315078	0.688884177	1.291168914	8.871325734	2.497669859	0	0.761335544	0.225602902	0.490884033	1.324834524	0.471573859	11.6292604	15.03543939	3.16051626	1.899620255	4.227030879	4.681508598	4.420036314
TCGA-FV-A2QQ	0	23.95	5.750889776	0.727050966	7.684802907	0.298725608	35.3636621	5.053525559	5.805365538	0.313716471	0.700486143	10.80219266	2.491521743	0	0.131508482	1.976112162	0.318799285	1.194642613	0.579792321	34.19244988	25.04327656	1.101311159	0.82388881	3.59288623	5.146745181	2.116394983
TCGA-G3-A5SK	0	24.44	1.309166709	0.54619427	5.574313715	0	11.01508603	0.76957157	1.377485321	0.448206882	1.103900587	1.230117895	1.030421638	0	0.55485154	0.143957908	0.634300097	0.508456754	0.272715317	8.667661616	8.026280873	0.508456754	0.545953096	2.851145149	2.645116445	2.784981861
TCGA-MI-A75H	0	24.54	3.580110842	0.552399233	3.242364423	0.031289541	48.47600851	3.040736118	2.732342265	1.045252545	1.292281842	16.44966719	2.367375298	0.055730897	0.454563385	0.907968225	0.352620861	1.783116058	0.7821606	43.22154793	47.97566586	1.830040165	0.936938104	8.443572823	8.87098229	2.770980574
TCGA-WX-AA46	0	24.84	1.562363803	0.368144769	20.54945158	0	22.71529936	2.01605443	1.614910699	0.569672034	0.695284563	4.971515965	1.072573258	0.14867471	0.382600841	0.150703084	0.472862979	0.633266638	0.489880801	9.372239168	13.53032437	0.725311208	0.882174084	1.578018201	2.64232824	3.548262842
TCGA-2Y-A9GY	1	24.87	6.366912113	1.914031395	1145.613174	0.046761089	64.87495719	12.16313938	12.0326342	1.302055267	5.621901455	25.51994507	3.175803792	0	6.84577914	0.720214416	0.503025541	3.955127964	1.17251533	66.27275706	101.0897277	15.21567181	2.575668112	4.124745314	3.808984744	2.054000658
TCGA-DD-AAED	0	25.07	4.698655841	5.131734121	149.6530182	0.026740279	38.13104416	8.998543964	16.01548719	0.698042737	4.660299335	12.8307236	5.257073745	0	7.773880728	1.39336424	0.616402758	4.601669751	1.0269541	99.35866966	165.4968743	11.81245617	1.564553798	1.606444852	18.45681414	3.22061735
TCGA-ZP-A9D2	1	25.13	5.34920518	1.258726006	6.106717411	48.81312593	14.53508862	3.29936344	7.799858963	1.463289518	2.703302056	16.28466524	3.382072812	0.2521152	2.04139665	0.44550174	0.464053753	1.885002689	1.800653926	24.97468027	27.54350672	4.525704655	1.008320807	10.18771009	6.077932761	1.444072356
TCGA-G3-A5SI	1	25.23	2.055448627	0.69135106	78.22637892	0.010265292	14.77870608	3.057939498	4.542793421	0.209448396	1.907839608	5.054063369	2.415642109	0.027425806	1.260830829	0.116001723	0.126202706	0.969859154	0.610430104	10.14581476	23.25924985	1.587567067	0.776552179	1.413888573	1.986651145	6.290884053
TCGA-BC-A10X	1	25.3	1.385158206	0.184700893	201.1091942	1.111474832	15.21883502	1.000739322	1.059945545	0.324287754	0.313538035	2.331577323	1.415781443	0.016406244	0.486603105	0.246729832	0.462407123	0.45585117	0.47673941	7.325118906	14.09493013	0.417863572	0.34840282	2.087493206	3.120217356	1.457438156
TCGA-G3-A3CH	0	25.62	3.405582708	1.231390255	37.76691319	0.017042893	24.98199211	2.822518892	4.652555643	0.378418076	0.852783088	6.755450362	2.213420948	0	0.565525207	1.230443854	0.419054675	1.476019634	0.342043819	16.47224755	29.07985726	0.800309347	0.644633207	3.396239162	3.42811135	8.029513728
TCGA-ZP-A9CY	0	25.69	2.766572633	0.631619801	8.202940408	0.083997777	18.05576349	1.835553442	2.236507897	0.473829902	0.94925696	2.838835207	1.436196556	0.056104268	1.264664157	0.077342792	0.580881684	2.135179103	0.374622359	5.339667649	10.08141047	0.921150277	0.665214887	6.430875678	2.580693773	7.379275873
TCGA-DD-AAEH	0	25.76	5.113569649	1.022786648	2.471530258	0.010157205	34.12899064	3.224591205	5.962195592	0.323055332	1.258500878	10.76453597	2.547537073	0.054274061	0.372254348	0.824717721	0.952163298	2.604756624	0.572124759	32.65725243	23.80084043	1.639397261	1.068522315	8.245177638	2.2564588	14.39224323
TCGA-NI-A8LF	0	26.25	2.661014507	1.086404445	11.49622932	0.052154839	40.71650194	7.159152289	3.639257998	0.889767343	1.491254637	10.4142679	1.850959063	0.228919349	0.36162336	0.240113547	0.721347437	1.608999372	0.891040145	38.16434473	30.38464779	1.550337937	0.581245853	2.461836124	7.242955241	3.325533949
TCGA-DD-A4NG	1	26.35	12.10099039	1.937432454	9.192760759	0.060824721	42.68018244	3.443603135	4.696303739	0.693522486	1.159434098	2.465348795	1.666871614	0	1.669735371	0.836448669	0.347186486	0.684129324	1.212832802	29.34592614	51.74365785	1.104380195	1.222217263	6.716152951	3.520714698	2.03151623
TCGA-DD-AAEE	0	26.61	4.217441885	0.790440623	2.58243247	0.332438903	51.24412427	13.08841418	5.933339626	0.866002909	1.064724923	9.709508651	5.968523125	0.02018586	0.763349045	0.132812156	0.255440187	3.654144351	1.108241143	21.59401711	34.68414786	1.538139832	1.009152901	5.834260373	11.26119222	9.019518205
TCGA-DD-A4NI	0	26.81	2.876114643	0.718030035	2.492845103	0.025687178	25.46459241	1.94017853	2.220844909	0.504840875	0.988035947	2.73302711	1.369631119	0.008578562	1.456651662	0.120947886	0.671077512	0.794524256	0.320350553	16.4145079	12.05248754	0.790912782	0.880508901	4.408410402	3.561501489	4.140207026
TCGA-ED-A4XI	0	26.91	2.679156883	1.31663262	215.5458451	0.314122543	15.96926159	3.05564462	2.538955644	0.314177206	1.06376118	1.680319525	3.296517812	0.010759513	0.542509366	0.306764614	0.977842628	1.358888539	0.377846128	12.9074177	10.00845202	0.978399748	1.132924122	8.119680917	4.809586924	3.480876397
TCGA-DD-A39W	1	27.17	1.537019192	1.764130576	5.153296323	0.00793527	41.13116928	3.556266561	2.899675667	0.900016204	0.426772775	4.072435262	6.878423181	0	0.070740487	0.166058489	0.146335713	3.248786478	0.525615565	18.17786988	13.81039873	2.83376293	0.909814398	1.284813263	2.635937155	0.281096851
TCGA-KR-A7K2	0	27.23	4.03520203	1.924483714	4.087487895	0.127966502	25.5521469	5.659332059	2.7414336	0.390365751	1.539071602	14.37159427	2.84614656	0	0.179567529	0.205306291	0.721066149	2.374861699	0.36462592	26.84566407	55.06817449	1.247402104	1.222661264	5.023565373	7.700706441	7.781736987
TCGA-BC-A10T	1	27.5	1.658903489	1.390987348	10.65522057	0.16457786	14.87890579	3.557397135	3.30563393	0.899848867	0.356873261	6.841436501	4.93867843	0	0.283771866	0.155620518	0.374692515	1.590573391	0.787365788	12.08765688	20.55388258	0.97011265	0.76371774	2.536541755	2.196061915	3.821863649
TCGA-BC-A10U	1	27.5	3.477063359	1.225600436	10.75999622	0.910222936	27.2900695	1.359215043	4.828511338	0.821366268	1.799318245	2.756940887	5.141480209	0.009006833	11.17978085	0.784491377	0.134699113	2.229561294	1.352056474	20.72602238	25.34566846	2.017222123	0.693350167	9.958422913	4.705998708	4.179711723
TCGA-UB-A7MA	0	27.86	13.64078084	1.119990992	20.9253502	9.410826928	86.64267134	9.821799776	10.0636712	2.623537749	4.298264595	7.188353953	6.407430824	0.026606275	0.572120886	2.150676313	0.703981404	2.957045347	1.212343267	82.56215818	124.6264802	14.83003045	1.283044861	13.69450322	3.770891696	2.328274534
TCGA-FV-A3I0	0	27.86	16.98830389	0.65888111	4.172793299	92.75885046	102.8609568	16.56131492	14.47522809	1.525141672	6.702170818	7.069349966	3.086589209	0.166772579	3.8776344	0.264988013	2.247448425	3.430225683	2.616035355	84.24597506	76.15169545	3.570644278	0.959178127	15.09817608	4.610701912	1.453083645
TCGA-2Y-A9GZ	1	27.86	2.458588652	1.569060616	5.936398063	0.043472092	26.55022924	1.2282902	3.602820217	0.740893353	1.018068247	5.405229964	4.682450101	0.01161445	0.783692622	0.218333892	0.22714168	1.447305892	0.731005183	9.14371939	10.96400322	1.726010067	3.268037418	1.917313201	6.53192536	2.77189847
TCGA-BC-4073	0	27.89	1.583927986	0.511188698	187.4354931	0.052557435	16.62551685	3.437871656	5.287901026	1.178805585	0.796108187	1.09645684	0.833658099	0	7.047522398	0.555424355	0.48461047	0.665035405	1.000546409	14.97474379	16.54502373	1.603474254	0.846428038	27.10771154	6.04837779	0.977434676
TCGA-ED-A5KG	0	28.06	14.11166635	1.146549035	295.5814347	0.134090176	39.5393474	7.71160825	15.22173669	1.832196872	5.413970632	5.20746488	2.027830914	0	0.991035409	2.456378263	1.743627339	2.505909819	2.17914581	49.38590337	58.85546267	9.397161822	2.779763317	40.27790266	8.664642885	0.474997401
TCGA-G3-A25V	0	28.25	5.215156992	0.389218493	23.96274286	0.222228692	34.65463149	2.385281418	2.603875864	0.357215406	1.086040614	1.721998682	0.780171777	0.084818422	0.322321879	0.607886587	0.780601624	1.178349467	0.449674601	21.34712185	22.51921443	1.263154921	0.600401043	5.861228637	2.042447938	3.823624904
TCGA-GJ-A3OU	0	28.88	2.890962932	0.560944318	86.78128618	0.282044756	33.54506798	10.42149425	6.308407937	0.846281513	3.416194382	9.904795888	1.211203408	0.031397487	0.314292765	1.800185445	1.932404072	1.903388146	0.786183547	40.79789507	87.0974338	2.722902487	1.694673291	14.1286739	4.113578209	4.662502585
TCGA-XR-A8TG	0	29.5	3.470385765	1.269259894	14.27674761	0.080881503	9.931924289	2.533495329	5.425917081	0.6164243	1.255428456	4.48836559	1.956317938	0.064827394	1.562239639	0.060932793	0.497183354	1.382772961	0.920514368	8.52660552	21.32346443	1.02798253	1.01338493	17.56952177	8.075029994	2.779170681
TCGA-DD-AADN	0	29.5	4.58256683	0.678162152	551.8978414	0	151.6094678	34.23828242	7.875848608	0.778001216	4.446071331	52.67302971	1.351623387	0	1.524933501	1.153033069	0.249040997	1.932090274	0.484511605	210.610741	522.4877729	14.99192689	2.356068681	8.678943843	1.651117634	0.918496967
TCGA-DD-A4NN	1	29.53	12.85787526	2.162274118	723.2970498	0.557513783	38.04521254	7.273684249	5.301016927	0.311650968	1.289413878	5.640185498	5.355171754	0.03060639	0.89264461	0.092695813	0.551617435	1.408752425	1.689178188	66.78371844	41.45176928	2.229093014	1.841544771	1.337262548	3.100452336	3.76046736
TCGA-KR-A7K8	0	29.76	3.971875246	2.559648319	7.032046505	0.051373035	46.90994832	17.1791429	7.496436427	0.77689546	2.65801071	19.37720021	2.062810402	0	1.058430605	1.02346159	1.231592966	1.779688606	0.765427216	26.24302145	48.00034376	4.980816812	3.728403958	12.70643425	5.218005228	5.059111999
TCGA-ED-A459	0	29.89	1.553395603	0.832092513	1.168396099	0.285512387	14.91386616	1.851669163	4.064383727	0.50422103	2.065892704	7.590128819	0.374206933	0	3.094706849	0.344832076	0.325939982	3.908630262	0.95670358	11.89497604	24.75479077	1.399216232	0.64602761	13.66215378	3.082481836	4.132256041
TCGA-DD-A4NH	0	30.12	6.924712337	5.282899142	583.1441072	0.512400492	40.56755033	14.20950035	24.14980625	0.801680253	5.282326896	6.910149738	6.835703868	0.012223051	7.740040133	1.447580363	1.25146554	3.663781698	1.544665853	47.86514998	60.93148609	10.97076205	1.579042185	17.30867331	10.36536197	0.875144061
TCGA-XR-A8TE	0	30.39	2.009057177	2.880516475	7.176794194	0.016225961	41.24399296	4.889374956	6.098066886	1.64559875	1.458116642	6.025426648	2.701820109	0.151728291	0.393767928	0.617989632	0.548580648	0.930762078	1.793075934	30.15818714	14.86754738	4.188429352	1.515154366	4.029917496	9.092591094	0.344870423
TCGA-DD-A4NJ	0	30.49	5.737638629	5.252605616	2.706284065	0.10948045	40.18811746	2.671911962	8.141908927	0.944433204	2.627263344	2.34108842	4.255800716	0	0.759099046	1.35745145	0.778136325	3.016898775	1.168689843	23.88023098	35.29692075	3.086164308	1.682283915	16.17212118	9.598498391	5.574920805
TCGA-DD-A3A9	1	30.58	13.79362211	0.87741707	260.388786	0.009449909	83.3707018	7.435116695	4.072055392	0.527396688	0.829899019	8.161788718	2.139318366	0.037871019	0.421215142	0.114697777	1.103693793	2.80601273	0.856963084	41.11719726	26.16797286	3.953927028	0.848907925	10.49573516	3.488958244	3.648786082
TCGA-DD-A4NF	0	30.95	2.224131219	1.196974936	2.3011427	0.024517049	34.9709446	2.974983505	2.37103881	0.843533237	0.784465695	6.444602123	3.817044199	0	0.113328411	0.437810603	0.439564242	2.628881719	0.280784033	17.21004083	16.76928769	2.541558725	1.497262671	2.508689941	2.023678171	0.289495094
TCGA-KR-A7K7	0	31.24	5.380290304	0.98484295	4.042178556	0.304620674	70.75310194	20.39810295	5.733474456	0.203115789	4.216730693	23.58417606	3.306929265	0.056517765	0.569940628	2.734031701	1.352376422	3.559479986	0.53951847	80.47102411	153.6460956	5.591429123	1.000175562	5.703359308	2.499724902	3.327163374
TCGA-DD-A4NB	0	32.49	2.438135269	0.675675885	6.588640083	0.00898567	15.9579564	3.841590115	2.348506339	0.830420409	0.783011885	6.636072357	1.268711898	0.048014075	0.293716433	0.327189305	0.828531648	1.7989892	0.949932151	9.597945486	21.65202797	1.162268303	0.58416096	5.483798739	4.662514926	4.328960836
TCGA-DD-A1EJ	1	33.02	6.382674036	1.212662864	985.7053217	0.005360112	33.6977183	9.934893191	7.152267613	1.051837007	1.142157834	2.124637548	3.276313325	0.071603125	3.642183488	0.468866855	0.14827016	3.267617708	0.913725428	28.1583814	39.91353979	1.534333407	0.950352014	0.997455716	1.242846229	0.341775285
TCGA-DD-A4NA	0	33.11	3.229889361	1.447715993	0.936434888	19.688645	12.49232898	2.800683859	7.728098189	5.038503343	1.523512715	1.258229992	4.827018895	0.074207056	6.288439425	0.119569644	0.585379729	3.106178346	1.913833089	11.20486554	9.685444822	1.535237573	1.22879582	39.78520829	11.45089894	1.152569692
TCGA-XR-A8TD	0	33.84	2.384295484	1.300923669	20.76347905	0.32987878	28.91212829	6.932647886	5.45169476	0.754729024	2.491383967	4.258208952	0.196525347	0.041312717	5.05444449	0.427138746	1.536680264	0.881203216	0.687935792	10.92628634	23.18658292	3.124792984	0.962611085	10.47531026	8.497252782	3.177005222
TCGA-DD-AADK	0	34.46	3.743783906	2.798885455	14.06239596	0.071256922	20.85461598	3.63834237	4.040660743	0.467323128	1.074159142	7.43283413	1.340248984	0	0.428530543	0.53255983	0.602278177	1.660179712	0.656617113	24.61129905	51.94785549	1.270896193	1.137051654	2.897384119	8.736959656	9.393577489
TCGA-DD-AADJ	0	35.02	5.520197912	0.998865706	3583.079138	0	80.37662145	7.541795634	4.543832789	0.272747606	0.386769351	8.902371311	1.42153522	0	0.387665499	0.15851934	0.407434968	0.795202495	0.367034116	43.36547345	37.05503336	0.546701716	0.999829153	1.960891303	2.118435797	5.545587818
TCGA-DD-AAEK	0	35.05	7.190042858	1.200948684	1.507263386	0	21.56688963	2.000795303	2.484600227	0.954006708	1.092769674	5.924648427	1.370054506	0	0.3210484	1.149838269	0.237189119	0.659673534	0.82857702	12.67476987	14.51209385	1.788062474	0.620276985	6.863760284	3.82192269	1.585548959
TCGA-DD-AADI	0	35.64	13.72767445	1.037314757	2.006351823	0	41.33014819	13.2943018	6.784106581	0.430983216	1.92650692	5.143324774	3.486707944	0	0.180497623	1.336916773	0.69185551	4.41263394	0.370055754	87.2252404	68.87062688	2.176176028	1.773806072	4.452745021	3.141273505	6.568997755
TCGA-DD-A73F	0	35.64	1.753704266	0.669305752	11.18096779	0.007582295	18.20601885	1.785294575	1.963154315	0.373113837	0.810416448	6.643659271	1.693932671	0.010128818	0.796105052	0.206273488	0.209739663	1.483911539	0.405796067	4.940020839	14.52408391	1.500967993	0.994816611	17.85387905	3.796944051	1.369825146
TCGA-ZP-A9CV	1	35.74	2.88606906	1.299208258	1.770266746	0	20.6642378	6.880960761	2.305576789	0.350368231	0.7564777	3.496903045	1.789621085	0	0.027982808	0.441421627	0.246015523	1.758216616	0.346875171	26.04363285	24.79173594	1.101533302	0.62332365	21.60107237	5.269537298	8.106003003
TCGA-ZP-A9D0	0	35.84	2.088345643	0.678760593	57.48448134	0.039925758	34.52789912	1.664671619	3.044981073	0.277931631	0.489253097	2.36553231	2.188291571	0.032000924	0.166098721	0.193838718	0.208612084	0.772395428	0.309965362	31.59413068	16.22322814	0.758923414	0.660694313	1.696552068	9.653866724	2.262910745
TCGA-RG-A7D4	0	36.07	4.643296036	1.304092365	7.352094095	0.032342067	46.93806883	9.372021428	7.106824812	0.976900396	2.59811094	17.31787581	3.42966711	0.014401397	0.277641063	0.690346809	0.728964826	3.055660777	1.976658466	72.47729268	100.7888865	6.808545739	2.71422276	13.22961977	4.789935866	0.458270646
TCGA-BD-A3ER	0	36.63	5.674371891	1.146595637	6.809297772	0.124618348	20.88536775	2.694009811	3.02929894	0.347211523	0.842319131	2.116977205	0.89089686	0.035672481	0.282142014	0.804705699	1.217450572	1.541816732	0.320532881	10.04325237	17.31326319	1.191403838	0.568155322	4.825826517	7.669075352	1.860373908
TCGA-BC-A10Q	1	37.29	4.631621115	0.515304486	2.457302996	95.1370787	26.93002436	11.38984887	3.035185416	3.018276116	2.272652699	2.623188702	3.771846815	0	4.139898005	0.344664166	0.190510635	1.055717589	1.611860845	26.28355692	38.49462831	1.91224318	0.397728557	20.10441407	6.431596774	7.120392659
TCGA-DD-AADG	0	37.61	5.509464563	1.628753388	2.126380437	0.00870962	59.02894295	7.428710297	3.02270414	1.385070525	0.782674233	2.50746949	2.942025589	0.011634756	0.552132103	0.102067293	0.374769814	1.489021135	0.873272983	22.44431348	13.27936235	0.950230592	1.554517112	5.315329939	2.579830155	5.399226136
TCGA-HP-A5N0	1	37.68	2.529401233	0.78373148	3.734309179	0	20.92065369	4.316347651	1.669881353	0.649508109	0.803811527	2.761795261	5.765856658	0.083642793	0.274661579	0.497912926	1.05845035	1.73044944	0.80968312	15.04226312	15.53444739	0.674070421	2.431753724	8.873134902	1.728753304	8.396775394
TCGA-DD-A114	1	37.75	1.784361053	0.694503409	14.08219365	0.118016238	11.79489512	3.879335673	2.528268535	1.133153044	1.576737308	0.553964153	0.711870494	0.098532587	0.204570802	0.351929772	1.881643094	1.227839443	1.123349368	9.116209997	21.13222944	1.700723552	0.906722703	20.37272709	3.881524424	1.724487279
TCGA-2Y-A9H7	0	38.37	23.74638051	2.761214184	1667.468471	0	59.23207379	7.308790895	4.878008425	0.460759311	0.69209784	3.826490403	2.79108558	0	0.823897601	0.261839758	0.284056199	2.350871852	0.581287366	23.46068429	28.80870601	2.262914062	1.235265312	2.312557542	2.77972008	1.309547223
TCGA-DD-A4NK	1	39.75	3.272002885	3.901390001	0.338402118	0.03868157	50.34167412	5.914950605	3.628423407	0.702192663	1.415436753	2.985817023	3.347221271	0.038754617	1.024924102	0.089042255	0.356666826	1.348726413	0.423303745	16.0419852	20.84160337	1.718538494	1.314502159	1.849143593	2.910124278	5.823543093
TCGA-DD-AAD8	0	40.05	4.243816953	2.669519381	8.025886395	0.012758305	30.25291406	3.820837932	4.654281454	0.581879968	1.250729513	6.973513775	4.826484469	0.255647974	1.099451506	0.587374451	0.254884676	1.549797052	0.861942792	16.76192212	13.76009331	1.772221628	2.367620072	7.253385309	9.926758751	2.304928435
TCGA-2Y-A9H1	1	40.37	4.275966664	0.572525499	2.639134256	0	104.2808295	4.913173088	2.388582794	0.298403808	1.184823056	33.8724819	4.939457655	0	0.224855148	1.583496569	0.398692742	1.556280083	0.214270851	71.33869658	180.2406652	1.100338652	0.677196875	2.257098967	4.104599839	5.399245775
TCGA-DD-AADD	0	40.44	5.006953086	2.417321633	28.88258672	0	24.54681805	6.170133395	5.126994653	0.912778918	1.855256262	6.037876548	2.624076773	0	0.345266196	0.203359045	0.146091913	3.255254381	1.013711938	32.5031372	34.07900105	4.241335088	0.636745422	5.471189223	4.168867489	0.449005654
TCGA-DD-AADA	0	40.51	2.135257424	2.455720636	323.2713927	0	27.89260674	3.751548426	3.356150937	0.536373825	0.982934571	3.442437177	5.841942189	0	0.212819421	0.219415157	0.805646696	2.861259243	0.533773983	69.61879252	41.44934531	0.898976722	1.026001882	8.695351216	8.13119733	1.826639912
TCGA-ZS-A9CE	0	40.77	2.110032603	1.269220415	12.6528788	0.304485598	38.72630834	2.933500325	3.350809214	1.107759099	0.669368277	6.511004523	3.21602392	0.016947811	1.118431398	1.810669827	0.34119365	1.583932142	0.355211776	18.1983621	19.77614524	1.480477115	1.529590053	6.566798819	5.558588762	5.909837514
TCGA-DD-AADB	0	40.8	8.47773711	1.510475574	3325.571656	0.008850812	30.70941059	11.67493748	11.0624729	1.258804422	1.825717732	5.724033476	2.520433154	0	0.727654162	0.852001389	0.408048445	4.14127914	1.986848214	37.4905606	81.53892128	2.881971902	1.757566401	7.722908473	4.680857084	0.470293123
TCGA-2Y-A9GW	1	41.75	2.750044601	1.269825161	1.822967366	0.240349079	32.5431195	4.725713171	5.32554944	0.398087338	2.559099206	6.297808907	2.038997272	0.051371299	0.314253573	2.422302166	0.975110352	1.686883663	0.377956266	22.7781768	48.42344315	1.654443592	1.215921667	6.529324004	9.492336376	4.120805331
TCGA-DD-AAD3	0	42.54	4.762827533	0.609257723	7.310116497	0.122601941	34.99606653	2.633737999	2.511442223	0.333535311	0.712236075	3.887749824	0.384678019	0.01091853	0.218591707	0.236039426	0.464745495	0.735451695	1.055783763	20.99020863	13.75781236	0.680292818	0.425087299	7.610928975	3.285973813	8.396501288
TCGA-DD-AACN	0	42.77	6.469134874	1.07771143	652.3625013	0.142437849	47.54090819	8.559407136	11.33397226	0.897514603	1.828559966	5.476138863	2.024454541	0.013591127	0.171320811	1.622376764	0.57850414	2.220021495	1.892334465	73.55939776	55.10889195	3.867872501	1.479182795	5.620238525	9.524446019	10.09135944
TCGA-XR-A8TC	0	43.99	2.17818038	3.264940137	31.9725494	0.094064756	28.31072284	7.121396574	10.88663266	0.343396105	1.147339792	2.32215608	4.487797641	0.010471377	0.06987986	0.820191127	0.337295925	2.23942995	1.731168065	55.17546649	30.68090724	3.151953571	1.16744276	5.042271582	10.06554664	1.082940428
TCGA-DD-AAD5	0	44.19	5.232123821	2.604371763	12.56218606	0.119661651	68.38167952	11.37854637	10.56797345	2.528719718	6.14467313	25.10654708	2.342334854	0	4.148459621	9.719545722	0.485999764	1.941942675	0.986884371	83.70391365	94.42158337	13.96372146	2.22263937	5.523083048	9.729687216	2.513039548
TCGA-BC-A216	0	44.38	2.377205612	5.835829116	1277.665094	3.153632824	35.30954845	5.042343793	11.7973109	1.010563042	1.344440318	12.48757303	3.296980672	0.286305732	4.753847906	0.832945587	1.176308645	3.650378077	0.833223413	23.49089985	28.06862977	2.681822573	3.35665871	26.60946605	15.54536415	1.870928869
TCGA-BD-A2L6	0	44.78	8.75925435	0.607872517	14.73128863	0.006640402	22.7092178	2.459470391	3.255669206	0.617664847	0.614810374	1.66239028	1.839549648	0.017741178	0.440689803	0.13896126	0.387779943	1.523640876	0.44752435	4.847707389	13.30749862	0.705804229	1.616891783	6.7331221	1.529243989	7.292061727
TCGA-DD-A1EG	1	45.07	5.054817958	0.712880889	26.46691892	0	19.2140774	1.077544918	4.415286309	0.399142797	0.611517584	8.726035086	1.736132495	0.146557425	0.149422588	1.808005157	0.263437217	1.604172835	1.171149726	29.22715702	49.87113685	1.16456778	0.534925183	7.304326566	2.103078128	2.088923179
TCGA-ZS-A9CD	1	45.53	8.471729174	0.794228498	2.446114176	0.030881231	39.81824184	5.337631901	3.251145779	0.420057831	1.429589771	12.15478166	1.428872467	0.027501821	0.29568901	1.292480445	1.40789653	0.787300172	0.465892861	22.13368668	35.69724232	2.49504687	0.608362904	11.76478472	3.992424115	10.75696225
TCGA-BC-A217	1	45.89	4.337931734	2.921252852	2.747614204	0.023555267	40.1311315	6.775945897	9.390846142	2.186309178	3.688279116	5.896939277	2.46981767	0.220264331	7.085148969	0.259611091	0.180994515	1.077419146	1.916917187	19.11506788	69.67149949	3.391220917	2.264519006	30.67206041	4.822584221	2.725756951
TCGA-BC-A10S	1	46.75	4.345717331	0.136345924	77.35326577	0	46.98702121	2.070562695	3.271677801	0.354549229	0.828088511	16.67577462	1.163593569	0	0.640291268	1.021097678	0.619535463	1.40721801	0.521253269	18.0877832	40.53241769	0.531615693	0.369711261	4.287744744	5.229236055	2.462209906
TCGA-DD-AACW	0	46.78	9.27557543	1.90899866	2466.318148	0.009964325	46.33716791	9.954033059	8.660632899	0.843128617	0.963261391	2.078764421	3.579557995	0	0.138178274	0.504617887	0.290943646	4.169163414	1.058329764	46.73708204	32.53411349	3.132476275	3.922035293	1.379735169	3.302098881	0.635352405
TCGA-DD-AACY	0	47.63	2.533727164	1.82387841	2.010383266	0	45.12969509	6.942325191	4.320913596	0.142356144	1.39776136	8.703199752	1.340134183	0.010927215	0.14584372	1.09212275	0.238842923	0.460022933	0.370223601	40.52737427	36.54073935	1.499674762	0.599463098	4.848260561	5.883371219	3.535130933
TCGA-2Y-A9H4	0	47.7	4.58184984	0.710540009	1.839023881	0.074091265	44.07570023	11.23811307	6.054268309	0.681758257	1.076052945	10.87140281	4.406631911	0.065983273	1.394390586	0.062019231	1.290422867	1.27779642	0.371235318	11.21967775	29.25441416	1.958361905	1.050915075	6.975192057	2.701118157	0.306202036
TCGA-BC-4072	1	48.95	4.108140412	0.930562291	2.640649202	260.3197033	35.1644871	5.099428242	6.39736899	1.158088779	2.053993744	8.455761144	5.273633231	0.068440937	1.652139777	1.827427148	0.463658882	1.844021175	1.440576217	11.42942286	34.591951	4.273903245	1.635087414	32.97714904	10.13509563	2.561022133
TCGA-DD-A1EH	0	49.11	13.20888663	1.374371635	1362.999393	0.045271904	27.24028176	4.547836982	5.914182239	0.849966192	0.664837604	2.752442542	2.346454855	0.017279008	1.345283585	0.313991636	0.188839002	1.93495306	3.536069973	52.6440513	21.1045697	1.062041905	0.78738531	2.383333045	6.626753306	1.214229728
TCGA-2Y-A9H3	0	49.8	4.500350379	0.768864522	1242.573792	0.129059023	87.79403566	11.7453513	6.618058437	0.301190124	2.547969834	10.709921	6.150955049	0	0.241467461	0.354101077	2.137592791	2.645134695	0.438207425	55.82941529	40.21125206	1.967722151	1.339036209	3.95020597	8.363291677	1.320728308
TCGA-DD-AAEI	0	50.3	1.047013467	0.44675751	0.820151901	0.008540667	31.97334108	4.003821267	3.973001689	0.17938521	0.860520846	4.490034596	3.775373018	0.125499662	0.101516549	0.789975124	0.07874997	1.095102325	0.225722001	16.96363857	46.74923248	1.325650182	0.898464955	2.55918163	2.608280565	3.085931034
TCGA-DD-AACV	0	50.3	3.376123389	2.333116072	5.924532346	0.035921233	13.39101781	2.502512541	2.154719265	1.221534443	0.831453678	4.046712658	3.616613745	0.127961129	1.387649134	0.025057016	0.092004138	0.700311729	0.514239536	6.762504284	13.04637853	1.696909189	4.047765787	1.219356812	5.499239153	1.823865073
TCGA-G3-A25T	0	51.02	8.064460608	0.75046238	9.813346577	3.346296673	79.59946478	18.54565899	8.822424655	1.319371006	5.09400919	7.15209557	4.799632521	0	4.355459133	0.789165324	0.60701769	2.447704757	0.957766928	60.64591319	84.08955237	3.311107463	2.308015694	6.939843603	1.397330483	2.772053924
TCGA-DD-A11D	1	51.25	2.085172945	0.783435592	1.388034168	0	15.65908553	1.23808809	1.207913098	0.710559373	0.326272969	2.058494373	0.293918217	0	1.493969997	0.188787666	0.173297234	0.729306659	0.358572622	6.622331167	8.056167346	0.372580576	0.466521501	3.263378004	3.749613754	3.894781913
TCGA-DD-AACT	0	51.31	3.184451707	1.563858205	6.625428308	0.015839093	26.59056024	3.58693313	2.103795115	0.456245273	0.916552101	8.393080996	0.953050442	0	0.125511679	0.25853795	0.608523994	1.104536546	0.533731245	26.57595729	17.08278617	1.37176313	0.954816384	15.05068717	6.322032581	4.54474598
TCGA-DD-AACU	0	51.48	5.287063199	1.054404771	8.725737239	0.622393549	20.1063011	8.672016781	5.350745178	0.407455761	1.604977935	1.573868744	4.095555995	0.012597352	0.635175723	0.244704642	0.449252206	1.866774649	0.922157267	23.6324996	23.34907485	1.357654291	0.824844784	4.843119633	4.288958613	16.30178809
TCGA-DD-AACI	0	53.15	3.319243421	0.593864675	2.844934059	0.017136476	42.51264505	4.0167466	2.632743973	0.215957172	1.621601842	22.52264773	2.225574847	0	0.356454945	1.326852413	1.237732383	0.963717182	1.002044294	56.61588692	79.74131374	1.32029254	0.87098232	5.498973927	5.4133981	15.84368867
TCGA-DD-A116	1	53.29	5.706847884	0.622104535	1.928767868	0.050969044	11.97592152	2.782243135	3.473322343	0.876820119	0.746024106	15.84346379	4.079007224	0	0.395473082	0.70396295	0.326364285	2.216671332	0.315718403	16.16802375	57.69622242	1.996915122	4.448138813	1.543451378	6.323989265	10.08078428
TCGA-2Y-A9GT	1	53.35	1.966081535	1.566138034	1.038448107	0.407914418	13.18233173	1.948032972	3.329056612	0.508412579	1.922543274	2.880286954	2.511155971	0	0.683773422	0.319563141	1.060854353	1.882272563	0.488937136	5.026422	10.20076257	1.188184555	0.964313879	24.27591758	5.534295199	2.186002908
TCGA-DD-AAW3	0	53.65	3.685732373	1.606187522	7.432416814	0.012597128	43.86478178	3.146028992	3.886113275	0.922270211	0.823285895	7.148218387	1.350853428	0.050483666	0.536542116	1.117729632	0.212947033	2.096965699	1.891461709	24.35067801	46.00748835	0.800530824	0.357356873	6.488030585	3.635398676	8.657002359
TCGA-G3-A25U	0	53.75	2.742551096	2.081146924	1.918666034	0.007858825	34.62762587	10.91531094	7.561771379	0.825320213	0.936275314	3.410188026	4.2464801	0.041992884	0.871845373	0.595340682	0.314006284	0.689461938	1.243613024	12.03666585	22.26916836	0.950219979	2.489497951	2.020927632	6.675975271	4.34286657
TCGA-DD-AACC	1	55.35	10.10080521	1.263852056	1950.455189	0.125069064	23.16582583	4.307441874	6.068580056	0.361626212	2.035733259	2.893839366	0.826382737	0.03037703	0.326602152	0.380694473	1.013427265	1.48345126	0.86956158	21.07856336	25.40576932	1.886285008	0.994508039	20.1251986	3.747000573	2.497141641
TCGA-DD-A39X	1	55.65	2.774387963	0.905585247	1.053586935	0.105377877	72.49913967	4.396830002	2.916342375	0.831124439	1.132456672	4.99350981	3.506649479	0.090494466	0.193846779	1.732660491	0.358583649	1.066719012	0.77210284	44.65060748	41.38105584	1.600078518	0.578301252	4.654251949	1.622734198	8.292320401
TCGA-DD-A4NL	0	56.21	1.676076062	1.549689936	2.590031467	0.038694444	11.58966733	1.745388833	1.190140046	0.319284718	0.961500224	2.663912351	0.899036687	0.038767516	0.297039461	0.105266781	0.668972885	0.805153014	0.338755709	5.38381615	7.972025228	0.544022307	0.240119419	4.720074839	4.419983953	2.809938083
TCGA-DD-AAVX	0	56.44	2.476380516	0.38498131	4.744738007	0	34.55254813	2.24908871	3.445602221	0.448121568	1.085166988	3.05578808	1.172061617	0.019183321	0.170691054	0.528905068	0.419301738	2.035140087	0.353438692	26.6680014	37.5946933	1.276000531	0.560143099	11.46774993	3.646489597	4.374802078
TCGA-2Y-A9H2	0	56.87	7.274169844	3.238817197	1.204587413	5.765973346	32.4105145	6.782525566	20.0624127	1.190164662	3.273336627	5.89340923	2.731925835	0	1.140347364	3.16637608	0.773102526	3.090315289	3.204076575	44.79552868	46.28457185	4.842219379	1.863946062	21.07916323	15.87521867	0.719680839
TCGA-G3-A25X	0	58.44	4.579339486	0.699105259	18.70404325	0.562728439	71.34341866	7.592560033	3.336137217	0.463125694	1.280632714	17.94493865	1.848639894	0.032216635	3.893798859	2.419129326	1.173631633	1.519036415	1.220333333	63.27317279	60.24678709	1.604934308	0.779173263	5.860166242	2.345296219	8.343777576
TCGA-NI-A4U2	1	58.84	1.417387845	0.44140291	1.55402139	0.003729637	21.83090022	1.519520025	2.397006429	0.720691173	0.698243846	5.617732899	0.073323746	0.089680314	0.483951275	0.800780058	0.739373022	1.157800343	0.376417548	6.628597475	14.19904337	1.128435842	1.45919681	9.924265721	3.093847898	2.695199727
TCGA-DD-AACS	0	59.26	4.898237607	2.788262337	0.772348066	5.161312924	8.289854717	3.46008573	5.18040913	0.296469554	1.628528703	6.238136832	3.92682761	0	0.424959414	0.261180226	0.07991661	1.900951847	0.854702344	12.16625291	19.12692227	1.374534413	0.430275959	7.295994292	10.07787246	6.585670468
TCGA-DD-AAVS	0	59.89	4.705986167	1.278414699	1450.262767	0.130343804	31.66381698	6.470701234	6.513948549	0.331284248	0.876917349	2.175393143	7.002414547	0.061454094	0.106324497	1.729655482	0.624488891	3.087326613	1.794623951	30.46752158	29.03450506	1.556599033	1.359415116	0.011234597	5.520669411	4.861706931
TCGA-FV-A23B	1	60.84	16.78147923	1.858810494	17.67414458	0.038416102	45.96140407	4.759787405	6.3213494	0.430335211	0.941507323	1.950169111	3.738111997	0.008553033	0.342467711	0.348365201	0.285343127	2.333270718	0.819645167	22.95732723	23.3131876	1.38627967	1.04438468	2.476748994	4.874084756	0.385571777
TCGA-DD-AAW2	0	60.94	2.408237831	0.727066888	1.11982456	0.027798686	53.17686869	5.125972159	4.33888199	0.675625624	1.116565468	4.69749867	4.910358047	0.018567455	0.206513936	0.796974111	0.363120338	1.625869535	2.286734542	41.56472796	43.4859172	0.953635016	0.821454748	6.4153574	2.474610146	6.400765274
TCGA-DD-AACO	0	61.63	10.59928684	1.20701191	68.34591688	0	48.49400118	3.87349286	4.954117942	0.208297995	1.804482943	21.59219556	9.803566292	0	0.9376714	0.132067196	1.139569519	0.780811759	0.364859588	32.18650694	82.1725111	0.931650394	2.592207451	3.72200963	7.962909739	35.32213463
TCGA-DD-AAVZ	0	62.42	3.996814826	1.332366338	846.0154733	0.019406367	38.62142533	4.810641944	5.808533449	0.24456278	0.88517056	1.457485106	2.630206469	0	0.086500893	1.299551823	0.387699265	1.200507886	0.780558311	30.31894824	29.30222963	1.615228792	1.192798151	6.547264926	5.414470694	6.049523867
TCGA-2Y-A9GU	0	63.7	2.559922961	1.553943086	747.0817405	0.019887358	32.79233622	1.720457885	3.590975996	0.346100252	0.798798095	9.210589981	4.383722104	0.053133105	0.403826477	0.087396848	0.213935332	2.751314834	0.290725086	16.15535394	10.70612889	1.64967048	1.610226744	2.739182572	6.41817866	0.422690633
TCGA-DD-AAVY	0	64.72	2.385251936	1.626779277	6.359610641	0.031896566	30.07094511	3.70448328	2.489244157	0.746509519	1.335447902	7.718968877	3.961997306	0.106522668	0.315942285	1.775517418	0.049017516	2.009046694	1.275033011	30.25300085	13.28999694	1.650288356	1.206460945	4.743795883	4.196280111	8.982667557
TCGA-DD-AAW1	0	65.34	2.124275457	0.883761424	0.827970063	0.007426318	23.23274136	1.575676693	1.527306546	0.757616263	0.601628526	6.971776217	3.672111275	0.009920456	0.139762603	0.60298242	0.148362546	1.035746115	0.310353186	9.926005319	19.16788086	1.541089985	0.939240241	3.15020012	2.730136772	0.60505612
TCGA-DD-AAW0	0	66.2	3.455326597	0.977607876	8.11154995	0.182736273	16.01328055	2.483131504	4.006283578	0.812487158	1.136595807	2.148726518	1.801223722	0	0.378463276	0.493650747	0.548880643	0.952928538	0.679155809	30.30842885	25.57355304	0.901545136	0.706893427	3.334791395	5.461591665	5.384525597
TCGA-DD-A1EB	0	66.26	1.569565278	0.210165942	4.152469843	0.016070975	17.93318888	0.727038725	2.203452254	0.578655797	0.371988116	1.642841614	0.143614301	0.128810596	0.429803387	0.255596679	0.308716349	0.686884814	0.358375363	5.591426977	9.007169588	0.497087694	0.930802806	13.76394034	5.270933021	4.782068567
TCGA-DD-AADR	0	66.62	2.852379969	0.400613507	7.657137152	0	43.22031312	6.060986656	4.078290296	0.472723042	0.916137115	8.627731722	3.232907844	0	0.335948712	0.801336411	0.420334311	2.633415024	0.522284861	31.70597337	49.11554179	1.895074363	1.163883016	2.605054711	2.180580141	2.674181136
TCGA-DD-AACJ	0	69.05	4.267477928	2.693017992	5.495508458	0.005866945	83.36907	9.080026139	3.544398778	0.570366319	0.762874882	15.91156022	3.897185679	0	1.865438351	1.539603717	0.144257831	3.880140429	1.062147255	88.64409315	71.85364568	1.639821253	1.393886657	3.021714266	3.233756371	9.248394001
TCGA-BC-A110	1	69.51	2.68025165	0.262191729	250.29073	1.632584624	29.07138547	1.833730072	3.40107308	0.42110825	1.433164678	3.286403713	0.426584477	0	0.567406978	0.4075765	1.540551667	0.579871055	0.480207598	16.80192309	18.323264	1.739613166	0.829442522	1.133132349	2.666244095	5.580303376
TCGA-DD-A3A2	1	70.01	1.511263944	0.483638848	1.686679782	0	30.36012739	2.213649513	1.603437901	0.272796423	0.39864043	5.529370096	0.064261679	0	0.175530062	0.567547063	0.189446768	0.866598474	0.240538049	6.79065705	14.60244142	0.563289008	0.938029357	3.533622938	1.681294084	9.552612455
TCGA-DD-AACE	0	71.75	3.258393689	2.264887139	0.605397593	0	26.57786849	3.413362166	1.778662681	0.5580293	0.680528877	1.939936706	0.540130861	0.139746457	0.506590107	0.30162078	0.178627193	2.22252778	0.848642163	34.56793839	10.97192109	0.634074102	0.97547897	10.28710477	6.138115952	3.417531794
TCGA-DD-AAVU	0	72.34	7.890128102	0.495717249	1.725955632	0.201528341	76.37038277	8.591448354	5.486269007	0.21308132	1.143306819	8.048227875	1.81805973	0	0.950562474	1.008137868	0.117981578	2.633690521	0.822709158	100.5726827	96.63646794	3.534973958	1.395215562	1.525677004	2.777034338	16.92935655
TCGA-DD-A4NO	0	73.75	3.576768717	2.074937349	1.596794858	0.024223873	29.96717966	3.191479985	4.685371784	0.615393455	1.489702458	5.28943589	1.986719604	0.021572994	0.167959842	0.412298292	0.533578309	2.67010133	0.746917266	17.73533332	22.77646294	2.892609774	0.668097334	4.099601086	15.24311188	6.693179384
TCGA-DD-AACA	0	75.59	5.72336316	1.251486154	2.267072076	0.030739474	61.99674181	11.53996392	6.220277902	0.910346942	0.795902661	6.133672696	1.859934737	0.027261341	0.669341577	0.294585206	0.36793813	2.477184237	1.466199368	21.44478839	28.39576242	2.144291288	1.002731341	2.993373193	5.477707932	1.20482114
TCGA-DD-A1ED	0	75.59	2.166921777	0.169729018	17.31706331	0.142149239	16.20997497	0.87312647	1.634232478	0.489572994	0.576428149	4.590120402	0.968359559	0.033024389	0.642791067	0.116401503	0.41790422	0.542212325	0.357311411	6.691531636	11.67919974	0.528309445	0.474842328	6.868917743	1.905318659	2.452048184
TCGA-DD-AAVW	0	76.12	2.817438082	1.480706168	8.424637796	0.070766677	15.28469313	3.332483437	3.9231364	0.448941033	1.094298483	1.09670919	5.239793933	0.027009644	0.180246607	0.224251834	0.823405967	2.296890078	0.844974141	18.69073311	29.93290182	0.858491093	0.824516249	3.384799861	6.219935367	5.729873309
TCGA-DD-AACB	0	76.35	5.199792476	1.933581438	55.52055355	0.014935067	41.92454514	5.302478103	5.622062594	0.99484855	2.145346959	4.98522234	7.002386822	0	0.724881613	1.043885864	0.596743777	2.586937723	1.176759441	37.90073291	146.2090354	7.139276183	1.659412634	24.90379099	3.51789147	3.967918205
TCGA-DD-A4NV	0	78.78	3.055685023	2.958889521	18.95653588	0.289316643	28.14141842	4.235253842	3.687043206	0.681125375	0.797946561	1.980962053	2.240685801	0.109008307	0.793590383	0.596127849	0.843622021	2.403031023	0.476672997	8.130525199	11.66622529	1.606192611	1.174986763	5.728427921	4.579776243	2.470193292
TCGA-ZS-A9CF	0	79.24	3.133898585	2.202860778	7.74272919	0.160831996	64.98739844	4.6297547	4.724436564	0.562369155	2.171115006	10.52783457	4.644765984	0.006754905	1.133663608	0.382336673	0.42500269	3.044892927	1.504041978	18.00242014	23.38467068	1.701700387	1.656938393	15.69658901	9.528524673	3.58224092
TCGA-DD-A1EA	0	79.34	1.68937778	1.168123435	1.941001918	0.037413235	23.78637587	1.54407734	1.608736711	0.88684796	0.611285942	5.502648225	3.360057967	0	0.213086989	0.473674502	0.244355188	1.388664317	0.698338264	13.98807269	7.8805038	1.367623948	1.061343253	10.84071123	9.429012205	0.364461975
TCGA-DD-A113	0	79.66	2.522004122	1.667188734	0.740704066	0.099745046	41.86282307	2.081372939	2.407765021	0.332957023	0.887003944	13.81189435	3.695375945	0	0.598972549	1.489830409	0.124543792	1.121887777	0.498400942	17.48194529	15.48144405	1.742431954	0.758975828	4.695161126	13.53816131	2.892923332
TCGA-2Y-A9GX	0	80.22	4.713795851	1.160401481	15.00653274	0.508369668	28.11058445	4.147266882	5.352066058	0.599056129	1.86258698	3.702333583	0.9966891	0.098779092	0.23804229	1.098663391	0.965902369	1.663393513	0.705376612	20.53586646	21.91444253	1.580223837	0.655522431	11.07186368	11.25963038	1.342440581
TCGA-DD-AAVV	0	80.65	2.425607255	1.831383368	15.11564293	0.147412924	22.91170558	6.125461038	3.164050691	0.365647669	1.973668581	30.75338581	2.880537917	0.013128116	0.068140634	1.044737996	1.162900089	1.879106099	0.66069474	30.43369515	41.50896531	2.227293405	0.952527491	9.417553084	9.310942627	21.75798098
TCGA-DD-A4NS	1	80.68	3.878290906	1.700116745	118.5081921	5.337481665	38.77221073	5.321362119	4.895254908	1.19470537	2.932632474	3.938456645	2.346512596	0.206336765	0.926480622	0.409430541	2.650632061	2.219892415	1.182154395	18.66317272	27.22697544	3.064416704	1.886593446	5.871903636	7.634352945	2.766187907
TCGA-FV-A4ZP	1	81.67	10.27984077	1.565569294	8.833246759	1.064142214	232.851322	23.59752871	5.243351105	0.600280651	4.455358941	99.81213634	18.213755	0.199014999	8.390282242	5.108488993	1.390035767	0.646325828	0.611703626	61.42097564	595.5871872	9.365740013	3.572213254	2.175153484	3.39794283	17.64167428
TCGA-DD-AAVR	0	82.56	5.860310177	0.573508707	9.639843681	0.018084569	38.64850778	4.698279561	6.110273328	0.358136786	1.828279277	4.301009487	2.03087746	0.13287062	0.035826303	0.416294079	0.833751839	1.179761571	0.751291198	41.46192097	22.73867031	1.454361248	0.705409782	10.69221638	9.098849842	2.338273519
TCGA-2Y-A9GV	1	83.18	3.974645327	1.570244486	4.900553789	0.048270754	11.24172528	2.554072832	2.644359579	0.550382361	1.404844051	1.711947275	2.394046171	0.128965095	0.896497721	0.196978159	0.81598871	1.384466167	0.739537404	8.18325885	9.29978472	1.004416631	0.88437234	15.79034367	5.231834408	6.241244925
TCGA-DD-A115	1	83.51	2.456656365	0.555752125	7.389274502	0.010365188	18.14971335	1.601434635	1.846220427	0.398092475	0.620965909	7.438630635	2.414449494	0.013846349	0.759753528	0.208232151	0.350434805	2.728042377	0.474262824	3.950812223	17.56164542	0.810251903	0.882122779	4.685418318	3.258023003	4.038909618
TCGA-DD-AAVQ	0	89.62	6.553769387	2.340615833	37.19017042	0.062526561	35.48938672	6.488535568	8.525024641	0.30017972	2.548695661	7.598324711	1.969604898	0	0.66578934	0.608438759	1.321218416	3.463608982	0.66229894	40.08906341	37.33485649	3.041646466	1.875382932	9.51108844	8.006327052	1.633506405
TCGA-DD-A4ND	0	90.21	5.537731542	2.322306815	1856.962646	1.141899894	12.2553018	3.203122732	3.129823194	0.644949801	1.680522631	1.401317314	4.656965258	0.011216238	0.61543852	0.463865879	1.303220419	1.227695196	0.88485466	7.878618116	17.04311448	2.427058964	1.845956379	3.967663854	7.996860144	0.862544275
TCGA-DD-AAVP	0	90.41	3.68948894	1.201434801	2.255852405	0.015839888	59.33858969	7.844714687	6.379569822	0.427751407	1.531257993	32.45046902	6.530138626	0.021159735	0.078448736	0.437547716	0.827634162	0.498847988	0.465730044	47.2173153	40.53349922	6.743355836	1.104646933	4.87402145	5.432229523	1.290548184
TCGA-DD-A3A5	1	102.66	2.766405089	0.455303609	0.787043996	0.029013475	9.394644887	2.978178105	1.906109082	0.725463094	0.493796111	7.303725435	4.747553809	0	1.11122067	0.032381566	0.341832779	1.675163848	0.381802292	5.62738625	13.97870925	1.70779691	2.400585351	1.998083492	2.27546061	4.042544163
TCGA-DD-A3A6	1	107.03	4.323923656	0.750819842	21.19591428	0	7.59132298	4.275688185	2.785101988	0.354202293	2.454760051	55.11975574	0	0.086014409	1.498803858	2.753288405	15.70023616	3.934934783	0.93950667	21.01621493	25.8588951	1.472582956	1.154310422	4.316385604	26.3682501	7.222868937
TCGA-DD-A4NP	0	108.67	4.213383339	0.380311895	4.96573394	0	20.74316143	1.306541443	1.598812207	0.707601592	0.727137259	5.250751296	1.439585659	0	0.591833294	0.137207604	0.390036934	0.844507562	0.185163388	6.063010096	14.25203923	1.046713598	0.956242221	6.752125999	2.05217491	3.053085718
TCGA-DD-A118	0	112.91	2.188410808	0.264205315	293.8664053	0.012061648	35.70615564	2.256031951	2.92358154	0.535630349	0.307925614	13.16029738	2.281468935	0	0.364393237	0.252409684	0.240966887	1.098878651	1.009132577	8.079882169	17.85643266	2.964259077	1.461335277	2.677535871	3.997134969	1.815891275
TCGA-DD-A73G	0	114.26	6.93503044	0.997025517	255.4570853	0.07753279	122.5655366	17.33934153	5.473355328	0.180941325	1.78875414	63.36983652	5.717317171	0	1.843149166	1.276366909	0.357448965	1.201496934	0.260409085	59.35596171	91.73659248	4.864124686	1.812517757	0.984585719	2.400165046	1.647900313
TCGA-2Y-A9H0	0	120.73	1.942507413	0.760406965	4.441880866	0.016977174	6.829284524	4.141098167	6.047860738	0.468651553	0.837936922	2.266745492	4.657568353	0.01133949	1.681625331	0.262903584	0.365258914	0.954758413	2.157924139	4.401817558	12.05032215	1.933385787	1.775939007	51.61158671	3.470618262	0.902092233
