# Supplementary material for: An m6A-Related lncRNA Signature Predicts the Prognosis of Hepatocellular Carcinoma
Source: Front Pharmacol. 2022 Mar 30;13:854851. doi: 10.3389/fphar.2022.854851 (PMC9006777; doi:10.3389/fphar.2022.854851)
Supplement: Supplementary file 1 [file DataSheet1.ZIP › Source data/Figure2 dataset2 uniSigExp.txt]

id	futime	fustat	SNHG7	SNHG1	ZEB1-AS1	SNHG12	MIR210HG	PVT1	BACE1-AS	HCG18	SNHG6	SNHG3	SNHG10
TCGA-GJ-A6C0	1.02	1	1.79565201043825	1.73080500730676	0.996624926303514	0.988492298853923	2.4271955410386	0.779439356558926	0.597833665827687	0.626828953263457	4.14500459080461	0.960207387989092	0.869753330868071
TCGA-BC-A10Z	1.12	1	1.94465031247971	2.20961516735957	0.565931922198468	0.867042005900567	0.872555108004276	0.100791465501084	1.57910459441123	1.20624396102117	3.7219380752765	1.18802982761623	0.800541693199828
TCGA-2Y-A9HA	1.18	1	2.00717230756227	2.43287630190787	1.21074366394175	1.42376167173395	1.26707004190959	0.600163880931803	1.88063037936847	1.04501964332293	4.89789418331157	2.34911574960942	1.27815237753461
TCGA-DD-A73E	1.45	0	1.95009866244994	2.07601092867017	1.21526384214853	0.793236736360113	0.574528901144378	0.338656256573353	1.41492394010265	0.990666252599444	3.80945235615815	1.62436809772207	0.880187041982269
TCGA-5R-AAAM	1.51	1	1.64304234120142	1.75870984424322	0.642204128923377	0.850788359887935	0.591286647908408	0.509939244965113	0.772299775730911	0.63296209103287	4.47111974774699	0.893231717659023	0.650438795800265
TCGA-UB-A7MD	1.71	1	1.88118682766935	1.48858748893803	2.00635686131656	1.03282389519998	0.925490032992635	1.03724818888065	1.23576419451427	0.701198214726105	4.17992516930879	1.80694543534123	1.47242617876726
TCGA-G3-A7M9	1.84	1	5.04157384055872	4.70311460918209	1.96535839843178	2.34778668993651	3.31920977237411	0.193237034198862	3.05324196588611	2.02046834687084	6.67406626468653	3.7946222552367	3.50337471616648
TCGA-ED-A8O6	1.84	1	4.56909871535805	3.43578532262123	0.388322002171772	1.89303812059263	1.66390868915294	0.928045677931142	2.18489633808326	1.22070167402007	5.78286269677774	3.4971834874396	1.81177414138475
TCGA-G3-AAV6	2.14	1	4.99743604936868	3.7157172796403	1.11308445154015	1.59191885237207	1.68693227694206	0.58470981748803	1.74634971313585	1.02586214508055	7.41418733153955	3.23690648819466	2.75656637765652
TCGA-KR-A7K0	2.14	1	2.15532835825953	2.51131150925228	0.79465696541094	1.57315315709271	0.323666673965004	1.2357021699177	1.67948324556246	0.576590102855972	4.23050468096684	1.5244358696699	1.15182537659027
TCGA-GJ-A9DB	2.2	1	2.22777977213418	2.88333120665557	0.764855743423416	1.67893837997366	1.40743560432799	0.164703948227985	1.26594217990651	0.487335142456918	3.78864860928137	1.80102760375513	1.41935747752136
TCGA-DD-A11A	2.6	0	0.927470504245804	2.01904684089836	0.885081238390104	0.514040288013696	0.648404911151545	0.178334664133153	0.784846678825439	0.932201676041887	3.97349867387412	0.59150921004609	0.366272684013557
TCGA-CC-5260	2.86	1	3.15189390213084	2.62264125809858	1.84916707389585	1.20138906899883	1.27966355916577	0.71965758572994	2.38843244533031	1.72133519704566	4.43229877221766	1.22434511323975	0.870974251926449
TCGA-BC-A10W	2.99	1	1.65790776696417	2.35556167270059	0.947331646891403	0.593013756901414	1.10821277221282	1.73075912945074	1.57524985192504	1.07133677667649	4.37875746875275	0.810402688897362	0.838446330681402
TCGA-HP-A5MZ	2.99	1	2.36798773656984	2.18657065279186	0.567251739748001	1.57707345503834	0.308622666283778	1.08090444063394	1.2788606588996	0.488590386005025	5.53565881189187	1.63813140524234	0.684569412024926
TCGA-QA-A7B7	3.09	0	2.21360081633549	3.06652112398365	1.29124989292189	0.841626581802483	1.31187303852044	0.606455700803079	1.9891846561336	1.35257114497237	3.67914977939484	1.60238443241748	1.40782267554392
TCGA-CC-5261	3.19	1	3.79917990194468	2.77579660378855	0.653889432420021	1.60113412421144	0.37796738931412	0.831531609490337	1.97762935193212	1.63402005060021	4.24416049674847	1.92949419156666	0.915617428257413
TCGA-CC-A1HT	3.32	1	2.21743217436152	3.53908014516305	1.47787980764879	2.41479646395389	1.30806563251286	2.50504711483551	2.65735263952285	1.63989159185134	6.58372093676951	2.85227254494682	1.29161617212765
TCGA-CC-5264	3.35	1	3.66866655150022	2.3238281850213	1.03681001265568	1.33171707096701	1.55155317654412	0.0414461621968947	1.11223140922271	0.659853695681922	5.36550164284469	1.41202781578072	0.805416134051779
TCGA-CC-5262	3.38	1	3.72240936588261	2.32931821722344	0.698311237199055	0.883656249848243	0.911385411224474	1.00019329592286	1.76399206741954	0.781706270409891	4.96320121332146	1.67500116455542	0.680064977923119
TCGA-DD-AACL	3.52	1	3.19612686587539	3.93440564852853	0.810447920361419	2.26641415111003	1.92235709562928	0.999147932226575	2.40015021139698	1.30975896454661	5.66920019351257	4.29409745154352	2.87191360352939
TCGA-DD-AADF	3.78	1	3.53529537853505	2.56524123516663	1.1072598114205	1.43124030517642	1.13654383603179	0.706598498061968	1.11317679582509	0.588754902535019	5.20415478635393	2.67484107447653	1.93960981797696
TCGA-CC-5258	4.24	1	3.46790005281674	3.75495651904335	0.600463261511954	1.23727607694731	0.35338778581246	0.408481943957079	1.65759055673095	1.29211196422177	6.71301214723945	2.83265731329055	0.938559672032502
TCGA-CC-5263	4.24	1	3.16682142646377	3.3893625846512	1.19955696104964	1.54739950224594	4.02899262269559	0.567284352678397	1.15258232798778	1.38578567624296	4.67541437710224	2.28917260905871	1.29903868650557
TCGA-DD-AAD0	4.5	0	2.61082347176427	2.15506742182102	1.56154450668152	0.988438077624259	3.59098086305898	0.0494941554602137	1.44889772278107	0.720201615484747	4.0923369457991	0.903198555428596	1.25756457615366
TCGA-CC-A8HT	4.6	1	3.73778410651499	3.85831057449232	1.0230064668261	2.21664001583817	2.82293652870325	1.54920031155384	3.3960559674678	1.2713975032229	6.129850755347	3.6593642113921	1.89319506864806
TCGA-DD-AAE6	4.63	0	2.72852532980258	2.5840032511085	0.388796886702297	0.891325052395602	0.730351742845442	0.323100151169811	1.91938591841427	0.750727784730369	4.38563297413501	1.79344369290792	1.28030145834682
TCGA-BC-A112	5.03	1	2.34527775866955	2.91019371944846	0.85130630358756	0.994485460474546	0.270550225339382	1.54469832704693	2.11775950975261	1.14105079240756	5.68023307958162	0.907492598578479	0.514071003620111
TCGA-DD-AACX	5.58	0	2.91635390561459	2.44060425933353	0.998760114413725	1.29940709927782	1.5817083694209	0.916199873440386	1.82169612920166	0.881331271668314	4.79585108401431	1.99189040586539	0.641809180405916
TCGA-DD-AACZ	5.62	1	2.74699023925952	3.59073995087039	0.682366441398022	2.3568684728436	0.78402521099961	0.831514010771864	1.90796165983544	1.13616546020732	5.26271133408792	3.38857794531952	1.03019144915504
TCGA-DD-A39Y	5.62	1	3.12432462091046	3.31906981304386	0.482592208040273	1.82497109735109	2.90497732472408	2.02009489622813	2.21151361362111	0.928862978994118	7.2055553935118	2.12369901457884	0.669781784284127
TCGA-G3-A3CI	5.91	0	1.88371117816488	1.3816776827642	0.513370472867314	0.796150998424792	0.505570408568275	0.198051923410867	1.09466268230172	0.442410360869803	3.61100381099684	1.1318522126376	1.39523675885177
TCGA-DD-A1EI	6.01	0	2.4193052128921	3.4266404136399	0.584535188117055	1.29670330681565	0.336439778957289	0.683908225945805	1.86765280384595	0.91855357049621	5.49243317841971	1.81317174650455	0.89534305113186
TCGA-FV-A3R2	6.37	1	2.01977884877387	2.4021785445333	0.877880491242899	1.14060753415137	1.41261920448092	0.346372144071322	1.5636923451872	1.26972892216718	4.61877443682682	2.61296320844187	1.63261225910252
TCGA-DD-AACH	6.41	1	3.43694128196851	3.23491486610437	0.575791395336599	1.86966431385519	2.46097803276205	1.41596240739516	2.32880765139214	0.784622810041489	5.02439841395519	2.05957422666417	0.700969140674024
TCGA-CC-A9FS	6.93	0	2.75839450540894	3.76007464125337	0.304766479016887	1.2688042791555	0.296174843479705	1.72880064155926	1.66265041517147	0.56692812734049	5.7222993868494	2.29298017180756	1.57243871865206
TCGA-UB-A7MF	7.03	1	2.39684847862472	2.69307712684398	0.478815031072371	1.33786893858936	2.25417486623352	0.212612192637902	1.40544530796046	0.613546978406788	5.40307794909791	1.06495029048477	0.796809357888413
TCGA-CC-A7IE	7.13	1	3.98063695005665	4.29251728414084	0.863001029103133	2.10063780459276	1.63337224954096	1.59954316362676	2.85846051024339	1.21863230062899	6.92795616153662	3.00662178776742	1.75079351829703
TCGA-CC-A123	7.19	0	3.31111454048652	2.26374315612535	0.583257400393177	1.25283995692595	0.2316144776075	1.03318021011414	1.3807072444582	1.17327642835411	6.8244014987757	3.03198947251155	1.66995433884041
TCGA-DD-A119	7.33	1	2.49576114906529	2.20204991644743	0.534569608642797	1.07328535965597	0.49521309916826	0.809056093558028	1.47024139223728	0.800778730600132	6.14814322808366	1.13347754933891	0.537152312330081
TCGA-MR-A520	7.52	0	1.92694390525094	1.16718489544723	0.526553925471477	0.465144179591354	0.309872057690025	0.139127747365881	0.912170544596836	0.380436935147012	3.64592665350829	0.711892977409837	0.822946409971695
TCGA-DD-A3A1	7.65	1	2.92677714953848	2.00298217847163	0.672760606612964	0.814134009990897	3.3195314831961	1.42004314313971	1.37338155716325	0.503447879259954	6.0801008399669	1.95542494946621	0.774409585390272
TCGA-FV-A3I1	8.11	1	1.39037658173857	2.75551780145844	0.64345005250845	1.59680753382515	0.145081792947209	0.821143484135755	1.22074734047411	0.750712466359057	4.86881858249775	1.90121435464349	1.07523875968492
TCGA-CC-A9FW	8.15	0	4.11050828154853	3.24742301592946	0.931213838270468	2.06163159186668	2.16758840491167	1.42256175234652	1.70049474991456	1.03534678995883	6.17401764389382	3.23661873502954	1.35901237104162
TCGA-CC-5259	8.21	0	2.32019851483361	1.33693195774027	0.454127353579091	0.700325989337767	2.05719158980288	0.228987422549202	1.3277183266084	0.318066868244492	6.60031289542914	0.478114659472405	0.691832922825983
TCGA-2Y-A9HB	8.54	0	3.05343078764443	2.27550602846213	0.547343215815975	1.23344682674659	0.690564400697423	0.259440409076782	1.59911091972853	0.345791457349687	4.56292780748111	1.24620302086089	0.911475310565004
TCGA-CC-A7IK	8.61	1	2.55167435988426	2.31508019729695	1.35580072811318	1.31963815086318	0.449356012133708	1.24051007618327	1.71071155553808	1.09088162978365	4.77419389014541	1.95348887014811	1.15858510284569
TCGA-4R-AA8I	8.61	1	2.19570883637617	2.09387106169837	1.08103959614021	1.00492139427082	1.12437731087316	0.50279341004239	1.65471726187129	1.13934303069427	3.84287964334597	1.08047915033844	1.84715087817005
TCGA-CC-A5UE	8.94	1	2.77001125095527	3.07586525108635	0.924331167421121	2.0220916215579	1.58349476482411	1.7033049377102	1.7572105704308	0.961856951146558	5.39761516761904	5.33427990626766	2.62156289752247
TCGA-CC-A7IL	9.13	1	2.26530324792818	2.15620403696611	0.769142622600501	0.729847551723313	1.05616882087272	0.544769192865397	1.40794102232608	1.39777311282295	4.47532382379827	0.712133122997324	0.982274962179068
TCGA-CC-A8HV	9.17	1	3.70141166169825	4.84277581674028	1.20412669865054	2.99273178258703	1.48620082634588	0.456899473076754	2.65469447953319	1.61291306335767	5.66279912116014	4.51518331145953	1.89793881254541
TCGA-DD-A73B	9.3	1	2.60275341817371	2.59315867864629	0.515776056482813	0.391353578453016	0.761058012694319	0.0823077204787162	0.377340184360268	0.421187701758833	4.25059132699511	0.929895949397281	0.89835770077406
TCGA-MI-A75C	9.56	0	2.541441931711	2.65654780120013	0.865800059832919	1.21271214334011	1.85654490171809	2.41127130524731	1.9381516942533	0.764578982988	6.05109975536298	2.18121807752878	1.50714558965001
TCGA-ED-A66Y	9.72	1	3.34231915977146	3.68678140685042	1.26334080532836	1.45201714599796	0.963731085027963	0.129689947942487	1.75367178817517	0.988217330199982	5.16650946586541	2.73828386404351	2.12476731088349
TCGA-CC-A7IG	9.82	1	3.92277847149212	3.59244300553293	0.749877688181325	2.52607703375355	2.63820235090251	0.38556621621758	2.60678536846304	1.36127617780892	7.41731418037482	3.16256544023168	1.86610283924804
TCGA-CC-A3M9	9.86	1	2.9150122133728	3.41385914975086	0.791902543467176	2.6240747393713	1.61474282810432	1.67764450156176	2.37683741142846	1.25811796198505	5.78522790907087	5.06622957637286	3.1659713143801
TCGA-CC-A8HS	9.86	1	4.78640536987946	5.29622282444188	1.20959364616248	2.42049625875889	1.04287483644951	0.0605385207703683	3.44128727857342	1.44472180182304	6.32181469748608	2.67625187212616	2.98562508470046
TCGA-EP-A3JL	9.95	0	3.3231396130556	2.12230976364815	0.513030587413504	1.41430771445267	0.179082376862857	1.71628189243658	1.4546287951605	0.538590804898088	5.97215736952821	1.89776214298811	1.09459611011075
TCGA-CC-A3MA	9.95	1	2.94301967711881	3.29442229494749	1.23376158879338	1.55958567808252	0.723740897865419	2.72583376364855	2.8396299919521	1.44462781408454	4.88682315177244	2.28796076711341	1.40706281400303
TCGA-CC-A5UD	9.99	1	3.3459518625891	2.9232413215206	2.36416109043832	1.29286678152303	1.65041085928969	2.22064695816692	2.17863121769106	0.959621537357982	5.12096635056899	1.46945105796103	1.79542721085914
TCGA-BC-A10R	10.12	1	1.63004548441235	1.45594337357215	0.931988967489061	0.560400175917835	0.469277432719927	0.36940934090719	0.786640576261817	0.553079590391252	3.86615486091701	1.5459240979453	0.804390404631797
TCGA-UB-AA0V	10.32	0	1.6918777239423	2.31328562230676	0.525766732802016	1.01589276774469	0.279956397026645	0.183626106593922	1.13019480880414	0.611424409838969	3.70316733298564	1.13464019174203	0.785828584485856
TCGA-CC-A3MB	10.35	1	3.43852687087304	3.29760136769613	1.4124027563877	1.3838547323936	1.47609924270999	0.920503520437999	2.03315081988035	1.30196899209284	5.4756063933193	2.17496014638625	0.893881616397927
TCGA-5C-A9VH	10.58	0	1.9491497393574	3.02093122367719	0.648873054703193	1.2852701531007	0.294703579924649	0.378890257706349	1.60187338860675	0.679213021320941	6.0372361188883	1.01687767797816	1.07475534553465
TCGA-UB-AA0U	10.74	0	1.82630785040061	2.71323445121734	0.902680550807522	1.37641962712929	0.784059685896446	0.21626022244295	1.52440139092027	1.25592179483299	5.13324906540937	1.20710115321772	1.2130405061773
TCGA-5C-A9VG	10.78	0	2.90732942900823	3.15856749221832	0.490473374219364	2.10676842466878	0.341794531650957	1.42792946650342	1.99091589839417	0.990392149691111	5.50884302776847	3.38554830406827	1.47291993192484
TCGA-MR-A8JO	10.84	0	2.36576275616451	3.10149872299189	1.38097147464428	1.91405044520915	0.570357605585894	1.17181571993494	1.66958767745777	1.06891380607517	6.73598228924754	2.28708666575199	0.840000786725338
TCGA-ZS-A9CG	11.2	0	2.12869104132861	1.94293976585693	1.0635220623756	0.97809210564109	0.535848846943156	0.759703855790294	1.13866107776171	0.412425663275739	5.8273041873036	1.51233937086919	1.2817438578266
TCGA-CC-A8HU	11.3	1	5.47507018606689	2.91805198340015	1.41627332754612	2.66776792256995	2.08995940459771	0.0349268718109476	1.8528796076754	1.1189185102082	5.93070223612902	2.77726379228853	1.05951095082674
TCGA-WJ-A86L	11.33	0	2.40012708225648	2.6416790475299	1.09880579351883	0.984088037295666	1.80734108407261	0.383729891013085	2.35199046031144	0.69075374082118	4.27381216377538	1.62290056551782	1.9171329523314
TCGA-CC-A5UC	11.4	1	3.76655645755005	3.68957982800634	0.642076007482785	1.6965665913671	0.46847830375277	0.687313893149695	1.98075012230629	1.22288845620568	5.90576220087524	3.15678714736644	1.88480452395908
TCGA-DD-AAC9	11.4	0	1.91492814396625	1.53429505204115	0.399751684843494	1.03640025147383	0.412148579559183	0.450762182664796	1.18093487789619	0.5028566530628	4.88092675690534	0.748935978453932	0.505129765247379
TCGA-DD-A1EE	11.47	1	2.18875846957363	2.02021549823264	1.05651029308778	1.16553024987849	0.41731878193596	1.60006545494928	1.57853600372538	1.14178278578957	4.21375501839057	1.51209039276131	0.509783446708218
TCGA-G3-AAV5	11.63	0	3.35487580949772	3.1212884563965	1.23287792498362	1.42860875482154	0.154264505576705	2.4374503088644	1.57835596151169	0.716686362552622	5.6673708262609	2.80713370408702	1.63031797515315
TCGA-2Y-A9H6	11.73	0	2.05185316535024	2.14273337222357	0.471842201157046	1.11939548554455	0.297183874024925	0.458937982450757	1.61178401635043	0.611346305218487	4.68234447720712	1.07677612198065	0.889871188710978
TCGA-G3-AAV1	11.79	1	2.46374953893033	2.27112054430566	0.792817537018696	0.893540040025226	0.339359483554831	0.835425809863201	1.55998676431707	1.15145458993077	4.56538300077352	1.27855341876855	0.657252464021425
TCGA-K7-AAU7	11.79	0	3.26078794371529	3.77612459845685	1.12088334288469	2.74576211344315	2.97216355527409	1.93498122363132	2.14843141713913	1.41576087274111	6.7364011005422	2.35197253361784	1.49425262350398
TCGA-G3-AAV7	11.86	0	3.63677399192014	3.08432553923009	1.00885879287784	2.73523270875721	2.43206478138792	1.35278273771147	2.32995700988985	1.10459634235115	6.03519851303168	4.27056350236186	2.14032611115701
TCGA-G3-A7M7	11.86	0	2.6775710321281	2.15444023893944	0.475386739975506	1.04890006327341	0.432651957578501	0.864329898771171	1.04677952845218	0.436143460563443	5.60497419666002	1.36037505218494	0.711017418487646
TCGA-EP-A3RK	11.93	0	1.93114871925892	2.16028742766279	0.800044329501188	1.16210463321266	0.356535858921337	1.1202237531406	1.6155990653533	0.809228556337276	5.67013457541525	2.27338245288926	0.935378146666075
TCGA-CC-A3MC	11.93	0	1.85186103716969	1.92945129316641	0.567148987887998	0.872543854971301	0.348515381843511	1.33853741894947	1.8232013230986	0.865207100251274	5.00939074450327	0.949228884862817	0.808143393312252
TCGA-DD-AACF	11.99	1	2.06776395643492	2.31785517651077	0.329321138678577	1.75930068589635	0.59253557610609	0.536719134187835	1.65677183196342	0.630137168631873	4.49829761519664	1.12901239671543	1.19084672707177
TCGA-CC-A7IH	11.99	0	2.62282478370338	1.52112379071532	1.34833922005117	1.15128274826279	0.275953161841974	0.525046176645982	1.41982025324905	0.76705670281816	4.81176457574652	1.69015118333771	1.06764663584525
TCGA-FV-A3R3	12.02	1	1.82857655392647	1.50297998862722	0.608358205574696	0.357924942483134	0.638366279020955	0.262121856729459	0.811370323612961	0.770972311536499	3.62329898500601	0.546784722261767	0.413679977611574
TCGA-LG-A9QD	12.02	0	2.11627940092111	2.01913207221807	0.593213597801432	0.851786638233437	0.571454865876082	0.373617454669381	1.40906986362966	0.37401645980997	5.86149762208382	1.09573560188983	0.782893047927287
TCGA-G3-AAV2	12.22	0	2.73171057602342	1.72622381787424	0.713202163309738	1.08586624711	0.513191968134585	0.478065481010214	1.24469833435528	0.242441880902719	4.2015998539377	1.45201119043934	1.38368319185947
TCGA-DD-A4NQ	12.25	1	2.52296376119719	2.81467514095411	0.772418334373927	1.92891275851241	3.09121862516555	1.54922391910779	1.8799928371688	0.834732196409821	5.47535929487589	2.52531365350205	0.924199615568743
TCGA-DD-AACD	12.52	1	2.10356843258149	2.47602179565214	0.46436683456734	1.52296202196489	0.273712874097997	3.29746494234575	0.980120670016858	0.864305346908829	6.44959004896516	1.85416599126822	1.19150190716021
TCGA-CC-A7IJ	12.55	0	2.97572167823347	3.21766605387849	1.11161912958943	2.29832175537624	1.30228204611424	1.82656378633609	1.58053705494947	1.66130615463761	5.55732392997817	3.20663041875791	2.16671271316133
TCGA-LG-A6GG	12.71	0	2.43553374373544	2.47782039929829	0.349130524991883	0.72444272959815	1.18453433493333	0.201105794606225	1.50963377203228	0.684074350941338	3.86496561845679	0.820047635951911	0.553238719987467
TCGA-BC-A69I	12.71	0	1.71911129297136	1.92326545833804	0.445238908408329	1.03526317539231	0.386425842806187	0.156979764343756	0.746417144968302	0.572728401502584	4.15575106680322	1.41637545333609	1.08442446689471
TCGA-ED-A7PY	12.81	0	3.25170979540991	3.05204578235992	0.288560579695706	1.2490725314696	0.314579344481272	0.773335827108223	2.39861928038591	0.583870053626273	4.04610988044023	1.28063037517401	1.71970767646905
TCGA-DD-A1EF	12.94	1	3.56612919095654	3.68409464493109	0.543343444619298	2.03040386331479	0.634765236737692	0.623966879936624	2.07534625065381	1.50872804990319	6.50617447748039	2.721303370825	1.46960755614226
TCGA-ZP-A9D4	12.98	0	3.57839950195252	2.41446150842228	1.21715656599519	1.13763109300904	1.37965891796472	1.01831774345723	1.28519565690367	0.766644199382929	4.60219917782061	1.75835599594697	1.55603737587516
TCGA-WQ-AB4B	12.98	0	2.66715242059525	2.412299228316	0.421589493794217	1.57910098458309	0.363585795835126	0.375472479111832	1.51803666745537	0.462611668110644	6.95971732805538	1.27512526197661	0.985095222376848
TCGA-3K-AAZ8	13.01	0	2.24018894895394	2.29855653804989	0.637095806725592	1.31597023211174	0.540238892335502	0.121073099649498	1.41409988200666	0.827601698549587	4.68174569407224	1.19498159056652	1.0659508856178
TCGA-CC-A7II	13.11	0	5.57201494552192	5.44319390640693	0.760247335087197	3.73108693303187	2.29038952219177	2.29019689427085	2.73858803726488	1.80567291201674	8.17705421780071	4.69041369273496	2.30086785751877
TCGA-ED-A7XP	13.14	0	2.04416345542735	2.45894084206085	1.02261286535217	1.11788218530905	0.268228153095344	1.11951136615509	1.78890461368697	1.0764439184584	4.76267937341344	1.42337959622644	0.44968449799977
TCGA-ED-A8O5	13.34	0	3.77069798735335	3.87096671914164	0.668908956029677	1.68320378088941	0.504219844661603	0.631893975616806	1.92542351074472	1.95584744125732	5.59355273084411	2.38505463410394	1.74064614151772
TCGA-ED-A66X	13.34	0	2.36246853737145	3.10017509407503	0.451914323997726	1.89955849143766	0.317238722985888	0.933046760151903	1.66985410302858	1.32832826638335	5.89085127445054	2.53930873637706	1.20884588029208
TCGA-ED-A82E	13.4	0	4.23821039540481	4.56687765970222	1.74177816982594	2.59122159281644	1.32019499794173	1.80805118825442	2.17591745373547	1.98714354289963	5.46875890785092	2.25125303456124	1.7966616278119
TCGA-BD-A3EP	13.44	0	2.7012749237215	3.23179744613478	1.05915774155876	1.69332414919642	0.385866673600248	1.0291843042989	2.02295883788562	0.828286040030654	4.4708442747517	1.98750562058019	1.59100009373428
TCGA-DD-AA3A	13.47	1	3.23502326821626	5.16501498541359	2.07340714495979	3.89415441337347	1.16423696299984	2.27416486219397	2.39777463575926	2.06860815851004	6.86340126979405	4.91873903329299	1.98093791201645
TCGA-YA-A8S7	13.53	1	2.79284094782373	3.03944503247479	1.13323560282066	2.62142242670909	2.04388981438141	1.80618465063324	1.8719003748726	0.852011110758325	6.36849067742091	3.12490477001486	2.22152375071374
TCGA-G3-AAV3	13.53	0	2.39605356220766	1.93703021882105	0.735038056728546	1.32282455745775	0.402777999988072	1.17961605108216	1.11521358187585	0.911553101809555	4.57646678961101	1.47202774199241	0.990402326166248
TCGA-DD-AACP	13.63	0	3.23653754022061	3.32080810020069	0.516864998137927	1.86425068995618	1.64773943475573	1.3590753610748	1.83964642661967	1.76635035430256	5.6362472993479	3.06003671253075	1.74668222492023
TCGA-DD-A1EL	13.63	1	2.4393572215636	3.57244060395744	1.36179869555262	1.52725729257085	0.736047974572768	2.04553522130957	1.89277117114409	0.991365952124226	5.75806823096821	3.17603787703552	1.01123521174144
TCGA-G3-A25S	13.67	1	3.53107095289234	1.99079721947661	0.712923703963546	1.59589307545117	1.71293954813121	2.15253954647989	1.39546602798975	1.74821244412702	5.92629246398455	2.65878015977653	1.52226607695714
TCGA-DD-A3A7	13.76	1	3.70976723093468	2.36748949906025	0.323232727180262	1.61102136517973	3.24850101938956	1.70530933744963	1.68932674996944	0.686663895330729	6.45011176390978	1.59711476557584	0.664099756250506
TCGA-ED-A627	13.9	0	2.0344912008159	2.17428362250557	0.761448216351681	1.5188836207923	0.788997114567118	0.354573532561734	1.1155940991715	0.823508026148774	4.10244804102697	1.40499280835194	0.778463671118148
TCGA-DD-AADC	13.96	1	3.52433896799409	3.84970144526762	1.51276716907913	1.73782664846158	1.16395280704704	1.70917663978147	1.7796620515633	0.855035146426341	5.56027692367069	2.32261955485249	2.5348023093763
TCGA-LG-A9QC	13.96	0	3.60846454638536	2.52186796530816	1.7837162105087	0.833559317982007	0.432271175925823	0.494781845105484	1.75710961909839	0.582751093252659	4.46873018943939	1.43907991287174	1.7681057019492
TCGA-ED-A7XO	14.03	0	2.24307780334016	1.93347864437259	0.64947297859298	1.30335043509308	0.811573848686841	0.119826804677407	0.967503474638526	0.374985808539228	3.98531394536475	1.38787085237748	1.39065964011889
TCGA-G3-A7M8	14.13	0	2.27190013954966	1.46031413480344	0.626834328205515	0.913430949610225	0.146818108441957	0.111142303465153	1.29848766455827	0.436338827839215	3.50498256762459	0.817708710821501	1.00923143308694
TCGA-DD-AACQ	14.19	1	2.85262073141246	2.93321339891827	0.85068451570897	1.1719229797593	1.3797630965551	0.65103326590765	1.98463751752766	0.572412304228966	4.70308786605246	1.97644642865389	2.07443031082443
TCGA-DD-AADQ	14.32	0	2.51198666525133	2.89251269000803	0.439015691724571	1.80754182758048	0.146318079504214	0.544524465580421	1.38741233225779	0.889814728181548	5.69794741976921	2.35643407634328	1.01364757106039
TCGA-ES-A2HT	14.39	1	1.75621771398706	0.884772573999852	0.372523356597255	0.676118794897223	0.193874169531838	0.26960100995049	0.537129636343147	0.138173932613987	4.80933913966071	0.888782459672198	0.502667219123937
TCGA-BC-A69H	14.59	0	4.76183545977876	3.16673130343942	0.547173705538956	1.9069398845388	3.64524809507626	1.05845169870381	1.59649492876762	1.2775999307023	8.6132784920201	2.38608510982513	1.46545549290983
TCGA-G3-A7M5	14.68	0	1.5935179247981	2.2690925528398	0.605754450647789	1.5325540465936	0.713280623126044	0.436261758213663	0.827501278920714	0.607192970457194	4.69409379939572	1.49833906737634	1.2221769022555
TCGA-5R-AA1D	14.75	0	2.7919407454749	2.06229346634341	0.940470584085457	0.908517059993195	0.290552586874385	0.41341739343644	1.06656886339635	0.717570529394148	4.69391440192901	1.25293541763835	0.468202123042173
TCGA-G3-A25Y	14.85	1	3.32094604714159	3.75407192990665	1.1178871563024	1.54641398089205	1.13832268815457	1.17469752271665	1.79963488939221	1.15907766415933	4.84725349066025	1.86488989601389	1.78623902480479
TCGA-DD-AADO	14.88	0	3.3404934133739	2.71590366700561	0.429929337888044	1.62373946372801	1.1674282622248	0.971455729475923	1.25338153013918	0.972077704778237	6.9968108763713	3.53244669380503	1.96675569857166
TCGA-DD-AADP	15.05	0	3.00882780514408	2.52826755183056	0.441461444850425	0.842980290769499	0.301901953664783	0.536208518843311	0.982528153404984	0.67687978628649	5.0836351561482	0.890590144885611	1.07065212383257
TCGA-RC-A7SH	15.37	0	3.78210301463807	4.09134449478374	0.408383401043979	1.46824175847158	1.56317834166201	0.179326544211542	3.05058500689251	1.19515861242423	6.15388129947017	2.15664335201215	1.3703858246524
TCGA-DD-AACG	15.41	1	3.18458438629254	2.84206953300706	0.408178882665552	2.04017105391112	0.459937831837533	1.06402537251909	1.71884373990776	0.701472718280482	6.81787552291327	2.8879488824571	2.15656996777124
TCGA-RC-A7SK	15.51	0	1.91248389292444	2.32639321725913	0.637816640481112	0.617411917097316	1.18470880547691	1.05618285365975	1.53422405687645	0.527250413862997	3.27481484476594	0.812057954835717	0.878587966049082
TCGA-DD-AADS	15.57	0	1.58370615225147	1.27646569724106	0.201212845166806	1.170076455312	0.535208549252115	1.15629845239106	0.860789645793278	0.314325644755058	4.73347516180653	1.00065936507495	0.631690465212876
TCGA-G3-AAV0	15.64	0	2.3923353593512	1.75433662861666	0.621878584882184	1.08076823571411	0.864763818714096	0.384736093314503	0.864983531073454	0.383837058263344	4.11577783126002	1.39894587906722	1.81053545846202
TCGA-DD-AAEB	15.7	0	3.08415275423233	2.20466926624102	0.908317724407704	1.36582917023886	0.567974332558168	0.727374824958069	1.18479574503578	0.435365771345107	5.29632489360066	1.35728634411151	1.82853818812493
TCGA-G3-AAUZ	15.77	0	2.65949471186794	2.69625282731051	0.338325254368043	1.53548152414867	1.52638539789603	0.920631601308137	1.26842532175688	0.55464942346144	6.21476532001853	1.61019685456763	1.1988801351344
TCGA-UB-A7ME	15.97	0	2.02593118735901	2.32084998569013	0.475978371360976	1.56589516541864	0.758546584412178	0.231517871465718	1.36236910614324	1.1050383508876	5.0874674315592	1.46279645642539	1.06020824453984
TCGA-UB-A7MC	16.43	0	2.35531565610434	2.29161427006041	1.05205316796124	1.35971920692906	0.440290182312968	0.768676256978952	1.34235507654803	1.23267418729772	4.45326733519512	0.981121714995229	0.888877444998332
TCGA-MI-A75E	16.66	0	2.40877917463155	1.87090702639196	0.501338820288143	1.02648623851196	0.446894183570125	0.599150838034375	1.48328085122727	0.676981269970434	4.8636692814398	1.31284823669173	0.800262554893271
TCGA-K7-A6G5	16.82	0	1.83244180600944	1.52411810187573	0.519120615371172	0.848349364390626	0.41067390867201	1.05839405334569	0.805595873438535	0.343944725597611	4.98055683863067	1.79939049761798	1.05204758706003
TCGA-K7-A5RG	17.05	0	2.32905702493058	2.62634832862772	0.741575988113826	1.35946304596342	0.432687466761375	0.635171236147385	1.3074874057672	1.3014567926184	4.18619974164215	2.05465637674046	1.19398904136775
TCGA-G3-A5SM	17.08	0	1.87122109535938	1.34993907073172	0.924927036174204	0.728686454858687	0.22092453847856	0.338165899467203	1.21555476675067	0.460608156530596	3.85976141650021	1.07488686505855	1.02235609456832
TCGA-5R-AA1C	17.08	0	2.26465205334409	1.89283453137675	1.01214555463879	0.619711257260893	0.280588910586601	1.4101286409986	1.2473576098551	1.0501989306216	4.16709222674173	1.26741919842921	1.00107068897204
TCGA-DD-A3A3	17.58	1	3.2378615883366	2.41762737398829	0.557570701357932	1.69653485008246	1.43480868045483	1.56652676685278	1.19040871928328	0.554959552362325	7.00921799783447	1.83139943549904	0.753034476126122
TCGA-O8-A75V	17.67	0	2.33813295295862	1.89467423579918	0.383732003010493	0.948542449305225	0.294762502281512	1.31128802336505	1.77788837445017	1.07754395816761	6.56938429308869	1.10181597514066	0.678235922099899
TCGA-BC-A5W4	17.97	1	3.05039825833764	2.43875765403077	0.474528466228315	1.41853183182636	2.47041936415212	0.0442823255722774	1.98830404134083	0.171890137864042	3.87108113841101	1.8514818832206	2.13600180711648
TCGA-DD-AAE1	18.13	0	3.22840357765076	3.37899539957671	0.655180032334697	1.02973528359082	0.183377600450133	1.42592943448263	2.10501171433861	0.636726736655372	5.78041163983339	1.90663863981327	1.75159359772181
TCGA-DD-AADU	18.2	0	2.76149714757264	2.09606342768337	0.529007690872324	1.34135916340049	0.734451027086652	2.01884865903321	1.28799982255711	0.329611244128565	5.07213795541006	0.963724455715154	1.06387965258418
TCGA-DD-AADY	18.23	0	2.35228206835781	2.52362417627062	0.551614622002892	0.407742307243548	0.0592584130380355	0.7578459712248	0.680855116058517	1.13467639405432	3.70250491435991	0.440519124724485	0.69341618447668
TCGA-DD-AAE0	18.23	0	5.51566976274561	5.38348635926098	0.425092180794449	3.47725620118452	2.12821407271063	0.840343487528072	3.71189337905097	1.16391738414211	7.61048325924439	3.86036110232973	1.95657679075122
TCGA-2Y-A9H5	18.23	1	2.29248671413035	2.76484900093978	0.349024666236863	1.22613268654257	0.845774049749433	0.274531619040353	1.51135179011001	0.924583722811896	4.88134846171546	1.12557027806101	0.948754051329306
TCGA-WX-AA47	18.27	1	1.87341750634034	2.99898928432544	0.668748667858684	1.27952980993094	0.817717235493553	0.393694866871381	1.71319024991319	0.524485884207909	4.69881626087049	1.92280381139083	0.93360331144433
TCGA-DD-A1EK	18.33	1	1.56460659678856	1.15909395259838	0.902853823262938	0.410229144312261	1.6868804885082	0.762939597888893	0.593309304210657	0.365855615781177	3.41479641498424	0.966296866378312	0.96176671949191
TCGA-BC-A8YO	18.46	0	2.63580759591485	3.38716684109189	0.9578506247372	1.34589794522383	2.02018032066626	0.909629298962225	1.75650327381558	0.888469134858209	4.17520696563482	1.34230273140613	1.3861026664654
TCGA-DD-AAD1	18.53	0	2.4293383509171	2.93789614121457	0.907113074345031	1.51323939004657	0.489210275936079	0.691484387061654	1.65404939272401	0.905630623585025	5.64544823217071	1.82342113675039	1.31952954445716
TCGA-DD-AAE3	18.59	0	2.71537829511211	1.90919978359854	0.684402625839803	0.866326901392167	0.30119218159321	0.0937213447251109	0.557531738556178	0.382517285446409	4.48403260561025	0.862846842471066	1.68542140150737
TCGA-EP-A12J	18.73	0	1.82988016129368	1.57157603183646	1.09275553237212	0.632179685292471	0.458339078614972	0.107244053500971	1.38931778606338	0.559975203183143	4.38164125216718	1.19765354930332	0.863825375165308
TCGA-DD-AADV	18.86	0	1.69009048023546	2.07657713657357	1.35867129421393	1.01019340545281	0.886335878226408	0.359715976204333	1.45701525915956	0.882710775213113	4.36078201113169	1.37201158259581	1.68186426909522
TCGA-DD-AAEA	18.89	0	2.37230471401111	2.87197725835123	0.942093734405956	1.87291061287358	1.15772078981381	0.342249061994166	2.23274101014843	0.571492322495822	4.13572193600943	2.1911333484229	2.16289965697014
TCGA-RC-A7SF	19.02	0	2.28895852502476	2.40447195832465	0.793068685579051	1.61567074428668	1.23159586182049	1.96455486733888	1.10315240100466	0.504131032677784	6.94365678360252	1.55673323845285	1.33690962269249
TCGA-FV-A2QR	19.09	1	1.58718932575971	1.23267531750019	0.869671133574938	0.472480820515297	0.499818767604884	1.10445454264294	1.55611079985013	0.392766938285572	3.78546707492641	0.967386736125347	1.02907314887176
TCGA-G3-A3CK	19.22	0	1.47364672315173	1.3611505667517	1.08090762765682	0.849753691471482	0.297040349239915	0.800996038432071	0.988238739208695	0.73481636216353	4.18143600063863	1.15463913427372	0.798655386418638
TCGA-DD-AADW	19.28	0	2.92167885895317	3.81059846232174	1.07058200618295	1.58850137207611	1.22340467338066	0.860802818037442	1.85449334059642	1.10990743475834	5.12373185405361	1.76913126219681	1.53621705865147
TCGA-RC-A7SB	19.32	0	1.29554406401604	2.10395109770421	0.901944140502291	0.721285003957187	0.806738653322452	0.72372432492618	0.986724811885839	0.409240414390153	3.47037232470259	1.27705492675002	2.04890944063033
TCGA-G3-A3CJ	19.51	0	2.30175338225872	0.78353365219819	0.642376882942801	0.41357820726086	0.695895435765063	0.122265588827937	1.20043786942357	0.335474198155831	5.14948398247695	0.780401114059528	0.656641420813432
TCGA-EP-A2KB	19.58	1	4.42742311655395	3.16907829996602	1.03513249408198	1.46399000851501	0.413666869520103	0.390541148722697	2.32402621722369	0.592788926232068	6.55683008766732	3.13206208822839	0.915146281447378
TCGA-UB-A7MB	19.74	0	2.91236047704074	3.07144555142522	1.07482230192874	1.17326444205801	0.847202605342874	0.571188749478169	1.79956813382092	0.781779125737786	4.54366408307735	1.21079062463023	1.1225033692833
TCGA-DD-A39Z	19.74	1	4.14184824084743	2.25923367131388	0.480697697136012	0.918498300781767	1.20497985258048	0.472812750395618	1.83623005156737	0.943694086907697	6.29392357828829	1.85019821960507	1.00723906224145
TCGA-DD-A1EC	19.78	0	1.76781204003787	2.34559224187069	0.748530815599302	1.33145809784285	0.849444179728882	0.764915068279599	1.44305514697075	1.29181584901208	4.59820881118218	1.47742554106478	0.443352159902459
TCGA-EP-A26S	19.97	0	3.65970778974337	2.47123446676247	1.66295045631162	1.15071647340872	1.35962010802798	0.621547113075811	1.91258629601578	0.917835568696409	5.1534566845281	2.55357187560752	1.25379724677268
TCGA-DD-AAE4	19.97	0	2.14615213331281	1.65470600293893	0.634180003745015	1.10679107517529	0.505522383803381	0.485653407303816	0.749081794158421	0.337909295393115	5.24367706778188	1.25209301856762	1.44953433118979
TCGA-DD-A3A4	20.11	1	1.33116633604692	1.48933727220435	1.03163464684021	0.302591263356032	0.458753122792826	0.380333490729475	0.635614666635153	0.28596356097657	3.86421036389522	1.5448943142677	0.726395118125924
TCGA-WX-AA44	20.2	0	3.26407154528499	3.11581598403064	1.06234521766563	1.93281220709265	0.980832090786329	1.34881956615736	2.24398970197819	1.10909600940809	6.16490428236909	1.647652616457	1.45129986066767
TCGA-G3-A5SL	20.4	0	2.33885814394502	2.54249846371712	0.849094405573794	0.899627385529146	0.365655491313966	0.81887567861901	0.885075491403846	1.02575684493053	5.62033132733657	1.13906551203076	0.981067439688824
TCGA-EP-A2KA	20.6	1	3.64945273112911	3.27172242539242	0.987697311824137	2.06860897739087	1.72664652150333	0.282352811282913	1.74716841780648	1.27424342607295	7.0962614840341	3.14450368563799	1.26030921073688
TCGA-MI-A75I	20.7	0	2.62883563511935	2.90029782745103	0.523953420769156	1.32631153488893	1.63667785364559	0.922114292236373	1.43226724189871	1.47432698358606	5.87889189375449	2.56316318226771	1.31865032090761
TCGA-K7-A5RF	20.73	0	1.28895976165408	1.24203190957053	0.54419659180638	0.663622517380217	0.467179137399971	0.184528363310345	0.71093604064665	0.495233650479113	3.60860693426576	0.658982759236945	0.620543065142509
TCGA-G3-A7M6	20.76	0	3.48912110146603	3.92063567000605	1.88623889936288	2.72414999543057	2.22049052316491	0.924956495575893	2.90337807928105	1.54774696065334	6.65344705628966	3.00609671107429	2.38588359361988
TCGA-2Y-A9H8	20.8	1	2.44195365567538	2.22434751207597	0.990941613673637	1.14506528747676	1.89853462981307	0.138892562321554	1.69288903520578	1.36027181747873	4.05716558693539	1.44895328461911	1.68224812713051
TCGA-DD-AADL	20.89	0	2.07120958762211	2.56879369365319	0.893014454884179	0.979859583025022	1.63358722874841	0.389761567953596	2.02636141372786	0.991508749678502	4.37140447134569	1.66086126230612	1.36659237337905
TCGA-DD-AAE2	20.96	0	1.63019017372435	1.63419635795092	0.921395337575373	0.66898052956843	1.17352421217742	0.171069094717611	0.504745734404928	0.665013520723137	4.15767815507748	0.899902540094132	1.70122106414031
TCGA-PD-A5DF	20.99	1	1.81828103091033	2.22983990387464	0.469477384684549	1.12831765075413	1.17105993987613	0.805741987123435	1.08189948493365	0.548168815912035	3.88390733287238	1.22662293160596	1.0842811359101
TCGA-RC-A7S9	21.02	0	2.20663945440635	2.76671559746349	0.675440333638168	1.58135740940391	0.952467976788054	0.121875616863027	1.77310928266525	0.505762282331826	4.9968172762175	2.13688917112191	1.92542936547585
TCGA-DD-A39V	21.12	1	4.1002941646085	1.71883821670074	0.514591247088551	1.13801976471707	0.492933380900337	1.55280618764785	1.65173272455553	0.472878267335205	7.09402664741914	2.08528511295098	1.06156788571992
TCGA-DD-AAE7	21.16	0	2.15655305023833	2.02217055179133	0.652788892488333	0.713452409898644	0.364513570257957	0.265951739481822	0.669600185423805	0.501251163952746	4.4606446432735	0.559795219590133	0.725403751049999
TCGA-CC-A7IF	21.32	1	2.73078391024635	2.83909460140939	0.62965151387795	1.32377401611854	1.16897492277682	0.666674576316459	2.42324220523335	0.781672841943385	4.56346023170085	0.768782050374033	1.69603822606027
TCGA-G3-A25Z	21.52	0	1.41587044888716	1.42994866661041	0.532584819367083	0.877423884263013	0.452603506814688	0.539957404016665	1.23115105425307	0.586924932087402	4.44301737387267	1.20475935001691	0.714562861160819
TCGA-DD-AAD2	21.62	0	2.09794185816157	2.01256802813375	0.544295429599931	1.11370404056337	0.420854276565014	0.379128760520106	1.29957699804408	0.718807291697779	5.45931956508028	1.65713151307531	0.968353930925477
TCGA-DD-A4NE	21.68	1	1.30745696786319	2.95956647531583	0.828341013468388	1.18697267143208	1.11867910367997	0.741383884773442	1.24381825937494	1.04300868044854	4.00405409283136	1.15118893972832	1.46853338820782
TCGA-DD-A11C	21.75	0	1.80580151576797	1.91022078463165	0.650034914025984	0.715022782927015	0.728617844819125	0.182593659562992	1.72900079252863	0.931525936556288	4.24455262861197	0.938796066719758	0.503533772984577
TCGA-G3-A6UC	22.04	0	1.92644574061689	2.12011040543252	0.685688046008732	1.13716701130009	0.546958978606274	0.11567505949088	1.36201077469074	1.17297278555788	3.23449341530135	0.941676636063477	0.898771514844599
TCGA-DD-AAD6	22.08	0	3.5750693032474	2.3822460119977	0.71182385911914	1.27755897581073	0.709343320043036	2.8222985148736	1.24265531689875	0.89620808279653	5.39008536501691	1.99940469552049	1.30787638246114
TCGA-G3-A3CG	22.11	0	1.96312404484515	2.12647596009708	0.448516764737648	0.823960846344786	0.208709609234399	0.211445046738799	1.07561570610412	0.568328854866177	4.48668259220667	0.761463280733696	0.531854875782171
TCGA-BC-A3KG	22.34	0	2.88613167327643	3.18840036832041	1.25011285437334	0.768732266512172	2.1740200565976	0.0469113746618954	1.78854817993658	1.51749964812012	3.78505964747401	1.34839165089173	1.28336534759195
TCGA-ES-A2HS	22.6	1	2.67274603994968	1.47469202667847	0.556437041786405	0.99027377009546	0.455777307506377	0.151340445481167	1.15526813411468	0.251072887103231	5.82560669903829	1.23676470781423	1.6114075263104
TCGA-XR-A8TF	22.77	1	2.9998279925454	4.01422005004775	0.270628507328126	2.22052594964329	0.558770864123289	0.630063665113746	1.45431037031637	1.03943805933458	5.60481614869828	2.62206642783411	1.06697955271696
TCGA-DD-A73D	22.77	0	2.29966425629961	1.99391886488931	0.738568581128175	0.908346931516679	0.012383700632868	0.444257221759311	1.09458493146416	1.42408093774841	4.09130831565947	0.926441208912267	1.25626819079132
TCGA-2Y-A9H9	22.9	0	2.48583187623803	2.29385870000108	0.512610405786501	1.43097889477619	0.825829519725433	0.410690616752256	1.42054492643137	0.460729941397651	4.65698081850819	0.932289822655476	0.703276243996488
TCGA-MI-A75G	22.93	0	1.93162553000805	1.99609952363333	0.760114421172088	1.26410646242654	0.989620239962509	0.222299852167491	1.05990878695279	0.652148643298914	5.0141267384989	1.40997896713659	1.02891602985257
TCGA-G3-A5SJ	22.93	0	2.32867439630838	2.53587886689311	1.72518256422552	2.28534311124944	1.59912129191795	0.789093076855808	1.23391997515531	1.02817671194144	5.94350880397481	2.24134778459007	1.52254116651912
TCGA-DD-A73C	23.03	0	2.11151987280336	1.7123452711853	0.600490643090489	0.866356416336559	0.546546869666149	0.520688472419765	0.849549888230292	0.589164284649752	4.51478216903663	1.14510658276269	1.26945339797834
TCGA-ZP-A9CZ	23.19	0	1.80873013539965	2.76014259332797	0.518085171545687	1.28980635978821	1.47415942788901	0.243580905722902	1.3422318067656	0.77568661774067	3.77295059236845	1.31809452854855	1.34895402598477
TCGA-BC-A10Y	23.36	1	2.74812724543951	3.23854820785	0.897034184064991	1.28464007455029	1.28925275889907	0.0941936019548924	1.67424775381511	0.745119476021724	4.83732023591517	1.67958314338005	1.63809001057056
TCGA-DD-AAEG	23.62	0	2.22925574226571	2.19576888502715	0.701414210441205	0.798311546144966	0.627273780851156	1.0212629174073	1.49755743154794	0.541311420483258	5.80302601036583	1.35279272735331	0.786532692890149
TCGA-DD-AAE9	23.72	0	2.73059568911539	1.97826391001655	0.901324658848767	1.16652181844329	0.240131990470235	1.63913344062666	1.61184859806136	1.15348448847015	5.54691030012933	1.2302204750364	0.703707462751158
TCGA-2Y-A9GS	23.78	1	1.42250353231545	2.95292899023181	1.02763361267537	1.71888762327575	0.590486592508732	0.792149184150388	2.0132631316378	1.07676216906737	4.37741418203232	2.29802797760557	1.48032547250052
TCGA-DD-A73A	23.92	0	2.18228378634363	2.62931350249754	0.756070392084046	1.19608382372638	0.816669776603082	0.293491618413409	1.21712803239248	0.557359953653729	4.00319198075854	2.05676255709956	1.53586397192939
TCGA-FV-A2QQ	23.95	0	2.59777560934121	2.76667265558621	0.393653943834035	0.765947249793691	0.178247399358205	1.57342889892979	1.1339860229352	0.659734914632541	4.70283906334056	1.07128980994423	0.867017780954878
TCGA-G3-A5SK	24.44	0	0.823400112481431	1.24943643366801	0.534267711755235	1.07306653636475	0.636776835834522	0.194033969042129	0.593073336402367	0.347909750988587	3.17413167194499	0.593073336402367	0.628496548761655
TCGA-MI-A75H	24.54	0	2.0146181387811	1.90008129095303	1.03227899618597	1.19678443809904	0.540586165625362	0.932037145129252	1.4767010713752	0.83362735166541	5.61399320200788	1.50082252847593	0.953777852506471
TCGA-WX-AA46	24.84	0	1.59266246480767	1.38676167828495	0.650463155073182	0.76152745812355	0.46738470831173	0.202515622783096	0.707760336471235	0.575196911435625	3.8609950044491	0.786856615654851	0.912400070419578
TCGA-2Y-A9GY	24.87	1	3.71843170461524	3.7040568106569	1.20292246964291	2.72724554117275	2.971916723879	0.782588400753216	2.30892231485766	1.11936635721779	6.67369389887164	4.01931689030476	1.83821283400658
TCGA-DD-AAED	25.07	0	3.32171801800136	4.08877655424404	0.763872769657771	2.50087834947077	3.13321509451619	1.25903997366429	2.48585693117413	1.01931341961283	7.37935128314203	3.67947516421321	1.35870783580879
TCGA-ZP-A9D2	25.13	1	2.10412307145711	3.13748040158959	1.30058620219169	1.8888122262368	1.60473398068015	0.531570345437488	1.52857266355192	1.48576372204504	4.83509068326694	2.46615845318301	1.005989742247
TCGA-G3-A5SI	25.23	1	2.02074735533951	2.47061323961974	0.274349214606688	1.53994769459292	1.17685304370654	0.15833925455208	0.978092479889807	0.687446046128459	4.60046303469379	1.37159625622525	0.829080062594848
TCGA-BC-A10X	25.3	1	1.00053320954419	1.04260620003139	0.405216638884241	0.393457975965583	0.572019526423319	0.318148865117385	0.541862878010742	0.562415266136845	3.91599217394256	0.503718721951182	0.431251549637194
TCGA-G3-A3CH	25.62	0	1.93452363182215	2.49890328874329	0.463013525700868	0.889693989738424	0.646646737937537	1.15733083222928	1.30802275468228	0.424431777664722	4.9107258157999	0.848244826020139	0.717765863932156
TCGA-ZP-A9CY	25.69	0	1.50363034719692	1.69443802401839	0.559570029384424	0.96292428581487	1.17929711872396	0.107477363746884	1.6485478620478	0.4590353309074	3.47006961784185	0.941970374496921	0.735708361323816
TCGA-DD-AAEH	25.76	0	2.0788117449326	2.79954234489249	0.403873398376028	1.17536547462821	0.456547910511669	0.867673300150741	1.84990185885559	0.652715709993925	4.63231710516279	1.40020850994469	1.04860052129854
TCGA-NI-A8LF	26.25	0	3.02841926837496	2.21389407944605	0.918208629281748	1.31687249037118	0.445327693213969	0.31047222238154	1.38349659689105	0.919179990668769	4.97198711344762	1.35068842658666	0.661061696177427
TCGA-DD-A4NG	26.35	1	2.15172997317738	2.51002607591559	0.760027142560043	1.11065328878881	1.41669674645715	0.876918571531537	0.752002926961168	1.14589444759706	5.72092572257565	1.0733953775814	1.15199987385107
TCGA-DD-AAEE	26.61	0	3.81643732304253	2.79355043191645	0.899951235276811	1.04594958858986	0.818318076273684	0.179908651913157	2.21851595746484	1.07603989349938	5.15721141612228	1.34377155277864	1.00658736054734
TCGA-DD-A4NI	26.81	0	1.55590375932209	1.68743919334926	0.589610941479664	0.991343843464469	1.29669330697464	0.164719207352048	0.843601423724851	0.400921015895556	3.70625287636663	0.840695079345102	0.911123135093012
TCGA-ED-A4XI	26.91	0	2.01993124025394	1.82332367965456	0.394159824351419	1.04527603066215	0.625279249336269	0.385999293544934	1.23810725069649	0.462414782986805	3.46053971001309	0.984333961076248	1.09283264323993
TCGA-DD-A39W	27.17	1	2.18785215331977	1.9633541411369	0.926011722414516	0.512755592358895	0.0986088596535259	0.22164015532566	2.08705084309323	0.609391467846789	3.88853857670589	1.9387611272283	0.933432439257989
TCGA-KR-A7K2	27.23	0	2.73537748007526	1.90359117153435	0.475464449670718	1.34430107966197	0.238258013714857	0.269399808991693	1.7548283820879	0.448505524533503	5.80911019310076	1.16825827384885	1.15228809682008
TCGA-BC-A10T	27.5	1	2.18821009356552	2.10622566511035	0.925884656713128	0.440285971850436	0.360388849630993	0.208667724240212	1.37327145574855	0.837834915034355	4.42987586556522	0.978278124580065	0.818619694860721
TCGA-BC-A10U	27.5	1	1.23830692655955	2.54312745125903	0.865021070526182	1.48507551134234	3.60641627004765	0.835512930028351	1.6913382014651	1.23392270038755	4.71949388009097	1.59322090926372	0.759880338240875
TCGA-UB-A7MA	27.86	0	3.43586854894889	3.46775828183385	1.85739892399325	2.40551989360606	0.652712155845475	1.65566154565449	1.98442359842084	1.14557525138488	6.97299678478962	3.98459212547438	1.19095920827324
TCGA-FV-A3I0	27.86	0	4.13432896695542	3.95188876842298	1.33636433192706	2.94526511944089	2.28618162589265	0.339123714036272	2.14738019391611	1.85440878345936	6.26962595603114	2.19239754190513	0.970248572315478
TCGA-2Y-A9GZ	27.86	1	1.15593713341271	2.20251809298372	0.799827826302841	1.01297496430729	0.834867021691249	0.284909567004117	1.29119443704886	0.791610044448747	3.58062829874525	1.44679088994362	2.0935728243644
TCGA-BC-4073	27.89	0	2.14986794515328	2.65257850919595	1.12353747040072	0.844874252165696	3.0085446870417	0.637308233946515	0.735552854818973	1.00039409694522	4.13298999390303	1.38043813985273	0.884737036578938
TCGA-ED-A5KG	28.06	0	3.12293907934296	4.01985637683011	1.50192155369288	2.68121774804757	0.993518878484057	1.78926111341912	1.80978888675496	1.66863918651044	5.90341101469244	3.37811785554771	1.91829589791697
TCGA-G3-A25V	28.25	0	1.75927576983489	1.8495493181781	0.440649711549423	1.06076724656621	0.403073399775799	0.68516564896519	1.12323542047539	0.535729104235362	4.55576796811987	1.17833534558953	0.67843347401762
TCGA-GJ-A3OU	28.88	0	3.51367950268468	2.86955716383151	0.884622545640478	2.14280367478266	0.394286678679737	1.48552237421403	1.53773745480192	0.83688033843268	6.46102809021994	1.89642782855474	1.4301103675877
TCGA-XR-A8TG	29.5	0	1.82109600187569	2.68390236462478	0.692805945093537	1.173401523339	1.35740541316161	0.0853332686215848	1.25264149301209	0.941492757185723	4.48048903460491	1.02004522433784	1.00962302099872
TCGA-DD-AADN	29.5	0	5.13907170119628	3.14988506023994	0.830256310847418	2.44521587849005	1.33624539220468	1.10637047840711	1.55192952224635	0.569988371472435	9.03201203030704	3.99927187655506	1.74677224042738
TCGA-DD-A4NN	29.53	1	3.04852990063637	2.65558468530206	0.391383868030094	1.19497829546823	0.920403535433943	0.127891836366992	1.26828611894807	1.42716535298946	5.40775277771844	1.69112899837024	1.50667544647875
TCGA-KR-A7K8	29.76	0	4.18421227664882	3.08685787335694	0.829358805859523	1.87105929904542	1.04154481251154	1.01682546356505	1.4749232744085	0.820017343736782	5.61471996532149	2.58034252959882	2.24135329340635
TCGA-ED-A459	29.89	0	1.51180661692029	2.34038672152501	0.58901657197282	1.61630720837447	2.03376016917207	0.42742604025651	2.29532050113701	0.968425219401538	4.68676891464922	1.26256318796729	0.718988535319687
TCGA-DD-A4NH	30.12	0	3.92690085449696	4.652475380674	0.849342996533026	2.65129901445882	3.12763990438802	1.29135622955244	2.22150026054021	1.34747622452512	5.95260115985044	3.5814430910085	1.36683537126305
TCGA-XR-A8TE	30.39	0	2.5581145278199	2.82742616916441	1.40359426899318	1.29755337577662	0.478990362500454	0.694202363076847	0.949170396273331	1.48185479600099	3.98800724535674	2.37529787017775	1.33064694723892
TCGA-DD-A4NJ	30.49	0	1.87653146901626	3.19249544667987	0.959349675547056	1.85888149063242	0.814836715982215	1.23722805995001	2.00608210623139	1.11682373951948	5.18177525723688	2.03074721718196	1.42346195203877
TCGA-DD-A3A9	30.58	1	3.07640802750908	2.34257050125952	0.611074800501818	0.871764037139056	0.507124964716149	0.156652611737078	1.92828038701318	0.892945135112047	4.76383501768207	2.30857261765212	0.886673380797581
TCGA-DD-A4NF	30.95	0	1.99094887365383	1.75319323683628	0.88247342696757	0.835492166935216	0.154879223437822	0.523873647885409	1.85952503389272	0.357027227601954	4.15131394470068	1.82438446479621	1.32034757706048
TCGA-KR-A7K7	31.24	0	4.41941099497443	2.75135112400038	0.266775495529278	2.38314595801549	0.650710000320972	1.90073417573802	2.18886929272353	0.622479175870916	7.27282659947333	2.72059129757552	1.00012663565536
TCGA-DD-A4NB	32.49	0	2.27548094714204	1.74351769919393	0.872175043220494	0.834316319549231	0.371521430671728	0.408374165663774	1.48490592023112	0.963423925452425	4.50156831122031	1.11254554961806	0.663718929101943
TCGA-DD-A1EJ	33.02	1	3.45086722349768	3.02720141136768	1.03691613127031	1.09906478164755	2.2148035481016	0.55470362915708	2.09343094573244	0.936383853816439	5.35450645774407	1.34160633228636	0.963734535779605
TCGA-DD-A4NA	33.11	0	1.92625902677278	3.12566733172414	2.59419101855805	1.33543335583437	2.86560994283331	0.162944275335026	2.03779629020881	1.5429182389094	3.41757506176537	1.34212094617512	1.15626445734877
TCGA-XR-A8TD	33.84	0	2.98780251212905	2.68967818389787	0.811248257928588	1.80379902684922	2.59799459521478	0.513125600010371	0.911655703661544	0.755260025890474	4.59613505467253	2.04432171488546	0.972774313745958
TCGA-DD-AADK	34.46	0	2.2136093135741	2.33361285836197	0.553186610499915	1.05252659066323	0.514531882451091	0.615943396760696	1.41152371221268	0.728240197002994	5.72650034781893	1.18326175920772	1.09562177934495
TCGA-DD-AADJ	35.02	0	3.0945393813163	2.470883744106	0.347946351938267	0.471727856991626	0.472659843785595	0.212282128353963	0.844146586140463	0.451049247603702	5.25001537971371	0.629194997472073	0.999876754676076
TCGA-DD-AAEK	35.05	0	1.5853449099329	1.80099315147179	0.966435420009329	1.06541354023055	0.401683324390061	1.10422813084356	0.730899484223224	0.870721394539218	3.95532153194651	1.47926288901127	0.696240461707365
TCGA-DD-AADI	35.64	0	3.83736824865998	2.96053146382245	0.517006750795839	1.54917969005982	0.239395136619868	1.22460635486603	2.43633082093551	0.454234604413998	6.12661417909046	1.66729087082006	1.47186692654259
TCGA-DD-A73F	35.64	0	1.47782991622515	1.56713376085474	0.457451236022094	0.856321596953545	0.844871734025122	0.270557034145453	1.31261379492775	0.491387323808115	3.95643623112734	1.32248659424993	0.996256121604509
TCGA-ZP-A9CV	35.74	1	2.97837151808756	1.72490202907839	0.433352868460248	0.812685260418162	0.0398161370799008	0.527492396727193	1.46373576307277	0.42961614736709	4.68883697339431	1.07144231837406	0.698950665751567
TCGA-ZP-A9D0	35.84	0	1.4139577533107	2.01613295211065	0.353810654551188	0.574588959264052	0.221689931135491	0.255607948447011	0.825700510423161	0.389528664639444	4.10628366648924	0.814692667205657	0.731786538257836
TCGA-RG-A7D4	36.07	0	3.3746251867193	3.01913696685347	0.983240184260428	1.84723966966899	0.353482586392195	0.757319275083498	2.01993698769474	1.57369370001926	6.66943624365805	2.96505388633252	1.89306034330508
TCGA-BD-A3ER	36.63	0	1.88518769801019	2.01052884526226	0.429976383261499	0.88152299021982	0.358556068155084	0.851763589904184	1.34586001406974	0.401120224765169	4.19481697879004	1.13185537268672	0.64906846199226
TCGA-BC-A10Q	37.29	1	3.63108668463938	2.01263496658802	2.00657670232338	1.71046050858015	2.36173973118167	0.427245900257913	1.03964208314359	1.38507803487197	5.30358453963225	1.5421308294143	0.483084212291762
TCGA-DD-AADG	37.61	0	3.07531189682966	2.00816563519179	1.25403192642511	0.834043088058134	0.6342513514892	0.140212318567274	1.31557848071277	0.905561151862536	3.83585965163305	0.963644715906521	1.353050599983
TCGA-HP-A5N0	37.68	1	2.41043544960549	1.41677563133537	0.72203587022496	0.851048605074842	0.350114264255886	0.582953762061608	1.44913844253398	0.855737099945359	4.04740292384372	0.743360217189684	1.77894602314268
TCGA-DD-A114	37.75	1	2.28668473661797	1.81896036797295	1.0929874761797	1.36554546550049	0.268519194483214	0.435020210629837	1.15564526358716	1.08634176644491	4.46807687996339	1.43334597210521	0.931095046012711
TCGA-2Y-A9H7	38.37	0	3.05463854959458	2.55532742681793	0.546718485169116	0.758812989971964	0.867024734614262	0.335528713001123	1.74453651434924	0.661099571257363	4.8976618444709	1.70616099050697	1.16044608044212
TCGA-DD-A4NK	39.75	1	2.78971894592731	2.21052084785903	0.767394337978008	1.27228407701844	1.01786783406132	0.123059931921016	1.23187867350534	0.509243577987282	4.44900686181554	1.44283125657439	1.21070190839655
TCGA-DD-AAD8	40.05	0	2.26928392970719	2.49934369819983	0.661640133223487	1.17039268775563	1.0700124645905	0.666642490415546	1.35038242209391	0.896808746921516	3.88362993670903	1.47104259976775	1.75172938568482
TCGA-2Y-A9H1	40.37	1	2.56393250770368	1.76068202157285	0.376739136186646	1.1275164437679	0.292611145457679	1.36932496779994	1.35404591618232	0.280090259988171	7.50176288081139	1.07062196225854	0.746052047229803
TCGA-DD-AADD	40.44	0	2.84199995944528	2.61517959228248	0.935670134354743	1.51362023466877	0.427891675867749	0.267067162178855	2.0892453794406	1.00985732021547	5.13253575941085	2.38993434601881	0.710829943693724
TCGA-DD-AADA	40.51	0	2.2483977329133	2.12305394310184	0.619529290184186	0.987637075120402	0.278364760828153	0.286189383526926	1.94907141934966	0.617085902900177	5.40767039836415	0.925222220779146	1.01863551429246
TCGA-ZS-A9CE	40.77	0	1.97581370280469	2.12128375508785	1.07570998721314	0.739302260746845	1.08299641009538	1.49091398842949	1.36956818315662	0.438518316015769	4.37685609951379	1.31061764691883	1.33890359977137
TCGA-DD-AADB	40.8	0	3.66390672594111	3.59245379605942	1.17555936075946	1.49861735845934	0.788814450891167	0.889085180619024	2.36212734372821	1.57862392446709	6.36700267844476	1.95678967575586	1.46339562570425
TCGA-2Y-A9GW	41.75	1	2.51745540049086	2.66119079837394	0.483454488155228	1.83151214695545	0.394243657102959	1.77496714560879	1.42593385672642	0.462530100069658	5.62712361632693	1.40840948393422	1.14790688290873
TCGA-DD-AAD3	42.54	0	1.86145440163863	1.81206369737324	0.41525602686118	0.77588162741174	0.285214827389175	0.305724761678797	0.795311209387926	1.03968852306588	3.88340697270224	0.748712667685733	0.511050299611875
TCGA-DD-AACN	42.77	0	3.2569211466082	3.62456560159358	0.924110988457403	1.50006775671044	0.228136267172	1.39087497637029	1.68707031896921	1.53223439291704	5.81015751733669	2.28329138157179	1.30986464807553
TCGA-XR-A8TC	43.99	0	3.02172783789526	3.57126816970459	0.425884751126187	1.10255049927574	0.0974488011932818	0.864089946851337	1.695739961053	1.44951809443337	4.9855417450747	2.05379031092543	1.1159938938141
TCGA-DD-AAD5	44.19	0	3.62977000169133	3.53206424112052	1.81914484312132	2.83686800928958	2.36414085374086	3.42217186276283	1.55676913534225	0.990507915748704	6.57624372064675	3.90339711130328	1.68824275239917
TCGA-BC-A216	44.38	0	2.59510827184237	3.67776878333052	1.00759957312154	1.22924355309526	2.52452708618676	0.874163958528945	2.21734801248728	0.87438261631215	4.86139116255633	1.88042010490059	2.1232221004746
TCGA-BD-A2L6	44.78	0	1.79055119313365	2.08938601422946	0.69391273653392	0.691364760243099	0.52675974019816	0.187718676847272	1.33550662376087	0.533587617180848	3.8386995626221	0.770452081557972	1.38785426547983
TCGA-DD-A1EG	45.07	1	1.05487966942657	2.43703761588624	0.484543211974104	0.688419930383928	0.200909305839276	1.48954558520497	1.38082520116207	1.11845921996934	5.66877543028174	1.11407897695999	0.618168335891578
TCGA-ZS-A9CD	45.53	1	2.66394386829954	2.08785173228556	0.505949683813068	1.28071273963108	0.373719485529349	1.19690942759488	0.837781951272777	0.551779663804327	5.19759974812637	1.8053118028577	0.685592966672189
TCGA-BC-A217	45.89	1	2.95901818108344	3.37724123470824	1.67188626307346	2.22905846295173	3.01527435562319	0.332978365714139	1.0547923278092	1.54444442785406	6.14305661495318	2.13462211652847	1.70687044084441
TCGA-BC-A10S	46.75	1	1.61850306044844	2.09480283325451	0.437812827016156	0.870335923398942	0.713952018250887	1.01513904767553	1.26736680558602	0.60526036312965	5.37616595142854	0.615054347291629	0.45387180104961
TCGA-DD-AACW	46.78	0	3.45339023439086	3.27211770772964	0.882156748469294	0.973252267757749	0.18672654610874	0.589397146436895	2.36993081126851	1.04147413421229	5.06755755826445	2.04700653687074	2.29925500254486
TCGA-DD-AACY	47.63	0	2.9895614318569	2.41167397641423	0.19201249928339	1.26168807998789	0.196410290381315	1.06496750054326	0.545991030109081	0.454411339705156	5.23038515864365	1.32174039497779	0.677587707710518
TCGA-2Y-A9H4	47.7	0	3.61330922853815	2.81849644969416	0.749970341447822	1.05384323681474	1.25965851173105	0.0868098906403077	1.18763881070667	0.455476173582352	4.91907374379189	1.56479855230559	1.0362677534399
TCGA-BC-4072	48.95	1	2.60867401134903	2.88701224101014	1.10975421533034	1.61069710682716	1.4071568125058	1.49948985195226	1.50793220650225	1.28722180650356	5.15347911233406	2.39887110376995	1.39785082131316
TCGA-DD-A1EH	49.11	0	2.47192539604012	2.78955862961082	0.887498905833687	0.735381456978066	1.22976237985663	0.393956092448883	1.55333742986113	2.18144289533338	4.4662727451387	1.04407365158157	0.83785067237903
TCGA-2Y-A9H3	49.8	0	3.67189923378558	2.92942335464407	0.379831777514512	1.82699374342601	0.312046448813077	0.437335433036998	1.86597212599752	0.524271763008176	5.3649663904231	1.56935602789591	1.22591419522621
TCGA-DD-AAEI	50.3	0	2.32303025836506	2.31411692112891	0.238035007366883	0.895706555071231	0.139491170010092	0.839939537919021	1.06702070701056	0.293631806714519	5.57740563837717	1.21763410685057	0.924833367556234
TCGA-DD-AACV	50.3	0	1.8083902163395	1.65751162707385	1.15155650927953	0.872989212176799	1.2555908475621	0.0357041579382889	0.765799269100599	0.598593441826026	3.81212631428225	1.43130694360352	2.33564497177597
TCGA-G3-A25T	51.02	0	4.28877632139627	3.29607919622687	1.21373361157725	2.60739167566559	2.42101026507964	0.839286702702845	1.78563623502757	0.969209022432337	6.41091009789969	2.10805852503203	1.72596607900806
TCGA-DD-A11D	51.25	1	1.16226682116912	1.14268338971042	0.774468180484696	0.40737773660692	1.31844410933772	0.249491052707734	0.790193725654184	0.44209168635411	3.17890061751318	0.456890843717524	0.55239822292486
TCGA-DD-AACT	51.31	0	2.1975298754337	1.63403332674887	0.542253366758831	0.93851321798327	0.170581027158984	0.331748720234548	1.07350256279143	0.617045702218464	4.1765450781692	1.24595993389814	0.967033101479757
TCGA-DD-AACU	51.48	0	3.27381674767269	2.66692588346437	0.493089576380852	1.38127115246505	0.709445682254424	0.315803443438546	1.51942850187595	0.942726379316123	4.60579505262935	1.23735218768799	0.867773757758909
TCGA-DD-AACI	53.15	0	2.32675206822857	1.86105969168265	0.282092415597838	1.39044859166562	0.439841128928617	1.21837970675294	0.973587165138069	1.00147389326843	6.33523515595354	1.21430671026689	0.903795925778677
TCGA-DD-A116	53.29	1	1.91924210744003	2.16134672120679	0.908290383859469	0.804073477275819	0.48075429578366	0.76889396676541	1.68556853408911	0.395850748900561	5.87519575203357	1.58347822472446	2.44576346221111
TCGA-2Y-A9GT	53.35	1	1.55975266021143	2.1140526671055	0.593031086608689	1.54722438685205	0.75169801432498	0.400060385168266	1.52720677086835	0.574282843580458	3.48552505203686	1.12973442247905	0.97402547725733
TCGA-DD-AAW3	53.65	0	2.05173020483816	2.28868731006167	0.94281114811443	0.866540796681375	0.619687311162326	1.08251841394266	1.63085540427294	1.53179899695053	5.55481869305776	0.848422297807167	0.440800080534706
TCGA-G3-A25U	53.75	0	3.57474469523995	3.09790931243432	0.868149575874	0.953284100289751	0.904461263543235	0.673864541700934	0.756563848295619	1.16582386288972	4.54034774463604	0.963636864853321	1.80301948465716
TCGA-DD-AACC	55.35	1	2.40801666612102	2.82142043400066	0.445330715020195	1.60204503092987	0.407735771314489	0.465394108116298	1.31234643284469	0.902699991761724	4.72278126916854	1.52921376667819	0.99603293831706
TCGA-DD-A39X	55.65	1	2.43211224370591	1.9695068939312	0.872729836699377	1.09251642865927	0.255617689733909	1.45030622884153	1.04734225545406	0.825462329882128	5.40534762493245	1.37855519087635	0.658372600336247
TCGA-DD-A4NL	56.21	0	1.45701049448136	1.13102312426016	0.399755949668895	0.971957500168345	0.37522237266824	0.144394638550467	0.852121132504505	0.420892727228324	3.16543367707369	0.626693595848094	0.310479053598926
TCGA-DD-AAVX	56.44	0	1.70003513416599	2.15237886616424	0.534182719954838	1.06016292473115	0.227360398068739	0.612498830389042	1.60176310565924	0.43662953790322	5.2703305880779	1.18650089423104	0.641678361619238
TCGA-2Y-A9H2	56.87	0	2.96023841103025	4.39659880147679	1.13103933928788	2.09536296807795	1.09784495534237	2.05879307083862	2.03221205303141	2.07178894745581	5.56329762842408	2.54651653328742	1.51800432192553
TCGA-G3-A25X	58.44	0	3.10308802620291	2.11641041147802	0.54905371364664	1.18943412558207	2.2909548061401	1.77362899266023	1.33287197771336	1.1507762809746	5.93656225947766	1.38124699065441	0.831207012853047
TCGA-NI-A4U2	58.84	1	1.3331489228103	1.76426394859028	0.782988187929132	0.764043626239055	0.569443722369824	0.84862198545879	1.10956138128124	0.460918190279073	3.92590861797802	1.08979360323991	1.29818719871965
TCGA-DD-AACS	59.26	0	2.15707144132432	2.62770234464826	0.374588326662503	1.39425548893287	0.510920828712618	0.334774455346872	1.5365263483898	0.891187671324782	4.33105467274613	1.2476446646421	0.516293529011367
TCGA-DD-AAVS	59.89	0	2.90124366728934	2.90957123730565	0.412818639918166	0.908365121765385	0.14577460577985	1.44871887576971	2.03115753186561	1.48265416481185	4.90854898470923	1.35422591166958	1.23842926898325
TCGA-FV-A23B	60.84	1	2.52601556246403	2.87210957655195	0.516353294258368	0.95717714883066	0.424887388962733	0.431211299423365	1.7369384934624	0.863657150578752	4.60366714634692	1.25476313560543	1.0316666853713
TCGA-DD-AAW2	60.94	0	2.6149388102663	2.41653766019864	0.744699851465002	1.08172511369682	0.270844579691231	0.845569624094954	1.39279523843786	1.71665493971438	5.47527679273575	0.966160963831087	0.865091153385966
TCGA-DD-AACO	61.63	0	2.2849561307433	2.57388779944851	0.272976301426743	1.48773480850583	0.954323932060678	0.178959594617483	0.832535024182321	0.448752539338784	6.37803488464098	0.949834006967336	1.84487066853306
TCGA-DD-AAVZ	62.42	0	2.53869755747925	2.76734407669438	0.315639006622877	0.914695056615678	0.119689360277265	1.20135271084794	1.13783654195409	0.832329682886048	4.92135204560869	1.38693716545694	1.13277301677493
TCGA-2Y-A9GU	63.7	0	1.44384949442535	2.19880088891321	0.428785859931342	0.847033261247925	0.489364619230153	0.12087855136401	1.90739634814732	0.368181750993992	3.54919216350836	1.40581295347604	1.38417513562113
TCGA-DD-AAVY	64.72	0	2.2340362723014	1.80291455246746	0.8044745058743	1.22369926257995	0.396096216299452	1.47275674688561	1.58930649440124	1.18588747914011	3.83693370238846	1.40614933595474	1.14173421141837
TCGA-DD-AAW1	65.34	0	1.36495151322021	1.33760066450894	0.813620124009524	0.679539574811171	0.188733361986248	0.680758603460088	1.02555764910052	0.389955720934603	4.3339875956263	1.34544746496806	0.955491541469285
TCGA-DD-AAW0	66.2	0	1.80038494222903	2.32374001395613	0.857970773248758	1.0953140102953	0.463060832644859	0.578842849281951	0.965639158769365	0.747736104272799	4.7319192324067	0.927172183885953	0.771372983885044
TCGA-DD-A1EB	66.26	0	0.788300432455194	1.67962748794848	0.65869664675657	0.456267985109763	0.515816774904512	0.328373118170475	0.754361465063269	0.441882197925814	3.32296207717557	0.58215873174598	0.949200828538691
TCGA-DD-AADR	66.62	0	2.81986979033247	2.34434286773629	0.558486144900814	0.938200801185122	0.417864622809301	0.849067638855826	1.86132616588257	0.606238351678533	5.64718617507919	1.53360040581502	1.11362250618937
TCGA-DD-AACJ	69.05	0	3.33342747485186	2.18408943911194	0.651101135524491	0.817930084684404	1.51875585746002	1.34460339458714	2.28692266281008	1.04414735718367	6.18692926309831	1.40044024543943	1.25935484682819
TCGA-BC-A110	69.51	1	1.50270234035411	2.13785532794201	0.50701645309582	1.28283396601986	0.648379824934609	0.493213333084505	0.65980681415971	0.565799526936488	4.27226690328895	1.45397219869954	0.871404089342919
TCGA-DD-A3A2	70.01	1	1.6842125944053	1.38041799497943	0.348001686313172	0.48402511437426	0.233311433711272	0.648508758202717	0.900411621260288	0.310965985340605	3.96369988993252	0.644584516574828	0.95459042466297
TCGA-DD-AACE	71.75	0	2.14187814152493	1.47439070751943	0.639722364700754	0.748915333093258	0.591286961040247	0.380309188516781	1.68819279548235	0.886465992926697	3.58158276969461	0.708473408308494	0.982202488159066
TCGA-DD-AAVU	72.34	0	3.26174868545828	2.69738885836309	0.278676266062968	1.09983838970898	0.963890206763696	1.00585832041019	1.86143555142911	0.866084374988727	6.60934820055933	2.18109426612929	1.26015549990046
TCGA-DD-A4NO	73.75	0	2.06745974034915	2.50725469448168	0.691885599249431	1.31597333746717	0.223990670841694	0.498044832900414	1.87581989583971	0.804811283836864	4.57146220616673	1.96073772476926	0.738203472944542
TCGA-DD-AACA	75.59	0	3.6484612921093	2.85205436621514	0.933834672841574	0.844709157262676	0.739279185990861	0.372489922540637	1.79791950962077	1.30228943218142	4.87753629157206	1.65273487544859	1.001968901928
TCGA-DD-A1ED	75.59	0	0.905448310943523	1.39738267287519	0.574898822145047	0.656659415854643	0.71614900751249	0.1588559718036	0.625001402825696	0.440751759491327	3.66439178614013	0.611936683143202	0.560560727510858
TCGA-DD-AAVW	76.12	0	2.11519423400088	2.29957771131309	0.534998883280273	1.06646707228595	0.239088335455094	0.291900357288846	1.72110578674505	0.883600595736888	4.95107027409379	0.894131773959411	0.867513999509586
TCGA-DD-AACB	76.35	0	2.65591920066839	2.72728064764621	0.996279220403557	1.65321916763552	0.786497346123292	1.03131463461275	1.84275269720538	1.12218198058423	7.20172241366097	3.02490050289116	1.41110764287418
TCGA-DD-A4NV	78.78	0	2.38825949087453	2.22867809389836	0.749427321924364	0.846350141360695	0.842850447732224	0.674576215301504	1.76682030338175	0.562350382745999	3.66291474037853	1.38194371040871	1.12100662072579
TCGA-ZS-A9CF	79.24	0	2.49307206248253	2.51713370083831	0.643735372279097	1.66499020023493	1.09333273974008	0.467109032016848	2.01610151335225	1.32425874795136	4.60790258349903	1.4338676916302	1.40976477613711
TCGA-DD-A1EA	79.34	0	1.34714252924588	1.38335134626265	0.915978176944105	0.688212540288601	0.278683008083426	0.559417904210832	1.25620412368678	0.764123834151595	3.15064152445199	1.24343995451484	1.04358476114484
TCGA-DD-A113	79.66	0	1.62357330252825	1.76882585941189	0.414630266020058	0.916097438297815	0.677145170987401	1.31604747866802	1.08534835660758	0.583423711673242	4.04277074714782	1.45545582451374	0.814735657304394
TCGA-2Y-A9GX	80.22	0	2.36380658715995	2.66722591579533	0.677220580224582	1.51731953031288	0.308060596079825	1.0694707883175	1.41326560065204	0.770090376355412	4.51818528267301	1.36749622631608	0.727286558227046
TCGA-DD-AAVV	80.65	0	2.83298336373915	2.05798763136768	0.449585322755986	1.57224386622314	0.0951016082774969	1.03191599422444	1.52562095516766	0.731786909205516	5.40969523835519	1.69032474444905	0.96534286122265
TCGA-DD-A4NS	80.68	1	2.66023546197677	2.55955419599666	1.13402727699527	1.97549536484345	0.945967674351937	0.495112381332234	1.6870124849427	1.12575318095605	4.81900264515981	2.02304832188751	1.52936792962376
TCGA-FV-A4ZP	81.67	1	4.62044147155254	2.64232060037699	0.678324941549821	2.44767412328844	3.23116852135235	2.61081555649274	0.719249890996703	0.688586473015418	9.2205891832683	3.37375120940278	2.19289269430333
TCGA-DD-AAVR	82.56	0	2.51052640287878	2.8299050199531	0.441628789262958	1.49992458536995	0.0507820987675881	0.502120857415682	1.12417033722788	0.808418989529007	4.56916722148915	1.29534760936826	0.770118436860516
TCGA-2Y-A9GV	83.18	1	1.82947324616361	1.86566531293986	0.632624062138473	1.2659433413368	0.923337637962773	0.259396827979106	1.25366631259279	0.798703700507183	3.3645422782537	1.00318241322621	0.914084060490524
TCGA-DD-A115	83.51	1	1.37930745786387	1.50904739644812	0.483459789047818	0.696853749440387	0.815373378389509	0.272897682244232	1.89841825933239	0.559993743619376	4.21425270050668	0.856190467431229	0.912360744366522
TCGA-DD-AAVQ	89.62	0	2.90468361783628	3.2517228248267	0.378711056509183	1.82728885301454	0.736205965317123	0.685661006696917	2.15821065072499	0.733179852910655	5.26058487388183	2.01494313070941	1.52375410120795
TCGA-DD-A4ND	90.21	0	2.07146158408032	2.04608001830344	0.71804355784903	1.42251431547498	0.691925845880964	0.549783378372329	1.15555184968805	0.914453282442887	4.17337648320526	1.77697101424944	1.50891354932656
TCGA-DD-AAVP	90.41	0	3.14481560517813	2.8835367195708	0.513744806321399	1.33985455851653	0.108957599700638	0.523609843705064	0.583854073693277	0.551619414491011	5.37620351961597	2.95295894087923	1.07357823294375
TCGA-DD-A3A5	102.66	1	1.99210786778761	1.53908885613899	0.786983616240774	0.578983247375746	1.07807738061602	0.0459762862986694	1.41962725617096	0.46655120996954	3.90484140367368	1.43711953805499	1.76578310233335
TCGA-DD-A3A6	107.03	1	2.39935929786314	1.92033217355302	0.437443267205758	1.7885855122767	1.3212376624505	1.9081551520626	2.3030310190557	0.955689737333297	4.74732805242497	1.30601892470618	1.10722614775246
TCGA-DD-A4NP	108.67	0	1.20573121439509	1.37785238686192	0.771971412725968	0.788382741239608	0.670689256413827	0.185495650818558	0.883235703718303	0.24508596444703	3.93093024184646	1.03330923638517	0.968085015177761
TCGA-DD-A118	112.91	0	1.70311485664442	1.97217118264806	0.618830977878337	0.38728049239183	0.448259508956697	0.32470656897469	1.06961875802533	1.00657276659469	4.23698486154074	1.98705125033705	1.29944119153006
TCGA-DD-A73G	114.26	0	4.19686993510399	2.6945136968094	0.239937286297807	1.47962075020067	1.50748979208723	1.18673311262369	1.13848483505106	0.33389205841859	6.53506681208372	2.55191577911318	1.49186220490033
TCGA-2Y-A9H0	120.73	0	2.36207655997619	2.81718541764911	0.554492147841828	0.878087254178976	1.42310768210913	0.33674450120412	0.966990317044843	1.65897651457907	3.70601351535846	1.55256682097248	1.47297586933356
