# Supplementary material for: An m6A-Related lncRNA Signature Predicts the Prognosis of Hepatocellular Carcinoma
Source: Front Pharmacol. 2022 Mar 30;13:854851. doi: 10.3389/fphar.2022.854851 (PMC9006777; doi:10.3389/fphar.2022.854851)
Supplement: Supplementary file 1 [file DataSheet1.ZIP › Source data/Figure3 dataset risky sandy.txt]

m6A functions	m6A regulators	lncRNAs	Prognostic role	cor	pvalue	Regulation
eraser	FTO	ZEB1-AS1	Risky	0.469530716	3.74E-20	postive
reader	HNRNPA2B1	SNHG3	Risky	0.417488479	7.40E-16	postive
reader	HNRNPA2B1	BACE1-AS	Risky	0.504908689	1.59E-23	postive
reader	HNRNPA2B1	ZEB1-AS1	Risky	0.496310668	1.14E-22	postive
reader	HNRNPC	SNHG3	Risky	0.359673779	6.98E-12	postive
reader	HNRNPC	BACE1-AS	Risky	0.466958866	6.35E-20	postive
reader	HNRNPC	ZEB1-AS1	Risky	0.444375878	5.51E-18	postive
reader	IGF2BP1	SNHG3	Risky	0.46315837	1.38E-19	postive
reader	IGF2BP1	BACE1-AS	Risky	0.400032765	1.42E-14	postive
reader	IGF2BP2	SNHG3	Risky	0.301664466	1.26E-08	postive
reader	IGF2BP2	BACE1-AS	Risky	0.410679168	2.39E-15	postive
reader	RBMX	SNHG3	Risky	0.477964144	6.37E-21	postive
reader	RBMX	BACE1-AS	Risky	0.448813094	2.35E-18	postive
reader	RBMX	ZEB1-AS1	Risky	0.48216489	2.59E-21	postive
reader	YTHDC1	BACE1-AS	Risky	0.32112027	1.21E-09	postive
reader	YTHDC1	ZEB1-AS1	Risky	0.562447422	6.38E-30	postive
reader	YTHDF1	SNHG3	Risky	0.419724071	5.01E-16	postive
reader	YTHDF1	BACE1-AS	Risky	0.499291634	5.81E-23	postive
reader	YTHDF1	MIR210HG	Risky	0.303498096	1.02E-08	postive
reader	YTHDF1	ZEB1-AS1	Risky	0.423380843	2.63E-16	postive
reader	YTHDF2	SNHG3	Risky	0.419133078	5.56E-16	postive
reader	YTHDF2	ZEB1-AS1	Risky	0.367643386	2.20E-12	postive
writer	METTL16	ZEB1-AS1	Risky	0.308958113	5.34E-09	postive
writer	METTL3	SNHG3	Risky	0.363764507	3.87E-12	postive
writer	METTL3	BACE1-AS	Risky	0.50236677	2.87E-23	postive
writer	METTL3	ZEB1-AS1	Risky	0.42874558	1.00E-16	postive
writer	RBM15	ZEB1-AS1	Risky	0.365954837	2.81E-12	postive
writer	RBM15B	SNHG3	Risky	0.33491074	2.08E-10	postive
writer	RBM15B	BACE1-AS	Risky	0.543137205	1.23E-27	postive
writer	RBM15B	ZEB1-AS1	Risky	0.327932758	5.13E-10	postive
writer	WTAP	SNHG3	Risky	0.360861195	5.89E-12	postive
writer	WTAP	BACE1-AS	Risky	0.312632015	3.44E-09	postive
writer	WTAP	ZEB1-AS1	Risky	0.352630163	1.89E-11	postive
