# Supplementary material for: An m6A-Related lncRNA Signature Predicts the Prognosis of Hepatocellular Carcinoma
Source: Front Pharmacol. 2022 Mar 30;13:854851. doi: 10.3389/fphar.2022.854851 (PMC9006777; doi:10.3389/fphar.2022.854851)
Supplement: Supplementary file 1 [file DataSheet1.ZIP › Source data/Figure4 dataset ICGC.txt]

id	ZEB1-AS1	MIR210HG	BACE1-AS	SNHG3	Sample
SP192675-DO48728-N	0.675903456	0.152779393	1.409981153	2.342954202	normal	0.744939042	0.205116451	1.269021864	1.74112359
SP192678-DO48732-N	0.495464636	0.165769105	1.097118362	2.056918355	normal	0.580593795	0.221282073	1.06840829	1.612078021
SP135283-DO45203-N	0.521304633	0.186476099	0.758625701	1.214097036	normal	0.605309074	0.246683038	0.814448458	1.146718452
SP135219-DO45111-N	0.41207111	0.186939165	0.792200727	1.276540273	normal	0.497812743	0.247245993	0.841732229	1.186842981
SP135208-DO45093-N	0.360398729	0.219723408	0.749385047	0.544193501	normal	0.444029563	0.28655403	0.806847867	0.626853546
SP192477-DO23523-N	0.810557993	0.225272582	0.542830937	9.712724129	normal	0.856434388	0.293102736	0.62557998	3.421253483
SP192454-DO45199-N	0.437824986	0.226636095	1.157971751	1.668373445	normal	0.52388808	0.294707309	1.109675979	1.415960589
SP135261-DO45177-N	0.559830083	0.227144488	1.159070586	1.707528105	normal	0.641388881	0.295305127	1.11041041	1.436976314
SP192698-DO50793-N	0.61758352	0.229120803	0.834012761	4.416066204	normal	0.693840204	0.297626717	0.875003677	2.437245374
SP135223-DO45119-N	0.740493887	0.230469447	2.226323171	0.652359485	normal	0.799496747	0.299208836	1.689890956	0.724527592
SP135329-DO45237-N	0.493763798	0.245908944	1.487021062	1.241866584	normal	0.578952039	0.317198634	1.314418725	1.164700424
SP192631-DO45257-N	0.488910178	0.263350242	1.333138844	3.323694126	normal	0.574256723	0.337254657	1.222272164	2.112264465
SP135272-DO23517-N	0.47444853	0.273954053	0.978784794	1.984440672	normal	0.560175462	0.349313246	0.984614718	1.577460575
SP99331-DO45303-N	0.560983035	0.278260659	0.742323951	2.927815899	normal	0.642454858	0.354182056	0.80101289	1.973727311
SP192681-DO48737-N	0.528969614	0.285548091	1.148063171	3.324552261	normal	0.612559736	0.362383581	1.103036421	2.112550772
SP135384-DO45283-N	1.113511195	0.288771226	1.418619347	8.408737318	normal	1.079641754	0.365996189	1.274183729	3.234001122
SP192511-DO23528-N	0.586104115	0.29173059	1.343143949	1.432231667	normal	0.665487475	0.369305205	1.228445588	1.28228065
SP192711-DO50808-N	0.629874527	0.295227925	0.716963593	6.761060022	normal	0.704760905	0.373205995	0.779859448	2.956253712
SP192694-DO50785-N	0.512854659	0.298809435	1.341941898	2.463903253	normal	0.597273393	0.37718977	1.227705284	1.792398636
SP135253-DO45169-N	0.569866008	0.303713905	0.622167853	4.329050227	normal	0.650641427	0.38262731	0.697923109	2.413878431
SP135370-DO45279-N	0.459974429	0.308231879	1.425379873	1.466205261	normal	0.545943101	0.387618276	1.278210726	1.30229288
SP192685-DO48746-N	0.369676048	0.311426389	0.918801975	3.184472501	normal	0.453834711	0.391136831	0.94020583	2.065045767
SP192654-DO45267-N	0.492175436	0.313713425	1.497854188	3.075718493	normal	0.577417164	0.393650599	1.320689262	2.027054409
SP192562-DO23537-N	0.490018094	0.318696213	1.190052608	5.903198821	normal	0.57532985	0.39911225	1.130965526	2.787265036
SP192395-DO45153-N	0.629668814	0.321651129	0.986883228	3.170924084	normal	0.704578806	0.402341405	0.990507086	2.060367054
SP192457-DO48679-N	0.766914524	0.323704885	1.834807665	2.243708498	normal	0.82123225	0.404581515	1.503250855	1.697644175
SP192438-DO45191-N	1.300164632	0.327311341	1.857563898	11.70895649	normal	1.201737124	0.408506816	1.514785759	3.667773673
SP135322-DO45231-N	0.832183574	0.336778115	1.785569606	2.088663743	normal	0.87356406	0.41876002	1.477972367	1.626982816
SP192603-DO23542-N	1.285741856	0.352635721	1.287820577	6.317338926	normal	1.19266248	0.435773359	1.193973913	2.871319083
SP135358-DO45253-N	0.477240209	0.35967517	1.050065265	1.924110973	normal	0.562904437	0.443262029	1.035669839	1.547998064
SP192405-DO23513-N	0.678621785	0.363146856	1.258296485	3.041539259	normal	0.747277209	0.446940996	1.175234906	2.014904862
SP192448-DO48677-N	0.521289379	0.366501248	1.741207212	4.458565813	normal	0.605294608	0.450486777	1.454811388	2.448521946
SP135203-DO45091-N	0.420865305	0.369475901	1.009411148	1.201070062	normal	0.506769797	0.453623879	1.006772786	1.138205068
SP191892-DO45121-N	0.515610176	0.373805684	1.449664147	2.09128518	normal	0.599898731	0.458177959	1.292583967	1.628206753
SP192724-DO50855-N	0.456157888	0.394235948	0.431023553	5.715005719	normal	0.542166792	0.479474731	0.517047417	2.747388628
SP135289-DO45213-N	0.480171388	0.39952449	1.024903634	2.133795228	normal	0.565764234	0.484936733	1.017853251	1.647910913
SP192657-DO23552-N	0.809605226	0.403781991	1.287796707	3.314713936	normal	0.855675001	0.489318901	1.19395886	2.109264912
SP135243-DO45159-N	0.633392093	0.411425318	1.882100896	2.734821267	normal	0.707871149	0.497152794	1.527120842	1.901039203
SP192699-DO50798-N	1.192415124	0.414397706	0.592874622	11.37447134	normal	1.132520992	0.50018784	0.671632714	3.629294987
SP192679-DO48733-N	0.715656401	0.417477762	1.070108089	2.915827104	normal	0.778760649	0.503326102	1.049706099	1.969317067
SP192659-DO48701-N	0.738679986	0.419577426	0.864547027	5.216980383	normal	0.797992421	0.505461538	0.898825185	2.636214027
SP192485-DO45215-N	0.729159164	0.420620482	0.619365733	1.912158943	normal	0.790070671	0.506521191	0.695428854	1.542089099
SP135279-DO45197-N	0.410903969	0.423079083	0.729939881	1.911859609	normal	0.496619796	0.509015837	0.790721902	1.5419408
SP99323-DO45299-N	0.414372984	0.424607137	1.119817861	2.935869072	normal	0.500162623	0.510564123	1.083940311	1.97668223
SP192636-DO48695-N	0.67266788	0.428209061	2.469497197	2.399181392	normal	0.742151017	0.514207176	1.794726601	1.765187351
SP191939-DO45135-N	0.535465536	0.429516603	1.901538939	1.43998952	normal	0.618676131	0.515527376	1.53681829	1.286874951
SP135263-DO45189-N	0.56048718	0.433860709	1.520473868	1.086332551	normal	0.641996505	0.519904882	1.333694997	1.060969135
SP192445-DO23518-N	0.322518812	0.435869986	0.726097561	3.343873139	normal	0.403288244	0.521925123	0.78751401	2.11898197
SP192577-DO23538-N	0.712166565	0.437007954	1.435805653	2.255686495	normal	0.775823059	0.523068047	1.284399029	1.702961783
SP192682-DO48741-N	0.471726221	0.442653024	0.601929326	2.8375911	normal	0.557509318	0.528724355	0.6798105	1.940200999
SP192556-DO23536-N	0.655744247	0.443731076	1.421154409	3.015475859	normal	0.727479845	0.529802036	1.27569509	2.005570966
SP192673-DO48725-N	0.475610225	0.444842695	1.70328402	1.436808978	normal	0.561311691	0.53091243	1.434713096	1.284993162
SP192689-DO48759-N	0.469009859	0.446357711	1.183583384	2.91903256	normal	0.554844078	0.532424402	1.126697624	1.970497559
SP107009-DO48681-N	0.404395178	0.448817414	1.505320759	2.640899569	normal	0.489948948	0.534875792	1.324995325	1.864294946
SP135306-DO45221-N	1.185714099	0.448984569	1.567079384	2.610674909	normal	1.128104703	0.535042231	1.36012791	1.852268532
SP192676-DO48730-N	0.907830123	0.455784179	1.022335586	2.766992616	normal	0.931932717	0.541796491	1.016022418	1.913413205
SP192507-DO23527-N	0.443813842	0.461167668	2.14013154	1.641691581	normal	0.52988474	0.547121736	1.650824995	1.401462041
SP135300-DO45219-N	0.57285619	0.468671669	1.420725258	0.964428984	normal	0.653386768	0.554511908	1.275439349	0.974110014
SP192464-DO23519-N	0.846628159	0.484644988	2.375231293	3.64089174	normal	0.884893391	0.570117991	1.754986368	2.214402044
SP192523-DO23529-N	0.913709176	0.485293641	2.020644931	3.294001228	normal	0.936371602	0.570748179	1.594856609	2.102322604
SP135206-DO45092-N	0.620932737	0.490783441	1.479404575	1.391575115	normal	0.696824225	0.576070699	1.309993701	1.257961104
SP191879-DO45117-N	0.629504073	0.493911945	1.748637371	3.333501794	normal	0.704432958	0.579095114	1.458716584	2.115533302
SP192687-DO48751-N	0.479648793	0.494306924	1.449019834	1.425124722	normal	0.565254781	0.579476502	1.292204458	1.278058946
SP135245-DO45161-N	0.700473435	0.497197136	1.984827542	2.220133582	normal	0.765936468	0.582264194	1.577647578	1.687120537
SP135338-DO45243-N	0.724767412	0.500806674	1.466250932	2.124755379	normal	0.786401825	0.585738149	1.302319596	1.643743253
SP192661-DO45269-N	0.735693197	0.514317778	1.294255338	4.780837228	normal	0.795511958	0.598667985	1.198025964	2.531278451
SP192437-DO48674-N	0.525188546	0.518557495	1.251212087	1.375193154	normal	0.608987602	0.602701532	1.17070198	1.24804484
SP192695-DO50787-N	0.913528475	0.537582242	2.112764603	3.424579577	normal	0.93623537	0.620663579	1.63819648	2.145540377
SP191868-DO45115-N	0.6873708	0.539289184	1.37728432	2.899973637	normal	0.754777041	0.622264294	1.249314458	1.963464372
SP135229-DO45131-N	0.684565133	0.540044323	0.851429016	1.817481535	normal	0.752376211	0.622971873	0.888639237	1.494406155
SP192480-DO23524-N	0.562769762	0.54284273	0.813533375	2.312700273	normal	0.644105246	0.625591008	0.858803296	1.728007677
SP135396-DO45305-N	0.355946444	0.543019338	0.664230012	4.485370057	normal	0.439300197	0.625756143	0.734854841	2.455588952
SP191850-DO45109-N	0.585103063	0.545963515	1.284041615	1.775445789	normal	0.664576647	0.628506272	1.191588937	1.472719514
SP192640-DO48697-N	0.668367825	0.548676663	1.561788533	3.253065248	normal	0.738437395	0.631035966	1.357151391	2.088502988
SP135212-DO45097-N	0.915580249	0.550214492	1.053409922	2.590940791	normal	0.937781466	0.632467845	1.038021661	1.844361865
SP191903-DO45127-N	0.560226088	0.551531064	0.907050163	3.269888468	normal	0.641755101	0.633692582	0.931342793	2.094198386
SP135249-DO45165-N	0.640452598	0.558089904	2.027604117	1.47648178	normal	0.714093907	0.639778481	1.598176574	1.308292007
SP192261-DO227643-N	0.646736929	0.558299243	0.950385256	3.128091316	normal	0.719610099	0.639972303	0.963759125	2.045474884
SP135365-DO45263-N	0.59900372	0.563137249	1.136460388	3.036260705	normal	0.677173295	0.644444458	1.095222568	2.013019362
SP192434-DO45187-N	0.414010033	0.572012535	1.454858184	1.402768834	normal	0.499792357	0.652612721	1.295639683	1.264697856
SP192425-DO45181-N	1.150102852	0.580581288	1.730317576	2.749081211	normal	1.104405674	0.660455234	1.449068768	1.906537077
SP192697-DO50791-N	0.930466623	0.583517288	1.539771362	4.305258023	normal	0.948949611	0.663132618	1.344698627	2.407422919
SP135256-DO45171-N	0.801213114	0.584174159	0.925940185	7.702167878	normal	0.848968887	0.663730949	0.945562897	3.121374849
SP135344-DO45247-N	0.612644282	0.584703264	1.194136231	1.730134773	normal	0.689428243	0.664212721	1.133653104	1.448972171
SP191925-DO23509-N	0.559367891	0.584787643	1.517651877	12.35284446	normal	0.640961333	0.664289536	1.332078811	3.739075196
SP192670-DO48720-N	0.640165856	0.599009243	1.618428388	4.764592427	normal	0.71384171	0.677178278	1.388701149	2.527218609
SP135333-DO45239-N	0.406407254	0.604544894	1.641511619	1.678860127	normal	0.492014417	0.682164156	1.401363756	1.421619255
SP192674-DO48727-N	0.536569762	0.60531103	0.914942343	4.286020584	normal	0.619713268	0.682852847	0.937300955	2.402182043
SP135233-DO45137-N	1.115379891	0.605727694	1.972499109	2.774227884	normal	1.080916773	0.683227255	1.571676378	1.916181534
SP135350-DO45249-N	0.713963548	0.617211009	1.25712481	2.580270421	normal	0.777336427	0.69350793	1.174486196	1.84006856
SP191956-DO45139-N	0.262400095	0.618009126	0.556856752	1.836788936	normal	0.336169219	0.694219745	0.638636207	1.504258815
SP192683-DO48743-N	0.837191367	0.622955782	1.983025545	3.606805255	normal	0.877501909	0.698623694	1.576776332	2.203766612
SP135221-DO45113-N	0.716024862	0.624326719	2.235257163	2.233038893	normal	0.779070455	0.699841847	1.693880393	1.692890863
SP192498-DO23526-N	0.881364614	0.631687017	1.554934219	4.723312255	normal	0.911779475	0.706364352	1.353286147	2.51685032
SP135309-DO45223-N	1.039660615	0.635909405	1.217707898	2.296398543	normal	1.028329118	0.710092856	1.149069356	1.720890679
SP135259-DO45173-N	0.892627479	0.636088758	1.671487349	2.982851255	normal	0.920390477	0.710251017	1.417643185	1.993801601
SP192422-DO45179-N	0.95509245	0.64879235	1.066752287	3.104846597	normal	0.96723683	0.721409716	1.047365483	2.037328308
SP192593-DO23541-N	0.687256245	0.651138217	1.460816795	3.639845617	normal	0.754679094	0.723460894	1.299137255	2.214076803
SP192537-DO23531-N	0.795250223	0.654670102	1.817022209	1.459689736	normal	0.844184942	0.72654361	1.494170938	1.298476346
SP192471-DO45211-N	0.551765782	0.655902767	1.04982328	2.687089699	normal	0.633910819	0.727617962	1.035499537	1.882482515
SP192393-DO45149-N	0.251091132	0.658419168	0.392935009	3.884127804	normal	0.323186882	0.729808696	0.478127947	2.288100952
SP192411-DO23514-N	0.84114518	0.665262988	1.311603554	3.276929846	normal	0.880603392	0.735750034	1.208893993	2.096575543
SP192666-DO48716-N	1.202703409	0.668966423	2.27335223	4.679822362	normal	1.139275251	0.73895493	1.710768852	2.50584581
SP191982-DO23510-N	0.620487573	0.670250724	1.199364361	2.688097303	normal	0.696427957	0.740064684	1.13708663	1.882876719
SP192702-DO50802-N	1.67117768	0.673390971	1.158000464	19.26711172	normal	1.417475944	0.742774556	1.109695175	4.341068599
SP192420-DO45175-N	0.586765597	0.677176968	1.503761366	2.189968693	normal	0.666089024	0.746034923	1.324097065	1.673542265
SP192692-DO50778-N	0.197468636	0.68242317	0.329547775	3.880980612	normal	0.25998787	0.750540624	0.410935619	2.287171021
SP192721-DO50840-N	0.423319286	0.692514367	0.80929053	1.566049249	normal	0.509259331	0.75916808	0.85542409	1.35954886
SP191958-DO45139-N	0.589288063	0.703595416	1.65218911	1.143196049	normal	0.668380641	0.768582753	1.407183648	1.099763827
SP135231-DO45133-N	0.595200919	0.707723444	1.651479499	3.009135854	normal	0.673738146	0.772074358	1.406797594	2.003291306
SP135353-DO45251-N	0.784269019	0.710672936	1.65525456	2.127788929	normal	0.835333151	0.774563957	1.408850179	1.645143159
SP135210-DO45094-N	3.606274882	0.722419006	3.091743868	10.39064027	normal	2.203600507	0.784436144	2.032715839	3.509776938
SP192644-DO23550-N	0.569469019	0.72461794	1.426955376	2.944501963	normal	0.650276551	0.786276793	1.279147582	1.979843156
SP192672-DO48723-N	0.474472143	0.726004812	0.289015165	1.754882359	normal	0.560198566	0.787436487	0.366269237	1.461990713
SP192442-DO23516-N	0.331075493	0.726772299	0.57856785	2.831542625	normal	0.412592397	0.788077854	0.658616272	1.937925355
SP192619-DO23545-N	0.962064544	0.728366558	1.253237259	8.96879321	normal	0.972372501	0.789409222	1.171999233	3.317418867
SP192469-DO45209-N	0.496463218	0.731937173	0.952899928	2.510064818	normal	0.581556819	0.792386596	0.965618023	1.811497672
SP192690-DO48761-N	0.711733404	0.73682753	0.878245314	6.686166685	normal	0.775458025	0.796454499	0.909385503	2.942264264
SP135247-DO45163-N	0.704008907	0.751274201	1.650269483	2.390095243	normal	0.768932877	0.808404988	1.406139062	1.761325806
SP135225-DO45123-N	0.804732331	0.76706209	1.135401864	3.622178861	normal	0.85178488	0.821352733	1.094507598	2.208573088
SP192390-DO23512-N	0.706711501	0.772697613	1.361238193	4.083406811	normal	0.771219209	0.825946462	1.239543583	2.34579569
SP192718-DO50822-N	0.655943187	0.776614061	1.705499879	2.158078662	normal	0.727653177	0.829130315	1.435895177	1.659047107
SP192417-DO23515-N	0.485108811	0.791360973	1.425751116	1.317155603	normal	0.570568638	0.841056081	1.278431536	1.212354928
SP192704-DO50804-N	0.619836029	0.79677636	1.085777938	2.716092419	normal	0.695847781	0.845410852	1.06058557	1.893786382
SP135377-DO45281-N	0.387009557	0.799126803	0.887969932	2.95072951	normal	0.471977728	0.847296872	0.916835788	1.982119074
SP135392-DO45287-N	0.469722507	0.802265175	1.224224729	0.93507904	normal	0.555543791	0.849811297	1.153302561	0.952392496
SP192415-DO48672-N	0.62113125	0.80679827	1.136729755	2.56053654	normal	0.697000899	0.853435438	1.095404453	1.832094658
SP192716-DO50818-N	0.505667473	0.816763175	0.272500095	4.073087536	normal	0.590403186	0.861370369	0.347665764	2.342864054
SP135368-DO45277-N	0.365477974	0.827722573	0.350165454	1.647405428	normal	0.449406043	0.870047103	0.433136211	1.404579148
SP192686-DO48747-N	1.959951136	0.839223559	3.076740766	8.09896728	normal	1.565573359	0.879096851	2.027416221	3.185702811
SP135237-DO45143-N	0.837118848	0.840349204	1.342989614	2.635127748	normal	0.877444961	0.879979542	1.228350559	1.862006065
SP192664-DO48712-N	0.474513831	0.840709195	1.545566515	2.458053361	normal	0.560239355	0.88026172	1.347986763	1.789960131
SP192696-DO50789-N	0.894447623	0.844808626	1.300378006	5.263379339	normal	0.921777253	0.883471164	1.201870949	2.646941258
SP192427-DO45183-N	1.621688394	0.84667239	2.390511247	16.94079562	normal	1.390496221	0.884927947	1.76150283	4.165171966
SP135318-DO45227-N	0.505369039	0.848021091	1.815312468	2.449765628	normal	0.590117205	0.885981222	1.493295054	1.786498351
SP135235-DO45141-N	0.609740904	0.85607485	0.973550791	4.23480175	normal	0.686828498	0.892254891	0.980793649	2.388134901
SP192665-DO48715-N	0.30121505	0.859366588	1.163415719	1.516539565	normal	0.379859414	0.894811236	1.113310918	1.33144128
SP192688-DO48757-N	0.971321312	0.866162529	2.111692811	3.428912871	normal	0.979162945	0.90007464	1.637699643	2.146952616
SP192495-DO23525-N	0.546920552	0.86762623	1.295812042	1.578893148	normal	0.629399104	0.901205756	1.199004533	1.366751999
SP192663-DO48706-N	0.720389203	0.883919755	0.899505787	1.649577474	normal	0.782734982	0.913737515	0.925624107	1.405762313
SP135401-DO45307-N	0.602767068	0.895374181	0.855169224	5.701340056	normal	0.680564772	0.92248269	0.891550792	2.744449618
SP192651-DO45265-N	0.461366172	0.898535488	0.563337871	2.570681187	normal	0.547317717	0.924886967	0.64462961	1.836199327
SP192708-DO227801-N	0.370527857	0.915846463	0.721340145	3.255597413	normal	0.454731652	0.937981947	0.783532209	2.089361676
SP192548-DO23534-N	1.146307148	0.92073343	1.477063932	6.023717972	normal	1.101856548	0.941657308	1.308631104	2.812234917
SP135314-DO45225-N	0.574237568	0.924960374	1.895438697	1.714870885	normal	0.654653274	0.944828748	1.533781952	1.440883587
SP192555-DO23535-N	0.815210637	0.935319211	2.124891679	3.674986659	normal	0.860136968	0.952571544	1.643806181	2.224962248
SP192532-DO45235-N	0.334234664	0.939622063	2.015868775	1.609225267	normal	0.416012429	0.955775569	1.592573656	1.383621504
SP192703-DO50803-N	0.879913239	0.971216067	2.510016777	3.434215695	normal	0.910666081	0.97908592	1.811477926	2.148678949
SP135361-DO45259-N	0.490671314	0.982451253	0.705328659	1.833000217	normal	0.575962185	0.987285392	0.770049809	1.502330712
SP192727-DO50859-N	0.52170229	0.986707126	1.037104655	2.148073874	normal	0.605686134	0.990379211	1.0265201	1.654469396
SP192668-DO48717-N	0.880589183	0.997220654	0.531984457	6.879668431	normal	0.911184725	0.997993731	0.61540166	2.978134924
SP50140-DO23530-N	1.497726167	1.007346909	1.530417543	17.01033797	normal	1.320615319	1.005289964	1.339375463	4.170753349
SP191761-DO45095-N	0.377822349	1.013959102	0.472842305	1.574181763	normal	0.462389885	1.010034386	0.558602971	1.364113926
SP192693-DO50783-N	0.657315258	1.018667704	1.803604849	1.62265636	normal	0.728848061	1.013403446	1.487283025	1.391028787
SP191920-DO45129-N	1.146166307	1.023319151	1.053300932	4.261610586	normal	1.101761875	1.016723903	1.037945084	2.395504478
SP192712-DO50809-N	0.590597613	1.060249914	1.032111583	17.89281	normal	0.669568911	1.042819351	1.022979622	4.23976539
SP192705-DO50805-N	0.107864801	1.062774789	0.139090128	1.646586511	normal	0.147781832	1.044586318	0.187881902	1.404132813
SP135295-DO45217-N	1.000654039	1.074219785	1.420754978	1.754780453	normal	1.000471712	1.052568771	1.275457061	1.461937345
SP99273-DO45275-N	1.103126992	1.078867533	2.001948218	6.626301059	normal	1.072535966	1.055797832	1.585899091	2.930983485
SP192669-DO48719-N	0.64443307	1.106096267	1.038398282	2.960817406	normal	0.71759029	1.074571382	1.027435967	1.985798194
SP192706-DO50806-N	0.845213483	1.112852359	1.031667062	4.081999536	normal	0.883787739	1.079191959	1.022664001	2.345396244
SP192545-DO48682-N	0.925455081	1.129621541	0.593618958	9.499677718	normal	0.945199467	1.090597069	0.672306715	3.392273141
SP192652-DO23551-N	1.351250238	1.132997961	1.090040499	18.00846844	normal	1.23342809	1.092882587	1.063530898	4.24857039
SP192397-DO45155-N	0.607579392	1.147306866	1.323272387	1.354855871	normal	0.684889988	1.102528378	1.21615831	1.235638762
SP192627-DO23548-N	0.84576011	1.156602895	1.790407357	3.0454614	normal	0.884215061	1.108760551	1.480475749	2.016304257
SP192691-DO50774-N	0.650621514	1.182236356	1.299507462	11.89280485	normal	0.72300935	1.125807367	1.201324879	3.688494253
SP192723-DO50850-N	0.559107068	1.196783079	0.966859795	14.29970506	normal	0.640720005	1.135392418	0.975894121	3.935431937
SP192655-DO48700-N	0.59887996	1.200204748	1.460016187	1.839037126	normal	0.677061629	1.137637785	1.298667809	1.505401715
SP192725-DO50857-N	1.497802289	1.205612168	1.377183934	6.009171367	normal	1.320659286	1.141179132	1.249253536	2.809243897
SP192717-DO50820-N	0.736905179	1.286519986	1.988808838	3.371890035	normal	0.796518997	1.19315353	1.579570626	2.128257114
SP99319-DO45297-N	0.678435341	1.340884578	0.899579348	3.852342184	normal	0.747116961	1.227053801	0.925679977	2.278681292
SP192649-DO45261-N	0.561738326	1.362221028	0.873216282	5.685254404	normal	0.643152746	1.240143961	0.905517483	2.740982462
SP191784-DO45096-N	0.575703182	1.374098425	0.972821057	2.539119916	normal	0.655995797	1.247379747	0.980260104	1.823390645
SP135385-DO45285-N	0.9214042	1.438384634	1.721666045	2.059678284	normal	0.942161046	1.285925717	1.444490056	1.613379966
SP135216-DO45101-N	0.700597705	1.528503727	0.989886854	5.692083142	normal	0.766041896	1.338283905	0.992686401	2.742455369
SP192719-DO50825-N	1.123608352	1.549765449	1.267790551	5.182622635	normal	1.086517721	1.350364541	1.181287402	2.628218951
SP192671-DO48721-N	2.122886002	1.601360056	1.072326251	21.47496374	normal	1.642879906	1.379266097	1.051251148	4.490246883
SP135341-DO45245-N	0.760392744	1.669011256	1.090245725	3.062194179	normal	0.81589733	1.41630539	1.063672553	2.022259204
SP135218-DO45103-N	1.18646831	1.754371331	1.582262205	3.997203461	normal	1.128602439	1.46172307	1.368635501	2.321120959
SP192701-DO50800-N	0.650780427	1.769607836	2.161102874	3.872687637	normal	0.723148238	1.469681712	1.660427987	2.284717742
SP192700-DO50799-N	2.14099636	1.816915151	2.461799677	10.75884472	normal	1.651222271	1.494116109	1.791522243	3.55567442
SP192713-DO50813-N	2.265328354	1.830196274	2.011533476	9.300026745	normal	1.707228073	1.500902107	1.590498296	3.364576178
SP192662-DO48704-N	1.739732762	1.833835637	1.224138915	6.613961072	normal	1.454035177	1.502756084	1.153246899	2.928647194
SP192715-DO50816-N	1.285515105	1.853224773	1.319617076	8.131937711	normal	1.192519354	1.512593405	1.213886664	3.190921019
SP192263-DO23511-N	0.875734636	1.885733885	0.624990884	6.581275486	normal	0.907455741	1.528938264	0.700431625	2.92244059
SP192439-DO45193-N	0.744233211	1.967900604	1.424126877	4.015273808	normal	0.802592947	1.569442776	1.27746521	2.326328467
SP135227-DO45125-N	0.999659295	1.971151848	2.02761078	3.72559919	normal	0.999754212	1.57102234	1.598179749	2.24049727
SP135241-DO45145-N	0.665121936	2.062468877	0.142745989	3.855999322	normal	0.735627829	1.614695182	0.192504755	2.27976822
SP135251-DO45167-N	0.629178748	2.138855464	0.535724217	5.672775494	normal	0.7041449	1.650238598	0.618919162	2.738286965
SP191959-DO45139-N	0.267695414	2.23134554	0.318150915	3.178164599	normal	0.342208154	1.692135032	0.398515554	2.062869329
SP192419-DO45173-N	0.779702787	2.257223891	1.719481257	5.25125846	normal	0.831636329	1.703642889	1.443331483	2.644146652
SP192605-DO23543-N	1.472391102	2.279696805	2.28189408	9.058736366	normal	1.305906978	1.71356245	1.714528678	3.330377172
SP192680-DO48736-N	1.426738377	2.296792593	1.304725989	6.087688817	normal	1.279018582	1.721063127	1.204595238	2.825315264
SP192709-DO50807-N	0.417264856	2.300062285	0.333712173	3.104050954	normal	0.503109392	1.722493254	0.415447354	2.037048643
SP135269-DO45195-N	0.869586536	2.356241728	0.780997343	14.8881955	normal	0.90271925	1.746846627	0.832685364	3.989883375
SP192720-DO50832-N	1.858461581	2.426155535	2.411421884	4.389416785	normal	1.5152389	1.776590646	1.770373181	2.43012916
SP192543-DO23533-N	0.537369485	2.479839488	1.404353985	3.016933236	normal	0.620463938	1.799020761	1.265649315	2.006094483
SP191843-DO45107-N	0.606300872	2.607404922	0.98892342	5.08898967	normal	0.683742146	1.850961371	0.991987729	2.606202865
SP135214-DO45099-N	0.949091821	3.079755755	1.871330294	5.705513944	normal	0.962802057	2.028482784	1.521719296	2.745347912
SP192541-DO23532-N	0.965884211	4.056754525	2.106717658	5.014112484	normal	0.975178351	2.338211746	1.635391134	2.588351851
SP191914-DO23508-N	0.827902037	4.430835606	1.339436832	3.238368945	normal	0.870188754	2.441174193	1.226161274	2.083509178
SP135394-DO45289-N	2.137604775	20.26047127	0.782568692	7.697323451	normal	1.649663636	4.410101672	0.833957673	3.120571489
SP99197-DO45237-T	1.426591262	0	1.324270485	3.116476479	tumor	1.27893112	0	1.216777971	2.041409983
SP112310-DO50859-T	0.953399219	0.043583924	2.70858595	8.164617121	tumor	0.965986825	0.061546625	1.890869205	3.196074609
SP192726-DO50859-T	0.953399219	0.043583924	2.70858595	8.164617121	tumor	0.965986825	0.061546625	1.890869205	3.196074609
SP112304-DO50857-T	0.729178256	0.084215731	1.536178178	4.027722942	tumor	0.7900866	0.116651844	1.342656105	2.329905151
SP112160-DO50789-T	0.584656958	0.098228729	2.249468932	1.545376884	tumor	0.664170564	0.135178557	1.700203955	1.347879286
SP98896-DO45091-T	0.628017247	0.10308011	2.210509196	4.948145956	tumor	0.703115983	0.141537569	1.682802131	2.572440049
SP99097-DO45187-T	1.218043388	0.107233279	3.521777065	7.857414713	tumor	1.149287587	0.14695921	2.176889865	3.146885669
SP107104-DO48733-T	0.860101742	0.136572078	1.792287517	3.064139916	tumor	0.895381535	0.184689178	1.481447501	2.022950071
SP99217-DO45247-T	1.237122223	0.149327715	1.372474513	5.925663046	tumor	1.161644079	0.200790221	1.246392589	2.791952198
SP50137-DO23528-T	0.682024544	0.168499468	2.518867417	4.941785934	tumor	0.750198757	0.224657077	1.815111158	2.57089663
SP98959-DO45121-T	0.649043901	0.168578657	2.343865051	5.557020863	tumor	0.721629807	0.224754845	1.741516625	2.713040485
SP99253-DO45265-T	1.168794902	0.170240754	5.429996727	10.38082042	tumor	1.116893627	0.226805366	2.684818003	3.508532657
SP99109-DO45193-T	1.267658838	0.170264266	2.337499223	19.13247819	tumor	1.181203608	0.226834352	1.738767501	4.331452865
SP107088-DO48725-T	0.796971673	0.170270955	1.458082848	4.497236804	tumor	0.845567667	0.226842598	1.297533542	2.458706628
SP99077-DO45177-T	1.859607488	0.171652472	1.88760699	3.603038331	tumor	1.515817135	0.22854471	1.529874401	2.202586456
SP50131-DO23525-T	1.479913126	0.188532028	0.737784838	14.02977938	tumor	1.310289582	0.249180781	0.797249467	3.909751927
SP50135-DO23527-T	0.978397569	0.196083653	2.414994198	3.532336752	tumor	0.984332372	0.258318294	1.771883127	2.180255057
SP50117-DO23518-T	0.42301042	0.197145741	0.919157352	2.613481452	tumor	0.508946226	0.259598797	0.940473003	1.853389489
SP107056-DO48706-T	1.000340645	0.200980424	2.309204579	9.52072944	tumor	1.000245703	0.264212635	1.726484484	3.39516283
SP107146-DO48757-T	3.179392234	0.206234913	2.703730466	4.822090611	tumor	2.063293161	0.270510898	1.888979112	2.541537293
SP98985-DO45133-T	1.970046783	0.207894607	2.741116041	2.713401402	tumor	1.570485656	0.27249458	1.903468716	1.892741272
SP98965-DO45123-T	1.087980207	0.211089214	2.639563951	4.491182839	tumor	1.062108036	0.276305144	1.863765614	2.457116949
SP98915-DO45099-T	1.284428247	0.214925716	2.340304695	8.250325133	tumor	1.191833129	0.280868106	1.739979708	3.209504075
SP99003-DO45141-T	5.826609668	0.215766213	3.535024756	9.48076207	tumor	2.771169264	0.281865831	2.181110426	3.389671716
SP112217-DO50817-T	1.420362814	0.222823827	1.352496533	3.730117114	tumor	1.275223325	0.290216569	1.234192597	2.241875904
SP112234-DO50825-T	1.538543207	0.227619894	2.001924144	12.77422296	tumor	1.344000816	0.29586393	1.585887522	3.78389903
SP50183-DO23551-T	1.104357312	0.228535157	0.862839008	3.616978441	tumor	1.07337969	0.296939144	0.897502998	2.206948996
SP98989-DO45135-T	1.120550027	0.230387826	1.596089379	7.638467828	tumor	1.084438519	0.299113134	1.376340054	3.11077545
SP99065-DO45171-T	1.740930636	0.230960416	2.744305227	8.777383327	tumor	1.454665819	0.29978437	1.904698045	3.289448415
SP107091-DO48727-T	1.027877069	0.240654664	2.116574402	3.093938708	tumor	1.019970198	0.311101597	1.639961155	2.033489503
SP107121-DO48742-T	0.456399232	0.241214677	1.498889748	1.55752774	tumor	0.542405885	0.311752662	1.321287251	1.354749888
SP99073-DO45175-T	1.155697542	0.249341151	2.132219357	3.004294195	tumor	1.108154773	0.32116748	1.647185252	2.001547973
SP107094-DO48728-T	1.903592205	0.255586668	2.609067326	11.18858878	tumor	1.537838848	0.328361615	1.851626057	3.607459192
SP107010-DO48681-T	2.362215017	0.255975903	2.068927534	3.334470081	tumor	1.749411989	0.328808785	1.61773458	2.115855625
SP99121-DO45199-T	0.67453672	0.256868043	1.496636623	7.827998965	tumor	0.743762012	0.329833191	1.319985857	3.14208646
SP99053-DO45165-T	1.00484518	0.260041622	2.543625427	8.174536741	tumor	1.003490832	0.33347139	1.825226114	3.197635312
SP50153-DO23536-T	1.935858601	0.260157067	3.233165957	2.471826371	tumor	1.553782486	0.333603564	2.081737049	1.795694799
SP50123-DO23521-T	7.507887717	0.268082396	4.378639517	9.985037883	tumor	3.088800993	0.34264849	2.427241301	3.45746794
SP98941-DO45111-T	1.324320539	0.268491992	1.656198323	1.26841969	tumor	1.21680904	0.343114412	1.409362868	1.181687584
SP99041-DO45159-T	1.128491534	0.274474846	2.563917218	3.163389856	tumor	1.089831352	0.3499029	1.833463827	2.057758657
SP107052-DO48704-T	1.644805864	0.276862625	2.339791077	7.928728924	tumor	1.403161828	0.352603317	1.739757857	3.158454811
SP50171-DO23545-T	1.351900105	0.278165271	1.731544174	22.22521368	tumor	1.233826784	0.354074394	1.449716754	4.537619965
SP107136-DO48751-T	2.069080973	0.280709545	1.812677719	7.946068109	tumor	1.61780671	0.356943321	1.491944256	3.161253742
SP107129-DO48746-T	1.15573944	0.284154155	1.388550434	1.289316574	tumor	1.108182813	0.3608184	1.256135339	1.194916977
SP107044-DO48700-T	1.335136874	0.291681535	2.334661511	10.04731547	tumor	1.223507116	0.369250416	1.737540326	3.465623928
SP99069-DO45173-T	1.84849949	0.298101845	3.83259473	11.63827746	tumor	1.510202148	0.376403577	2.272798013	3.659727939
SP99189-DO45233-T	1.127568123	0.301560627	2.552427564	4.011996404	tumor	1.089205327	0.380242514	1.828805232	2.32538538
SP112198-DO50808-T	1.902527875	0.30653063	1.043807261	2.091162207	tumor	1.537309922	0.385740947	1.031259151	1.628149361
SP107080-DO48721-T	2.462583866	0.307574752	1.214631113	4.339769678	tumor	1.791849015	0.386893425	1.147066412	2.416777515
SP99129-DO45203-T	1.951497417	0.313414187	2.971761596	10.89305201	tumor	1.561447079	0.393321944	1.989779028	3.572047084
SP50163-DO23541-T	1.285106065	0.319369688	1.317763445	4.274718456	tumor	1.192261131	0.399848865	1.21273333	2.39909409
SP50109-DO23514-T	2.066278214	0.32091793	1.593985456	7.582779043	tumor	1.616488604	0.401540833	1.375170391	3.101444858
SP107111-DO48737-T	2.131010051	0.332240763	1.617900304	18.69533022	tumor	1.64662814	0.41385483	1.388410157	4.299781701
SP112288-DO50850-T	0.9618205	0.335144571	2.517603098	5.903318766	tumor	0.972193046	0.416995967	1.814592708	2.787290103
SP98953-DO45117-T	0.875219214	0.338033301	1.670442391	3.381429947	tumor	0.907059257	0.420114022	1.417078762	2.131401792
SP99117-DO45197-T	3.328776221	0.350058743	2.278644461	15.56417707	tumor	2.113959221	0.433022182	1.713099463	4.049994625
SP107101-DO48732-T	1.740534631	0.350698953	2.830743705	8.805714186	tumor	1.454457366	0.433706159	1.937624506	3.293622711
SP98913-DO45097-T	1.946820151	0.359589462	1.092883404	7.519772959	tumor	1.559159013	0.443171085	1.06549194	3.090814985
SP112147-DO50783-T	0.864008452	0.363147142	1.532235179	3.295023736	tumor	0.898408402	0.446941299	1.3404114	2.102666104
SP112188-DO50803-T	1.818613345	0.364273977	1.13121264	4.735779338	tumor	1.494985584	0.448133399	1.091674544	2.519989523
SP98997-DO45139-T	1.245989854	0.364900502	2.301120201	1.79607646	tumor	1.167351411	0.448795786	1.722955671	1.483403812
SP98991-DO45137-T	1.442824036	0.366832757	2.902522559	2.732360045	tumor	1.288549946	0.450836728	1.964406972	1.900088164
SP99209-DO45243-T	0.950285451	0.368802707	3.456991924	2.246945624	tumor	0.963685298	0.452914518	2.156070347	1.699083224
SP192707-DO227801-T	1.195801297	0.391179212	1.263061344	5.008329678	tumor	1.134747508	0.47630828	1.178275692	2.586963976
SP107155-DO48761-T	0.78185583	0.392761045	1.818335628	2.004101264	tumor	0.833380613	0.477947757	1.494843429	1.586933445
SP112156-DO50787-T	1.652781203	0.408355153	2.113426626	3.773192048	tumor	1.407505689	0.494011193	1.63850328	2.254954384
SP98904-DO45095-T	1.390228908	0.416802227	2.067908118	11.09440684	tumor	1.257148789	0.502638385	1.617255276	3.59626811
SP50165-DO23542-T	2.20191209	0.418884306	2.137255885	5.350503703	tumor	1.678933699	0.504756959	1.649503205	2.666871027
SP107004-DO48677-T	2.093866313	0.420901113	2.296940157	1.597623299	tumor	1.629410859	0.506806154	1.721127701	1.37719223
SP112213-DO50815-T	1.853523464	0.427439571	1.292476609	14.76667787	tumor	1.512744426	0.513429672	1.196907014	3.978806803
SP50169-DO23544-T	1.888253806	0.43322354	1.037082397	13.40742633	tumor	1.530197525	0.519263644	1.026504336	3.848740738
SP50113-DO23516-T	1.759863974	0.445235624	1.123204595	7.892505875	tumor	1.464597162	0.531304722	1.086243398	3.152590022
SP107068-DO48715-T	0.781440534	0.445365433	2.213945896	3.854595059	tumor	0.833044326	0.531434297	1.684345643	2.27935096
SP99149-DO45213-T	1.721582366	0.448444131	2.625257628	6.885953994	tumor	1.444445698	0.534504038	1.858083524	2.979285294
SP50143-DO23531-T	1.104075388	0.453183954	1.779430211	1.975519044	tumor	1.073186397	0.539217341	1.474789158	1.573141351
SP99257-DO45267-T	1.99327809	0.463114034	3.081976848	9.966808045	tumor	1.581726318	0.549042216	2.029268	3.455071777
SP112211-DO50814-T	0.642292682	0.478628725	0.678622047	4.011067724	tumor	0.715711261	0.564259846	0.747277434	2.325118036
SP192714-DO50814-T	0.642292682	0.478628725	0.678622047	4.011067724	tumor	0.715711261	0.564259846	0.747277434	2.325118036
SP112210-DO50814-T	0.642292682	0.478628725	0.678622047	4.011067724	tumor	0.715711261	0.564259846	0.747277434	2.325118036
SP50139-DO23529-T	1.70706445	0.479757065	4.074509465	6.017173748	tumor	1.436729236	0.565360345	2.343268369	2.810890085
SP50157-DO23538-T	0.695934902	0.482129586	1.873046771	1.647319451	tumor	0.762080794	0.567671591	1.522581479	1.404532295
SP112265-DO50840-T	2.003844715	0.484038217	1.512952815	6.397452343	tumor	1.586810234	0.569528245	1.329383582	2.887028497
SP50147-DO23533-T	2.585117252	0.485187633	3.61508923	8.931487087	tumor	1.842020303	0.570645207	2.206358542	3.312009755
SP99249-DO45263-T	2.039494582	0.487998805	1.468034207	4.593567952	tumor	1.603831447	0.573373368	1.30336239	2.483768824
SP99037-DO45157-T	1.755940498	0.495663978	2.071400819	10.0202947	tumor	1.46254474	0.58078609	1.618896797	3.462090899
SP107063-DO48712-T	1.92130718	0.505074639	2.303829691	5.52277268	tumor	1.546614068	0.589835034	1.724139319	2.705485351
SP191990-DO227643-T	1.113138677	0.50976847	0.715343873	2.556777876	tumor	1.079387449	0.594327323	0.778497821	1.83057088
SP99085-DO45181-T	1.11022771	0.515557718	2.062290952	4.260882519	tumor	1.077398685	0.599848796	1.614611362	2.395304834
SP99007-DO45143-T	1.395785469	0.521177331	1.309759756	6.318069205	tumor	1.260498728	0.605188345	1.207742801	2.871463059
SP99177-DO45227-T	2.49675059	0.522144608	4.498457748	6.003497991	tumor	1.806014898	0.606105425	2.459027017	2.808075675
SP106993-DO48672-T	1.176163272	0.525191729	1.420316217	3.564830217	tumor	1.121786802	0.608990613	1.27519555	2.190561202
SP98902-DO45094-T	1.321397039	0.527702916	1.890052423	3.125977145	tumor	1.214993294	0.611364018	1.531095662	2.04473583
SP107037-DO48695-T	2.10322409	0.527717092	3.738637991	2.46702502	tumor	1.633767881	0.611377405	2.24447245	1.793698248
SP50099-DO23509-T	2.356315155	0.532023467	2.018823775	2.833951085	tumor	1.74687819	0.615438396	1.593986541	1.938831931
SP99125-DO45201-T	1.54159771	0.539713202	1.524207625	2.545590738	tumor	1.345735695	0.622661649	1.335830582	1.826026018
SP50127-DO23523-T	0.990446146	0.543708439	1.295025851	10.64777212	tumor	0.993091838	0.626400296	1.198510404	3.541982131
SP112219-DO50818-T	1.389621873	0.552025106	2.14240261	4.913076337	tumor	1.256782348	0.634151895	1.651868033	2.563908902
SP50115-DO23517-T	0.44101437	0.552454574	0.550275043	2.777260099	tumor	0.527084722	0.634551055	0.632524195	1.91734013
SP99061-DO45169-T	1.521973953	0.557391858	2.030423354	8.003164083	tumor	1.334553376	0.639131989	1.599519354	3.170432113
SP98975-DO45129-T	2.480281497	0.589155098	1.519075027	1.734683688	tumor	1.799204001	0.668259935	1.332894091	1.451373971
SP99001-DO45141-T	2.561141364	0.60499063	2.427457981	8.999465396	tumor	1.832339706	0.682564875	1.777138979	3.321850966
SP50185-DO23552-T	0.513719511	0.608069672	2.127488752	1.763914309	tumor	0.598097902	0.685329915	1.645004696	1.466712888
SP107032-DO48693-T	2.098749104	0.61279972	1.16704063	8.853955106	tumor	1.631685949	0.689567293	1.115726203	3.300702899
SP192387-DO45147-T	1.738212026	0.614101377	1.201001514	35.95799055	tumor	1.453234162	0.690731193	1.138160138	5.207814413
SP99181-DO45229-T	1.92359236	0.619161196	1.551445796	4.485667017	tumor	1.547742169	0.695246621	1.351314993	2.455667052
SP112228-DO50822-T	1.609896891	0.632502736	2.306901735	7.494480305	tumor	1.383992811	0.70708541	1.725480176	3.086525686
SP107078-DO48720-T	1.794083607	0.635933971	4.223975126	21.41080537	tumor	1.482375191	0.71011452	2.385148027	4.48612259
SP107007-DO48679-T	4.235061884	0.64064485	1.223812737	4.823095592	tumor	2.388206591	0.714262973	1.153035307	2.541786302
SP99173-DO45225-T	1.166617426	0.642687321	2.35358267	4.640102024	tumor	1.11544443	0.716057895	1.745703167	2.49572126
SP112190-DO50804-T	1.132724449	0.642851717	1.768653909	4.195230896	tumor	1.092697579	0.716202269	1.469184723	2.377187869
SP99229-DO45253-T	1.688335525	0.650376137	3.122979647	3.993014432	tumor	1.426713209	0.722794866	2.043687339	2.319911077
SP107150-DO48759-T	1.529247968	0.659439509	0.676971359	6.684139595	tumor	1.338708486	0.73069604	0.745858049	2.941883728
SP98900-DO45093-T	1.04390602	0.668286491	0.913551167	9.958102953	tumor	1.031328862	0.738367061	0.936252478	3.453926158
SP107109-DO48736-T	1.335391455	0.670627841	2.224167031	7.818920777	tumor	1.223664393	0.740390386	1.688926486	3.140602116
SP112276-DO50845-T	0.650043644	0.67813036	0.795306966	16.41583078	tumor	0.722504185	0.746854791	0.844230541	4.12232739
SP107097-DO48730-T	1.344558732	0.687060256	2.746036626	21.21315392	tumor	1.22931642	0.754511503	1.905365005	4.473342342
SP99233-DO45255-T	1.352209803	0.689116718	1.075705882	6.141148741	tumor	1.234016746	0.756269022	1.053602035	2.836156168
SP99237-DO45257-T	1.163709086	0.698226045	2.39952957	7.641441061	tumor	1.11350654	0.764028504	1.765335119	3.111271919
SP50159-DO23539-T	1.544659333	0.708459311	0.99023393	2.655901244	tumor	1.347472528	0.772695889	0.992938014	1.8702271
SP112133-DO50776-T	1.494453597	0.717911533	1.356449227	5.21522835	tumor	1.318723832	0.780655744	1.236614597	2.635807397
SP99169-DO45223-T	2.173239429	0.739515783	1.936794415	4.187835214	tumor	1.66595638	0.798685769	1.554242276	2.375132655
SP112165-DO50791-T	3.495053297	0.764723321	5.044671749	27.94669563	tumor	2.168338222	0.819442011	2.595663997	4.855326764
SP50149-DO23534-T	4.202152353	0.77614181	2.484151639	3.73774728	tumor	2.379108651	0.828746773	1.800807415	2.244201245
SP112192-DO50805-T	0.732311012	0.796422289	0.927154771	7.475525578	tumor	0.792697969	0.845126527	0.94647244	3.083302834
SP99245-DO45261-T	1.089390652	0.800516303	1.019864058	3.680100062	tumor	1.063082257	0.848410663	1.014258199	2.226539375
SP50167-DO23543-T	1.369022103	0.801658	2.329883098	5.197937163	tumor	1.244291659	0.849325177	1.73547153	2.631788128
SP50181-DO23550-T	0.694078359	0.81278946	1.517376965	3.055073831	tumor	0.760500608	0.858211378	1.331921269	2.019728182
SP98973-DO45127-T	2.039157324	0.828342955	2.053828781	11.92539225	tumor	1.603671359	0.870536712	1.610619177	3.692136158
SP112196-DO50807-T	1.49898098	0.828947374	3.005863061	2.704326494	tumor	1.321339921	0.871013564	2.002113104	1.889211261
SP50179-DO23549-T	2.386853862	0.831356105	1.410354107	14.06429801	tumor	1.759945738	0.872912349	1.269245109	3.91306154
SP112182-DO50800-T	1.646199659	0.841984585	1.951412911	8.093007179	tumor	1.403921919	0.881260988	1.561405772	3.184757492
SP99265-DO45139-T	1.644473803	0.858682862	2.03133866	15.725779	tumor	1.402980684	0.894280631	1.599955038	4.064001501
SP50151-DO23535-T	2.606169	0.866266467	2.27551458	7.740026791	tumor	1.850467009	0.90015499	1.71172157	3.127637702
SP107152-DO48760-T	0.70158242	0.8685014	1.603136018	2.127239598	tumor	0.766877033	0.901881645	1.380250697	1.644889758
SP107123-DO48743-T	1.446733983	0.870166773	2.820722241	4.603142111	tumor	1.290857255	0.903166929	1.93384538	2.486236084
SP112273-DO50844-T	2.905345473	0.8724154	2.745197443	8.776552767	tumor	1.965450177	0.904900536	1.905041778	3.289325858
SP99293-DO45283-T	3.969128312	0.876014814	2.70951909	24.06176128	tumor	2.312992795	0.90767122	1.891232165	4.647415902
SP99205-DO45241-T	1.245437111	0.877191096	1.906847109	13.55947922	tumor	1.166996316	0.908575522	1.539455192	3.863886847
SP50101-DO23510-T	1.868765712	0.892945868	2.266630943	10.34801692	tumor	1.52043015	0.920633155	1.707803471	3.504368302
SP112215-DO50816-T	2.036030188	0.89840807	1.929201782	8.291882922	tumor	1.602186136	0.924790138	1.550507579	3.215970976
SP99101-DO45189-T	1.69299619	0.919057409	6.395199494	8.232025657	tumor	1.429212189	0.940397871	2.886589066	3.206647233
SP106998-DO48674-T	0.381087475	0.920154975	0.557601502	1.774039094	tumor	0.4658047	0.941222755	0.63932618	1.471988119
SP98937-DO45109-T	0.722009724	0.930833157	0.608386745	3.75149081	tumor	0.784093289	0.949223507	0.685614352	2.248380239
SP112205-DO50811-T	0.992762425	0.934559475	2.310080076	3.305139061	tumor	0.994769724	0.952005083	1.726866118	2.106059839
SP99153-DO45215-T	0.927943524	0.950626089	2.064140362	4.299975355	tumor	0.947062791	0.963937258	1.615482386	2.405985651
SP99193-DO45235-T	0.739942874	0.952719041	2.623840951	5.264733992	tumor	0.79903994	0.965484388	1.857519637	2.647253252
SP50141-DO23530-T	1.413339598	0.979260445	1.389493601	11.28883961	tumor	1.271030942	0.984961465	1.256704904	3.619276789
SP99029-DO45153-T	1.517127556	0.987784567	1.893203938	8.180274198	tumor	1.331778327	0.991161408	1.53266802	3.198537245
SP50105-DO23512-T	1.886454706	1.011937063	1.703185182	3.791149573	tumor	1.529298587	1.008585176	1.434660347	2.260371853
SP112180-DO50799-T	1.916368447	1.028393983	4.969229318	22.85582011	tumor	1.544172998	1.0203379	2.577544678	4.576269379
SP112300-DO50855-T	2.318961317	1.032783149	1.892980688	17.60299835	tumor	1.730731815	1.023456321	1.532556693	4.217463262
SP112248-DO50832-T	1.165701241	1.034174053	3.09089254	5.549638245	tumor	1.114834237	1.024443128	2.032415641	2.711415225
SP50161-DO23540-T	3.903073116	1.050893236	0.927065473	15.4902432	tumor	2.293686276	1.036252391	0.946405589	4.043540771
SP50173-DO23546-T	1.057720546	1.081202747	2.453360183	12.34187736	tumor	1.041047067	1.057417517	1.788000814	3.73788978
SP107041-DO48697-T	2.134376887	1.086576591	1.232034684	20.6629176	tumor	1.648178664	1.061137878	1.158359446	4.437155656
SP112130-DO50774-T	1.895317337	1.117972619	1.3011598	2.932725732	tumor	1.533721481	1.082683938	1.202361172	1.975529576
SP98907-DO45096-T	1.790149913	1.14302015	2.263424163	2.437289946	tumor	1.480342639	1.099645415	1.706386514	1.781271553
SP98909-DO45096-T	1.790149913	1.14302015	2.263424163	2.437289946	tumor	1.480342639	1.099645415	1.706386514	1.781271553
SP112221-DO50819-T	1.688013722	1.146826524	1.094764566	6.404858181	tumor	1.426540503	1.102205618	1.066788106	2.888472105
SP99289-DO45281-T	1.775480976	1.148574072	2.683312852	9.741548071	tumor	1.472737804	1.103379515	1.881003942	3.425130024
SP99271-DO45273-T	1.720452619	1.163996541	2.533526318	12.96709816	tumor	1.443846702	1.113698193	1.821108654	3.803960409
SP99269-DO45273-T	1.720452619	1.163996541	2.533526318	12.96709816	tumor	1.443846702	1.113698193	1.821108654	3.803960409
SP112224-DO50820-T	1.454713653	1.166335131	5.15971522	4.550290817	tumor	1.295554741	1.115256444	2.622863653	2.472563366
SP99165-DO45221-T	1.766131757	1.220974903	2.133584047	11.47362699	tumor	1.467869877	1.151193091	1.647813689	3.640809117
SP50129-DO23524-T	1.421421347	1.235054485	2.401014183	8.041672653	tumor	1.275854142	1.160310001	1.765965022	3.176589687
SP99049-DO45163-T	1.35411756	1.245454789	2.515651216	5.330454913	tumor	1.235186368	1.167007675	1.813791949	2.662309177
SP99301-DO45287-T	2.665108032	1.245777894	1.967183508	18.29879052	tumor	1.873855724	1.167215253	1.569094154	4.27043853
SP107071-DO48716-T	1.123419751	1.254149388	1.428841251	6.234925595	tumor	1.086389587	1.17258313	1.280268199	2.85497818
SP107047-DO48701-T	3.621897032	1.257826051	1.432250513	4.685814692	tumor	2.208485119	1.174934341	1.282291829	2.50736708
SP112178-DO50798-T	1.027592159	1.25959662	1.371486317	3.303499033	tumor	1.01976749	1.176065248	1.245791544	2.105510145
SP107076-DO48719-T	3.236773194	1.270417506	2.475854473	6.269453144	tumor	2.082965899	1.182957618	1.797367681	2.861846839
SP50175-DO23547-T	2.749814785	1.28565646	2.941623185	13.48827509	tumor	1.906819338	1.192608579	1.978789863	3.856813939
SP112186-DO50802-T	1.309855156	1.303949794	2.849781502	11.95868846	tumor	1.207802387	1.204109279	1.944776567	3.695847806
SP112201-DO50809-T	3.201509408	1.321920551	1.814811048	9.11163317	tumor	2.070907715	1.215318608	1.493038081	3.337944126
SP99081-DO45179-T	1.773916641	1.327853698	3.060343184	5.860987977	tumor	1.471924434	1.21900039	2.02160167	2.778416338
SP99045-DO45161-T	2.12897575	1.331008648	1.744173945	25.15433702	tumor	1.645690478	1.220954357	1.456371933	4.708978295
SP99261-DO45269-T	2.201361295	1.368259245	2.696387039	20.56603603	tumor	1.678685504	1.243827016	1.886115825	4.43068912
SP98981-DO45131-T	3.263034326	1.369329969	2.056042357	11.41510059	tumor	2.091880672	1.244479132	1.611664539	3.634024045
SP112138-DO50778-T	0.981457043	1.370895744	1.504457715	12.77302049	tumor	0.986561691	1.245432224	1.324498253	3.783773079
SP99161-DO45219-T	1.983379544	1.531788368	4.630450993	15.98994875	tumor	1.576947528	1.340156815	2.493250485	4.086609596
SP112261-DO50839-T	0.670205854	1.559747215	1.266507186	1.694819339	tumor	0.740025927	1.356001346	1.180470735	1.430188558
SP99113-DO45195-T	0.557304215	1.570671031	0.633411073	10.01118369	tumor	0.639050798	1.362145	0.707887913	3.46089766
SP50177-DO23548-T	1.801663518	1.625511362	1.704367134	4.753449104	tumor	1.486283697	1.392598439	1.435291019	2.524427089
SP99241-DO45259-T	3.615110856	1.630614774	3.290550424	21.54508442	tumor	2.206365302	1.395399996	2.101162739	4.494741007
SP99287-DO45281-T	1.26162287	1.631366008	1.249368486	6.047971997	tumor	1.177358377	1.395811933	1.169520019	2.817208192
SP99201-DO45239-T	1.567668785	1.654606016	4.422801599	9.751941688	tumor	1.360459115	1.408497759	2.439038388	3.426525314
SP99089-DO45183-T	1.65730505	1.687175385	2.053666081	4.95873678	tumor	1.409963854	1.426090485	1.610542312	2.57500652
SP50155-DO23537-T	2.071996845	1.731314116	5.679794377	4.551386249	tumor	1.619176734	1.449595241	2.739803693	2.472848075
SP99221-DO45249-T	3.291806922	1.822484499	3.582027859	17.03997906	tumor	2.101585174	1.496965658	2.19598623	4.173125759
SP99033-DO45155-T	4.803989057	1.824332747	2.635088103	8.095527399	tumor	2.537044799	1.497910069	1.861990331	3.185157294
SP112194-DO50806-T	1.77119938	1.854830723	1.721684152	25.88207509	tumor	1.470510512	1.513405204	1.444499654	4.748572602
SP99137-DO45207-T	1.899112921	1.886374425	3.359231665	3.357532463	tumor	1.535611528	1.529258461	2.124073876	2.123511412
SP98925-DO45103-T	1.952123196	1.911144823	1.345853676	9.771602868	tumor	1.561752928	1.541586612	1.230113027	3.429161041
SP98921-DO45101-T	1.176780047	1.938948577	1.491041841	4.276655845	tumor	1.122195638	1.555300116	1.316749254	2.399623891
SP112168-DO50793-T	2.133008333	2.086070647	3.024986206	5.898625009	tumor	1.647548607	1.625771089	2.008983839	2.786308842
SP112170-DO50793-T	2.133008333	2.086070647	3.024986206	5.898625009	tumor	1.647548607	1.625771089	2.008983839	2.786308842
SP107012-DO48682-T	1.124017641	2.183330526	1.311036281	9.329201556	tumor	1.086795748	1.67053696	1.208539909	3.368656834
SP99093-DO45185-T	5.346500179	2.187169984	3.353150982	8.831487869	tumor	2.665961227	1.672275966	2.122060059	3.297409766
SP98955-DO45119-T	1.791987287	2.214411112	2.554590737	1.666600258	tumor	1.481292372	1.684554456	1.829683463	1.415001571
SP99275-DO45275-T	1.030851765	2.27853413	2.694713223	13.90390162	tumor	1.022084939	1.713050914	1.885462389	3.897618151
SP112208-DO50813-T	2.134558533	2.418889915	1.904952923	10.05863181	tumor	1.64826227	1.77352797	1.538514784	3.467100999
SP98949-DO45115-T	1.471830577	2.530797991	1.224856427	4.026649565	tumor	1.305579862	1.819994282	1.15371224	2.329597114
SP99057-DO45167-T	0.60868005	2.559103593	0.572872722	1.823245166	tumor	0.685877417	1.831513925	0.653401932	1.497354416
SP99185-DO45231-T	0.797784073	2.67575436	2.966174285	9.541612827	tumor	0.846219753	1.878040359	1.987748075	3.398023706
SP50103-DO23511-T	0.390849353	2.767269309	0.847443227	6.554902516	tumor	0.475966166	1.91351917	0.88553003	2.91741314
SP99105-DO45191-T	2.412826723	2.867246687	1.822196305	5.930694165	tumor	1.770967167	1.951306795	1.496818342	2.792999857
SP99133-DO45205-T	14.43581195	2.941451599	5.269792488	6.897348235	tumor	3.948209468	1.978727058	2.648417695	2.981368308
SP99141-DO45209-T	2.603606505	3.058876236	5.375643451	33.05549681	tumor	1.849441485	2.02108035	2.672570951	5.089815774
SP98927-DO45105-T	1.072613119	3.418534358	2.324697822	14.04206181	tumor	1.051450843	2.143567902	1.733223222	3.910930425
SP99225-DO45251-T	4.943827042	3.485336406	3.552346758	16.33660017	tumor	2.571392136	2.165216193	2.186610454	4.115749098
SP98967-DO45125-T	1.525247865	3.955476086	1.881185177	10.47304152	tumor	1.336425002	2.309023668	1.526662387	3.520175997
SP99341-DO45307-T	2.40623844	4.111464801	1.825252508	16.55373186	tumor	1.768179429	2.353736786	1.498379815	4.13370587
SP50111-DO23515-T	1.341753972	4.116226442	3.007611022	12.57959162	tumor	1.227589512	2.355080119	2.002742488	3.763368189
SP112241-DO50829-T	1.682058085	4.140816411	2.188542752	15.76878444	tumor	1.423340482	2.361997491	1.672897225	4.067706207
SP50107-DO23513-T	3.100261792	4.273978508	2.158620163	6.625596816	tumor	2.035716025	2.398891692	1.659294458	2.930850254
SP112152-DO50785-T	1.350488732	4.319906039	1.214398009	29.46910645	tumor	1.232960764	2.411400765	1.146914551	4.929275286
SP98945-DO45113-T	1.009034041	4.544889287	2.243277762	3.207192588	tumor	1.006502009	2.471158655	1.697452585	2.07285786
SP192418-DO45173-T	3.459678769	4.657923575	1.134884971	18.31925923	tumor	2.156939796	2.50027269	1.094158339	4.271967872
SP98933-DO45107-T	1.086821493	4.947692446	1.640034224	3.079293036	tumor	1.061307197	2.572330048	1.400556632	2.028319147
SP107073-DO48717-T	2.227304004	5.268569349	3.373122644	5.545994754	tumor	1.690329483	2.64813622	2.128663809	2.710612446
SP98898-DO45092-T	1.146519285	5.564331763	1.949467701	13.12010325	tumor	1.101999134	2.714648155	1.560454611	3.819678733
SP50133-DO23526-T	12.35616079	5.838896736	2.89135121	21.18263026	tumor	3.739433462	2.773763606	1.960271195	4.471358535
SP107084-DO48723-T	1.352347507	5.901490705	1.045509991	8.592280921	tumor	1.234101202	2.786908014	1.032460584	3.26187391
SP99283-DO45279-T	4.769359561	6.014582189	3.033461511	6.140050417	tumor	2.528411179	2.810357175	2.012018489	2.835934261
SP50097-DO23508-T	0.971270024	6.120970658	1.284688301	62.66455315	tumor	0.97912541	2.832073908	1.191997352	5.992418434
SP107119-DO48741-T	1.406935723	6.154858689	0.356232501	7.756873044	tumor	1.267197615	2.838923273	0.439604523	3.130415796
SP99279-DO45277-T	5.562698356	6.413073309	1.954336623	19.53511789	tumor	2.714289123	2.890071778	1.562834219	4.360021325
SP99329-DO45301-T	3.367252021	6.4840136	2.274638998	41.67219918	tumor	2.126725787	2.90381218	1.71133587	5.415224559
SP99011-DO45145-T	2.135025441	7.628282273	1.079628025	9.681832135	tumor	1.648477151	3.109073375	1.056325502	3.417087212
SP99157-DO45217-T	3.496623626	7.956460822	2.997112159	41.2845833	tumor	2.168842133	3.162928759	1.998958055	5.402059856
SP99333-DO45303-T	7.858007852	8.64008451	3.735229281	18.86352728	tumor	3.146982276	3.269045794	2.243434283	4.312049928
SP50145-DO23532-T	1.78478517	8.910081408	1.614042985	5.926817051	tumor	1.477566036	3.308896909	1.386282865	2.79219257
SP99325-DO45299-T	1.687704488	10.13336742	1.445567226	26.06971838	tumor	1.426374523	3.476818114	1.290169123	4.758607973
SP50119-DO23519-T	1.879590461	11.39960749	0.705356453	45.03764211	tumor	1.525863644	3.632222548	0.770073322	5.52474204
SP112184-DO45139-T	3.105501203	11.59070547	2.284644591	32.63208031	tumor	2.037558358	3.654287216	1.715737275	5.071766114
SP99019-DO45149-T	1.258504432	12.53619846	1.897113103	4.754679758	tumor	1.175367745	3.758750721	1.534616008	2.524735646
SP107132-DO48747-T	2.002749253	17.17923442	0.391255242	9.623188491	tumor	1.586284007	4.18421954	0.476387123	3.409144943
SP99145-DO45211-T	1.04447909	17.45250726	1.599390199	11.90898333	tumor	1.031733308	4.205744953	1.378173216	3.690303478
SP99213-DO45245-T	2.799526614	19.64995658	2.623998762	9.469614547	tumor	1.925819683	4.368066843	1.857582463	3.388136423
SP99337-DO45305-T	5.873564174	25.64054064	3.582698178	10.97517802	tumor	2.781058379	4.735551455	2.196197271	3.581975198
SP99321-DO45297-T	4.989333748	27.50935041	1.23526316	23.90421563	tumor	2.582395527	4.833363263	1.160444691	4.638318068
SP99297-DO45285-T	1.907428021	32.13113187	0.749642972	16.57435119	tumor	1.539743475	5.050115586	0.807060559	4.135399524
SP99305-DO45289-T	2.365629702	35.94870338	1.073444507	9.569871049	tumor	1.750876455	5.207451832	1.052029436	3.401885871
