# Supplementary material for: An m6A-Related lncRNA Signature Predicts the Prognosis of Hepatocellular Carcinoma
Source: Front Pharmacol. 2022 Mar 30;13:854851. doi: 10.3389/fphar.2022.854851 (PMC9006777; doi:10.3389/fphar.2022.854851)
Supplement: Supplementary file 1 [file DataSheet1.ZIP › Source data/Figure4 dataset TCGA.txt]

id	Sample	ZEB1-AS1	MIR210HG	BACE1-AS	SNHG3
TCGA-DD-A11B-11A-11R-A131-07	normal	0.337811681	0.746246726	0.70652149	0.334554105
TCGA-DD-A113-11A-12R-A131-07	normal	0.286330326	0.659718948	0.388023369	0.336065542
TCGA-DD-A119-11A-11R-A131-07	normal	0.209213255	0.577676214	0.426651132	0.345948782
TCGA-DD-A3A6-11A-11R-A22L-07	normal	0.316599522	0.598086892	0.556941475	0.362950745
TCGA-EP-A12J-11A-11R-A131-07	normal	0.408375614	0.273405554	0.503979387	0.370369471
TCGA-DD-A39V-11A-11R-A213-07	normal	0.321744194	0.455380288	0.590462469	0.409024318
TCGA-DD-AADY-01A-11R-A41C-07	tumor	0.551614622	0.059258414	0.680855116	0.440519124
TCGA-DD-A11C-11A-11R-A131-07	normal	0.191287017	0.537374699	0.578708228	0.444288513
TCGA-DD-A1EC-11A-11R-A131-07	normal	0.201938079	0.391750499	0.741741596	0.451951751
TCGA-DD-A3A5-11A-11R-A22L-07	normal	0.270598197	0.64327555	0.451374269	0.456465092
TCGA-DD-A11D-01A-11R-A131-07	tumor	0.774468181	1.31844411	0.790193726	0.456890843
TCGA-BC-A10T-11A-11R-A131-07	normal	0.288837905	0.248074572	0.328442002	0.457155704
TCGA-DD-A1EE-11A-11R-A131-07	normal	0.296210436	0.435820535	0.760566767	0.458147136
TCGA-DD-A3A8-11A-11R-A22L-07	normal	0.22776695	0.426569398	0.422849302	0.465337097
TCGA-DD-A39W-11A-11R-A213-07	normal	0.250231404	0.592638407	0.390237644	0.465573465
TCGA-EP-A26S-11A-12R-A16W-07	normal	0.214607728	0.746077722	0.447345324	0.465719897
TCGA-G3-A3CH-11A-11R-A22L-07	normal	0.336207402	0.583568922	0.531536055	0.474860636
TCGA-CC-5259-01A-31R-A213-07	tumor	0.454127354	2.05719159	1.327718327	0.47811466
TCGA-BD-A3EP-11A-12R-A22L-07	normal	0.358016434	0.359060654	0.820475403	0.489230821
TCGA-DD-A1EI-11A-11R-A131-07	normal	0.235288265	0.436482971	0.54252082	0.49728578
TCGA-BC-A10X-01A-11R-A131-07	tumor	0.405216639	0.572019526	0.541862878	0.503718722
TCGA-DD-A3A3-11A-11R-A22L-07	normal	0.425328885	0.330271095	0.458280131	0.530080523
TCGA-BC-A10X-11A-11R-A131-07	normal	0.397035324	0.443071623	0.442262613	0.534477005
TCGA-DD-A1EH-11A-11R-A131-07	normal	0.326233271	0.47551817	0.674890378	0.53743209
TCGA-FV-A3R3-01A-11R-A22L-07	tumor	0.608358206	0.638366279	0.811370324	0.546784722
TCGA-DD-AAE7-01A-11R-A41C-07	tumor	0.652788893	0.36451357	0.669600186	0.55979522
TCGA-DD-A11D-11A-12R-A131-07	normal	0.371058418	0.424622408	0.596279364	0.568886872
TCGA-DD-A39Z-11A-21R-A213-07	normal	0.356131456	0.517870484	0.908805924	0.571493475
TCGA-DD-A1EB-01A-11R-A131-07	tumor	0.658696646	0.515816775	0.754361465	0.582158732
TCGA-DD-A11A-01A-11R-A131-07	tumor	0.885081238	0.648404911	0.784846679	0.59150921
TCGA-G3-A5SK-01A-11R-A27V-07	tumor	0.534267712	0.636776836	0.593073337	0.593073337
TCGA-DD-A3A2-11A-11R-A213-07	normal	0.326462696	0.340415331	0.761307737	0.605276035
TCGA-DD-A118-11A-11R-A131-07	normal	0.327248387	0.433198157	0.308723313	0.607502056
TCGA-DD-A11A-11A-11R-A131-07	normal	0.363256802	0.270238728	0.411694525	0.610068527
TCGA-DD-A1ED-01A-11R-A155-07	tumor	0.574898822	0.716149008	0.625001403	0.611936683
TCGA-BC-A10S-01A-22R-A131-07	tumor	0.437812827	0.713952018	1.267366805	0.615054347
TCGA-DD-A1EJ-11A-11R-A155-07	normal	0.393128509	0.477004329	0.694203688	0.626515939
TCGA-DD-A4NL-01A-11R-A28V-07	tumor	0.39975595	0.375222373	0.852121133	0.626693596
TCGA-DD-AADJ-01A-11R-A41C-07	tumor	0.347946352	0.472659844	0.844146586	0.629194997
TCGA-DD-A3A2-01A-11R-A213-07	tumor	0.348001686	0.233311434	0.900411621	0.644584517
TCGA-BC-A10Q-11A-11R-A131-07	normal	0.231198993	0.344842091	0.298602843	0.646439557
TCGA-K7-A5RF-01A-11R-A28V-07	tumor	0.544196591	0.467179138	0.710936041	0.658982759
TCGA-BC-A10Y-11A-11R-A131-07	normal	0.359884538	0.514680169	0.914593934	0.659650759
TCGA-FV-A3I1-11A-11R-A22L-07	normal	0.34088422	0.339844788	0.999355031	0.668205891
TCGA-DD-A39X-11A-11R-A213-07	normal	0.274488348	0.353841259	0.8249987	0.693521976
TCGA-BC-A216-11A-11R-A155-07	normal	0.278187797	0.748949722	0.819393478	0.705262261
TCGA-DD-AACE-01A-11R-A41C-07	tumor	0.639722365	0.591286961	1.688192795	0.708473408
TCGA-DD-A114-11A-12R-A131-07	normal	0.433823154	0.473315313	0.923952142	0.708674865
TCGA-MR-A520-01A-11R-A266-07	tumor	0.526553926	0.309872057	0.912170545	0.711892977
TCGA-CC-A7IL-01A-11R-A33R-07	tumor	0.769142623	1.056168821	1.407941022	0.712133123
TCGA-FV-A3I0-11A-11R-A22L-07	normal	0.279678314	0.493673855	0.099335808	0.715033516
TCGA-DD-A1EB-11A-11R-A131-07	normal	0.446100141	0.593607081	0.490156405	0.716350444
TCGA-DD-A1EL-11A-11R-A155-07	normal	0.340090248	0.584847187	0.660140952	0.719367207
TCGA-DD-A1EG-11A-11R-A213-07	normal	0.268870055	0.29328761	0.449624769	0.725664345
TCGA-HP-A5N0-01A-11R-A28V-07	tumor	0.72203587	0.350114264	1.449138443	0.743360218
TCGA-DD-AAD3-01A-11R-A41C-07	tumor	0.415256027	0.285214827	0.79531121	0.748712668
TCGA-DD-AAC9-01A-11R-A41C-07	tumor	0.399751685	0.412148579	1.180934878	0.748935978
TCGA-DD-A11B-01A-11R-A131-07	tumor	0.528008972	1.004073967	1.48613322	0.751511777
TCGA-BC-A10U-11A-11R-A131-07	normal	0.320947792	0.394010097	0.287770002	0.758705903
TCGA-G3-A3CG-01A-11R-A213-07	tumor	0.448516765	0.208709609	1.075615706	0.761463281
TCGA-CC-A7IF-01A-11R-A33J-07	tumor	0.629651514	1.168974923	2.423242205	0.76878205
TCGA-BD-A2L6-01A-11R-A213-07	tumor	0.693912737	0.52675974	1.335506624	0.770452082
TCGA-G3-A3CJ-01A-11R-A213-07	tumor	0.642376883	0.695895436	1.200437869	0.780401114
TCGA-WX-AA46-01A-11R-A39D-07	tumor	0.650463155	0.467384708	0.707760337	0.786856615
TCGA-DD-A3A1-11A-11R-A213-07	normal	0.306158733	0.613808589	1.110276938	0.793117961
TCGA-BC-A10W-01A-11R-A131-07	tumor	0.947331647	1.108212772	1.575249852	0.810402689
TCGA-RC-A7SK-01A-11R-A352-07	tumor	0.637816641	1.184708806	1.534224057	0.812057955
TCGA-ZP-A9D0-01A-11R-A37K-07	tumor	0.353810654	0.221689931	0.82570051	0.814692667
TCGA-G3-A7M8-01A-11R-A33R-07	tumor	0.626834328	0.146818108	1.298487664	0.81770871
TCGA-LG-A6GG-01A-11R-A311-07	tumor	0.349130525	1.184534335	1.509633772	0.820047636
TCGA-FV-A496-01A-11R-A266-07	tumor	1.161457551	0.389060771	1.514940742	0.827097799
TCGA-DD-A116-11A-12R-A26B-07	normal	0.26198718	0.615849548	0.828875382	0.828875382
TCGA-BC-A10W-11A-11R-A131-07	normal	0.359117402	0.634176004	0.436335572	0.832989639
TCGA-EP-A3RK-11A-11R-A22L-07	normal	0.418428258	0.743627686	0.571910163	0.834945875
TCGA-DD-A4NI-01A-11R-A27V-07	tumor	0.589610941	1.296693307	0.843601424	0.84069508
TCGA-T1-A6J8-01A-11R-A32O-07	tumor	0.400552887	0.22455201	1.348961206	0.844285033
TCGA-G3-A3CH-01A-11R-A22L-07	tumor	0.463013525	0.646646738	1.308022755	0.848244826
TCGA-DD-AAW3-01A-11R-A41C-07	tumor	0.942811148	0.619687311	1.630855404	0.848422298
TCGA-DD-A115-01A-11R-A131-07	tumor	0.483459789	0.815373379	1.898418259	0.856190467
TCGA-FV-A23B-11A-11R-A16W-07	normal	0.472998415	0.569213804	1.026194561	0.857818996
TCGA-DD-AAE3-01A-11R-A41C-07	tumor	0.684402626	0.301192182	0.557531739	0.862846842
TCGA-ES-A2HT-01A-12R-A180-07	tumor	0.372523357	0.19387417	0.537129636	0.88878246
TCGA-DD-AADP-01A-11R-A39D-07	tumor	0.441461445	0.301901954	0.982528154	0.890590145
TCGA-5R-AAAM-01A-12R-A41C-07	tumor	0.642204129	0.591286648	0.772299775	0.893231718
TCGA-DD-AAVW-01A-11R-A41C-07	tumor	0.534998883	0.239088336	1.721105787	0.894131774
TCGA-FV-A2QR-11A-11R-A213-07	normal	0.588317632	0.765028076	0.758224947	0.898603352
TCGA-ES-A2HT-11A-11R-A180-07	normal	0.557795468	0.460102629	0.839878738	0.899129341
TCGA-DD-AAE2-01A-11R-A41C-07	tumor	0.921395338	1.173524212	0.504745734	0.89990254
TCGA-BC-A10R-11A-11R-A131-07	normal	0.177973684	0.444863478	0.255658895	0.902062361
TCGA-DD-AAD0-01A-11R-A41C-07	tumor	1.561544507	3.590980864	1.448897723	0.903198555
TCGA-BC-A112-01A-11R-A131-07	tumor	0.851306304	0.270550226	2.11775951	0.907492599
TCGA-DD-AADM-01A-11R-A41C-07	tumor	0.320712731	0.349295841	1.767887712	0.907782319
TCGA-DD-AADA-01A-11R-A41C-07	tumor	0.61952929	0.278364761	1.949071419	0.925222221
TCGA-DD-A73D-01A-12R-A32O-07	tumor	0.738568581	0.0123837	1.094584931	0.926441209
TCGA-DD-AAW0-01A-11R-A41C-07	tumor	0.857970773	0.463060833	0.965639159	0.927172184
TCGA-DD-A73B-01A-12R-A32O-07	tumor	0.515776057	0.761058013	0.377340184	0.92989595
TCGA-2Y-A9H9-01A-21R-A39D-07	tumor	0.512610405	0.82582952	1.420544926	0.932289823
TCGA-DD-A11C-01A-11R-A131-07	tumor	0.650034914	0.728617845	1.729000792	0.938796067
TCGA-G3-A6UC-01A-21R-A33J-07	tumor	0.685688046	0.546958978	1.362010775	0.941676636
TCGA-ZP-A9CY-01A-11R-A38B-07	tumor	0.559570029	1.179297119	1.648547862	0.941970374
TCGA-CC-A3MC-01A-11R-A22L-07	tumor	0.567148988	0.348515381	1.823201323	0.949228885
TCGA-DD-AACO-01A-11R-A41C-07	tumor	0.272976301	0.954323932	0.832535024	0.949834007
TCGA-GJ-A6C0-01A-12R-A311-07	tumor	0.996624926	2.427195541	0.597833665	0.960207388
TCGA-G3-A25U-01A-11R-A16W-07	tumor	0.868149576	0.904461263	0.756563849	0.963636865
TCGA-DD-AADG-01A-11R-A41C-07	tumor	1.254031927	0.634251351	1.31557848	0.963644716
TCGA-DD-AADU-01A-11R-A41C-07	tumor	0.529007691	0.734451027	1.287999823	0.963724456
TCGA-DD-AAW2-01A-11R-A41C-07	tumor	0.744699852	0.27084458	1.392795239	0.966160964
TCGA-DD-A1EK-01A-11R-A213-07	tumor	0.902853824	1.686880489	0.593309304	0.966296866
TCGA-FV-A2QR-01A-11R-A213-07	tumor	0.869671134	0.499818767	1.5561108	0.967386736
TCGA-BC-A10T-01A-11R-A131-07	tumor	0.925884657	0.36038885	1.373271456	0.978278125
TCGA-UB-A7MC-01A-11R-A33R-07	tumor	1.052053168	0.440290183	1.342355077	0.981121715
TCGA-ED-A4XI-01A-11R-A266-07	tumor	0.394159824	0.62527925	1.238107251	0.984333961
TCGA-DD-AADS-01A-11R-A41C-07	tumor	0.201212845	0.535208549	0.860789646	1.000659365
TCGA-2Y-A9GV-01A-11R-A38B-07	tumor	0.632624063	0.923337638	1.253666313	1.003182413
TCGA-ZP-A9D1-01A-11R-A38B-07	tumor	0.632610205	0.234039553	1.35491956	1.003760849
TCGA-5C-A9VH-01A-11R-A37K-07	tumor	0.648873055	0.29470358	1.601873388	1.016877678
TCGA-XR-A8TG-01A-11R-A36F-07	tumor	0.692805946	1.357405413	1.252641493	1.020045224
TCGA-DD-AACK-01A-11R-A41C-07	tumor	0.797167117	1.051481227	1.175793529	1.030785826
TCGA-DD-A4NP-01A-11R-A28V-07	tumor	0.771971412	0.670689256	0.883235704	1.033309237
TCGA-DD-A1EH-01A-11R-A131-07	tumor	0.887498906	1.22976238	1.55333743	1.044073652
TCGA-FV-A3R2-11A-11R-A22L-07	normal	0.514254367	1.102742821	1.11832453	1.063972609
TCGA-UB-A7MF-01A-11R-A33J-07	tumor	0.478815031	2.254174866	1.405445308	1.064950291
TCGA-2Y-A9H1-01A-11R-A38B-07	tumor	0.376739136	0.292611146	1.354045916	1.070621963
TCGA-FV-A2QQ-01A-11R-A22L-07	tumor	0.393653944	0.1782474	1.133986023	1.07128981
TCGA-ZP-A9CV-01A-11R-A38B-07	tumor	0.433352869	0.039816138	1.463735763	1.071442318
TCGA-DD-A4NG-01A-11R-A27V-07	tumor	0.760027142	1.416696746	0.752002927	1.073395377
TCGA-G3-A5SM-01A-12R-A28V-07	tumor	0.924927036	0.220924539	1.215554767	1.074886865
TCGA-2Y-A9H6-01A-11R-A39D-07	tumor	0.471842201	0.297183875	1.611784016	1.076776122
TCGA-4R-AA8I-01A-11R-A38B-07	tumor	1.081039596	1.124377311	1.654717262	1.08047915
TCGA-G3-AAV4-01A-11R-A38B-07	tumor	1.365134425	0.621247381	1.55905034	1.084353932
TCGA-NI-A4U2-01A-11R-A28V-07	tumor	0.782988188	0.569443723	1.109561381	1.089793603
TCGA-LG-A9QD-01A-11R-A38B-07	tumor	0.593213598	0.571454866	1.409069863	1.095735602
TCGA-O8-A75V-01A-11R-A32O-07	tumor	0.383732003	0.294762503	1.777888374	1.101815975
TCGA-DD-A4NB-01A-12R-A266-07	tumor	0.872175043	0.37152143	1.48490592	1.11254555
TCGA-DD-A1EG-01A-11R-A213-07	tumor	0.484543212	0.200909306	1.380825201	1.114078977
TCGA-2Y-A9H5-01A-11R-A38B-07	tumor	0.349024666	0.84577405	1.51135179	1.125570278
TCGA-DD-AACF-01A-11R-A41C-07	tumor	0.329321139	0.592535576	1.656771832	1.129012397
TCGA-2Y-A9GT-01A-11R-A38B-07	tumor	0.593031087	0.751698014	1.527206771	1.129734423
TCGA-G3-A3CI-01A-11R-A213-07	tumor	0.513370472	0.505570408	1.094662682	1.131852213
TCGA-BD-A3ER-01A-11R-A213-07	tumor	0.429976383	0.358556069	1.345860014	1.131855373
TCGA-DD-A119-01A-11R-A131-07	tumor	0.534569608	0.495213099	1.470241392	1.133477549
TCGA-UB-AA0V-01A-11R-A38B-07	tumor	0.525766733	0.279956397	1.130194809	1.134640192
TCGA-G3-A5SL-01A-11R-A27V-07	tumor	0.849094406	0.365655491	0.885075491	1.139065512
TCGA-DD-A73C-01A-12R-A33J-07	tumor	0.600490644	0.54654687	0.849549888	1.145106583
TCGA-DD-A4NE-01A-11R-A27V-07	tumor	0.828341014	1.118679104	1.24381826	1.15118894
TCGA-G3-A3CK-01A-11R-A213-07	tumor	1.080907628	0.29704035	0.988238739	1.154639134
TCGA-KR-A7K2-01A-12R-A33R-07	tumor	0.47546445	0.238258013	1.754828382	1.168258274
TCGA-DD-A3A8-01A-11R-A22L-07	tumor	0.779280363	0.831710971	0.965041716	1.171231015
TCGA-G3-A25V-01A-11R-A16W-07	tumor	0.440649712	0.4030734	1.12323542	1.178335346
TCGA-DD-AADK-01A-11R-A41C-07	tumor	0.55318661	0.514531882	1.411523712	1.183261759
TCGA-DD-AAVX-01A-11R-A41C-07	tumor	0.53418272	0.227360398	1.601763106	1.186500894
TCGA-BC-A10Z-01A-11R-A131-07	tumor	0.565931922	0.872555108	1.579104594	1.188029828
TCGA-3K-AAZ8-01A-12R-A39D-07	tumor	0.637095807	0.540238892	1.414099882	1.194981591
TCGA-EP-A12J-01A-11R-A131-07	tumor	1.092755533	0.458339079	1.389317786	1.197653549
TCGA-G3-A25Z-01A-11R-A16W-07	tumor	0.532584819	0.452603507	1.231151055	1.20475935
TCGA-UB-AA0U-01A-11R-A38B-07	tumor	0.902680551	0.784059686	1.524401391	1.207101153
TCGA-UB-A7MB-01A-11R-A33R-07	tumor	1.074822302	0.847202606	1.799568134	1.210790625
TCGA-DD-AACI-01A-11R-A41C-07	tumor	0.282092416	0.439841129	0.973587165	1.21430671
TCGA-ZS-A9CF-01A-11R-A38B-07	tumor	0.600142241	1.507516371	1.484004602	1.217342981
TCGA-DD-AAEI-01A-11R-A41C-07	tumor	0.238035007	0.13949117	1.067020707	1.217634107
TCGA-CC-5260-01A-01R-A131-07	tumor	1.849167074	1.279663559	2.388432445	1.224345113
TCGA-PD-A5DF-01A-11R-A27V-07	tumor	0.469477385	1.17105994	1.081899485	1.226622932
TCGA-DD-AAE9-01A-11R-A41C-07	tumor	0.901324659	0.24013199	1.611848598	1.230220475
TCGA-ES-A2HS-01A-11R-A180-07	tumor	0.556437042	0.455777307	1.155268134	1.236764708
TCGA-DD-AACU-01A-11R-A41C-07	tumor	0.493089576	0.709445682	1.519428502	1.237352187
TCGA-DD-A1EA-01A-11R-A131-07	tumor	0.915978177	0.278683008	1.256204123	1.243439955
TCGA-DD-AACT-01A-11R-A41C-07	tumor	0.542253366	0.170581027	1.073502563	1.245959934
TCGA-2Y-A9HB-01A-11R-A39D-07	tumor	0.547343216	0.6905644	1.59911092	1.246203021
TCGA-DD-AACS-01A-11R-A41C-07	tumor	0.374588326	0.510920829	1.536526349	1.247644665
TCGA-DD-AAE4-01A-11R-A41C-07	tumor	0.634180003	0.505522384	0.749081794	1.252093019
TCGA-5R-AA1D-01A-11R-A38B-07	tumor	0.940470584	0.290552587	1.066568864	1.252935418
TCGA-FV-A23B-01A-11R-A16W-07	tumor	0.516353294	0.424887389	1.736938493	1.254763136
TCGA-ED-A459-01A-11R-A266-07	tumor	0.589016572	2.033760169	2.295320501	1.262563188
TCGA-5R-AA1C-01A-11R-A41C-07	tumor	1.012145555	0.280588911	1.24735761	1.267419198
TCGA-BC-A110-11A-11R-A131-07	normal	0.351544795	0.525525983	0.195558549	1.269539498
TCGA-WQ-AB4B-01A-11R-A41C-07	tumor	0.421589494	0.363585796	1.518036667	1.275125262
TCGA-RC-A7SB-01A-21R-A352-07	tumor	0.901944141	0.806738654	0.986724812	1.277054927
TCGA-G3-AAV1-01A-11R-A38B-07	tumor	0.792817537	0.339359483	1.559986764	1.278553419
TCGA-ED-A7PY-01A-11R-A33R-07	tumor	0.288560579	0.314579344	2.39861928	1.280630375
TCGA-BD-A2L6-11A-21R-A213-07	normal	0.472989595	0.434952752	1.167742754	1.281189412
TCGA-RC-A6M5-01A-11R-A32O-07	tumor	0.800529009	0.636595486	1.224319545	1.289234177
TCGA-DD-AAVR-01A-11R-A41C-07	tumor	0.441628789	0.050782099	1.124170338	1.295347609
TCGA-DD-AACA-01A-11R-A41C-07	tumor	0.911019831	0.964805136	1.748280707	1.296412835
TCGA-DD-A3A6-01A-11R-A22L-07	tumor	0.437443267	1.321237663	2.303031019	1.306018925
TCGA-ZS-A9CE-01A-11R-A37K-07	tumor	1.075709987	1.08299641	1.369568183	1.310617647
TCGA-MI-A75E-01A-11R-A32O-07	tumor	0.50133882	0.446894184	1.483280851	1.312848237
TCGA-ZP-A9CZ-01A-11R-A38B-07	tumor	0.518085171	1.474159428	1.342231807	1.318094529
TCGA-DD-AACY-01A-11R-A41C-07	tumor	0.192012499	0.196410291	0.54599103	1.321740395
TCGA-DD-A73F-01A-11R-A32O-07	tumor	0.457451236	0.844871734	1.312613795	1.322486594
TCGA-DD-A1EJ-01A-11R-A155-07	tumor	1.036916131	2.214803548	2.093430946	1.341606332
TCGA-DD-A4NA-01A-11R-A266-07	tumor	2.594191019	2.865609943	2.03779629	1.342120946
TCGA-BC-A8YO-01A-11R-A37K-07	tumor	0.957850625	2.020180321	1.756503274	1.342302731
TCGA-DD-AAEE-01A-11R-A41C-07	tumor	0.899951235	0.818318076	2.218515958	1.343771553
TCGA-DD-AAW1-01A-11R-A41C-07	tumor	0.813620124	0.188733362	1.025557649	1.345447465
TCGA-BC-A3KG-01A-11R-A213-07	tumor	1.250112854	2.174020057	1.78854818	1.348391651
TCGA-NI-A8LF-01A-11R-A36F-07	tumor	0.918208629	0.445327693	1.383496597	1.350688426
TCGA-DD-AAEG-01A-11R-A39D-07	tumor	0.70141421	0.627273781	1.497557432	1.352792727
TCGA-DD-AAVS-01A-11R-A41C-07	tumor	0.412818639	0.145774606	2.031157532	1.354225911
TCGA-DD-AAEB-01A-11R-A41C-07	tumor	0.908317725	0.567974332	1.184795745	1.357286344
TCGA-G3-A7M7-01A-12R-A352-07	tumor	0.47538674	0.432651958	1.046779529	1.360375052
TCGA-DD-A3A4-11A-11R-A22L-07	normal	0.574067497	0.492876361	0.931372	1.361554632
TCGA-2Y-A9GX-01A-11R-A38B-07	tumor	0.67722058	0.308060596	1.413265601	1.367496226
TCGA-G3-A5SI-01A-31R-A27V-07	tumor	0.274349215	1.176853043	0.97809248	1.371596256
TCGA-DD-AADV-01A-11R-A39D-07	tumor	1.358671294	0.886335878	1.457015259	1.372011582
TCGA-DD-A39X-01A-11R-A213-07	tumor	0.872729837	0.25561769	1.047342256	1.378555191
TCGA-BC-4073-01B-02R-A131-07	tumor	1.123537471	3.008544687	0.735552855	1.38043814
TCGA-G3-A25X-01A-11R-A16W-07	tumor	0.549053713	2.290954806	1.332871978	1.38124699
TCGA-DD-A4NV-01A-11R-A311-07	tumor	0.749427322	0.842850448	1.766820303	1.38194371
TCGA-DD-AAVZ-01A-11R-A41C-07	tumor	0.315639006	0.119689361	1.137836542	1.386937165
TCGA-ED-A7XO-01A-11R-A352-07	tumor	0.649472979	0.811573849	0.967503475	1.387870852
TCGA-EP-A2KC-01A-11R-A213-07	tumor	1.349161634	0.523114533	1.813788413	1.39742624
TCGA-G3-AAV0-01A-11R-A37K-07	tumor	0.621878585	0.864763819	0.864983531	1.398945879
TCGA-DD-AAEH-01A-11R-A41C-07	tumor	0.403873398	0.456547911	1.849901859	1.40020851
TCGA-DD-AACJ-01A-11R-A41C-07	tumor	0.651101135	1.518755858	2.286922663	1.400440245
TCGA-ED-A627-01A-12R-A311-07	tumor	0.761448217	0.788997114	1.115594099	1.404992808
TCGA-2Y-A9GU-01A-11R-A38B-07	tumor	0.42878586	0.489364619	1.907396348	1.405812953
TCGA-DD-AAVY-01A-11R-A41C-07	tumor	0.804474506	0.396096216	1.589306494	1.406149336
TCGA-2Y-A9GW-01A-11R-A38B-07	tumor	0.483454488	0.394243657	1.425933856	1.408409484
TCGA-MI-A75G-01A-11R-A32O-07	tumor	0.760114421	0.98962024	1.059908787	1.409978967
TCGA-CC-5264-01A-01R-A131-07	tumor	1.036810012	1.551553177	1.112231409	1.412027816
TCGA-BC-A69I-01A-11R-A311-07	tumor	0.445238909	0.386425843	0.746417145	1.416375453
TCGA-ED-A7XP-01A-11R-A352-07	tumor	1.022612865	0.268228153	1.788904614	1.423379596
TCGA-DD-AACV-01A-11R-A41C-07	tumor	1.151556509	1.255590848	0.765799269	1.431306944
TCGA-DD-A114-01A-11R-A131-07	tumor	1.092987476	0.268519194	1.155645263	1.433345972
TCGA-DD-A3A5-01A-11R-A22L-07	tumor	0.786983616	1.078077381	1.419627256	1.437119538
TCGA-LG-A9QC-01A-11R-A37K-07	tumor	1.78371621	0.432271176	1.757109619	1.439079913
TCGA-DD-A4NK-01A-11R-A28V-07	tumor	0.767394338	1.017867834	1.231878673	1.442831257
TCGA-2Y-A9GZ-01A-11R-A39D-07	tumor	0.799827826	0.834867021	1.291194437	1.44679089
TCGA-2Y-A9H8-01A-11R-A39D-07	tumor	0.990941614	1.89853463	1.692889035	1.448953284
TCGA-G3-AAV2-01A-11R-A37K-07	tumor	0.713202164	0.513191968	1.244698335	1.452011191
TCGA-BC-A110-01A-11R-A131-07	tumor	0.507016453	0.648379825	0.659806814	1.453972199
TCGA-DD-A113-01A-11R-A131-07	tumor	0.414630266	0.677145171	1.085348357	1.455455825
TCGA-UB-A7ME-01A-11R-A33J-07	tumor	0.475978371	0.758546585	1.362369106	1.462796456
TCGA-CC-A5UD-01A-11R-A28V-07	tumor	2.36416109	1.65041086	2.178631218	1.469451058
TCGA-DD-AAD8-01A-11R-A41C-07	tumor	0.661640134	1.070012465	1.350382422	1.4710426
TCGA-G3-AAV3-01A-11R-A37K-07	tumor	0.735038057	0.402777999	1.115213582	1.472027742
TCGA-DD-A1EC-01A-21R-A131-07	tumor	0.748530815	0.84944418	1.443055147	1.477425541
TCGA-DD-AAEK-01A-11R-A41C-07	tumor	0.96643542	0.401683324	0.730899484	1.479262889
TCGA-FV-A495-01A-11R-A266-07	tumor	0.582486016	0.85709331	1.484814737	1.481985049
TCGA-G3-A7M5-01A-11R-A33R-07	tumor	0.605754451	0.713280623	0.827501279	1.498339068
TCGA-MI-A75H-01A-11R-A32O-07	tumor	1.032278996	0.540586166	1.476701071	1.500822528
TCGA-DD-A1EE-01A-11R-A131-07	tumor	1.056510293	0.417318782	1.578536004	1.512090393
TCGA-ZS-A9CG-01A-11R-A37K-07	tumor	1.063522062	0.535848847	1.138661078	1.512339371
TCGA-KR-A7K0-01A-12R-A33R-07	tumor	0.794656966	0.323666674	1.679483245	1.52443587
TCGA-DD-AACC-01A-11R-A41C-07	tumor	0.445330715	0.407735771	1.312346433	1.529213767
TCGA-DD-AADR-01A-11R-A41C-07	tumor	0.558486145	0.417864623	1.861326166	1.533600406
TCGA-BC-A10Q-01A-11R-A131-07	tumor	2.006576702	2.361739731	1.039642083	1.542130829
TCGA-DD-A3A4-01A-11R-A22L-07	tumor	1.031634647	0.458753123	0.635614667	1.544894314
TCGA-BC-A10R-01A-11R-A131-07	tumor	0.931988967	0.469277433	0.786640576	1.545924098
TCGA-DD-AACA-02A-11R-A41C-07	tumor	1.002082763	0.723477278	1.924955511	1.54805377
TCGA-2Y-A9H0-01A-11R-A38B-07	tumor	0.554492148	1.423107682	0.966990317	1.552566821
TCGA-BC-A3KF-01A-11R-A213-07	tumor	0.817077207	1.006789922	1.024946521	1.555212421
TCGA-RC-A7SF-01A-11R-A352-07	tumor	0.793068686	1.231595862	1.103152401	1.556733238
TCGA-2Y-A9H4-01A-11R-A38B-07	tumor	0.749970342	1.259658512	1.187638811	1.564798552
TCGA-2Y-A9H3-01A-11R-A38B-07	tumor	0.379831778	0.312046449	1.865972126	1.569356028
TCGA-DD-A116-01A-11R-A131-07	tumor	0.908290384	0.480754296	1.685568534	1.583478225
TCGA-BC-A10U-01A-11R-A131-07	tumor	0.865021071	3.60641627	1.691338202	1.593220909
TCGA-DD-A3A7-01A-11R-A22L-07	tumor	0.323232727	3.248501019	1.68932675	1.597114766
TCGA-QA-A7B7-01A-11R-A32O-07	tumor	1.291249893	1.311873039	1.989184656	1.602384432
TCGA-G3-AAUZ-01A-11R-A38B-07	tumor	0.338325255	1.526385398	1.268425322	1.610196855
TCGA-ZS-A9CF-02A-11R-A38B-07	tumor	0.686049817	0.510076461	2.403961567	1.622096271
TCGA-WJ-A86L-01A-12R-A39D-07	tumor	1.098805794	1.807341084	2.35199046	1.622900565
TCGA-DD-A73E-01A-12R-A32O-07	tumor	1.215263842	0.574528901	1.41492394	1.624368098
TCGA-CC-A9FV-01A-11R-A37K-07	tumor	0.430477205	0.295586278	1.850629031	1.624816656
TCGA-HP-A5MZ-01A-21R-A27V-07	tumor	0.56725174	0.308622667	1.278860659	1.638131405
TCGA-WX-AA44-01A-11R-A39D-07	tumor	1.062345218	0.980832091	2.243989702	1.647652616
TCGA-DD-AAD2-01A-11R-A41C-07	tumor	0.54429543	0.420854277	1.299576998	1.657131513
TCGA-DD-AADL-01A-11R-A41C-07	tumor	0.893014455	1.633587229	2.026361414	1.660861262
TCGA-DD-AADI-01A-11R-A41C-07	tumor	0.517006751	0.239395137	2.436330821	1.667290871
TCGA-CC-5262-01A-01R-A131-07	tumor	0.698311237	0.911385411	1.763992067	1.675001165
TCGA-BC-A10Y-01A-11R-A131-07	tumor	0.897034184	1.289252759	1.674247754	1.679583143
TCGA-CC-A7IH-01A-11R-A33J-07	tumor	1.34833922	0.275953162	1.419820253	1.690151183
TCGA-DD-AAVV-01A-11R-A41C-07	tumor	0.449585323	0.095101609	1.525620955	1.690324745
TCGA-DD-A4NN-01A-11R-A28V-07	tumor	0.391383869	0.920403535	1.268286119	1.691128998
TCGA-RC-A6M4-01A-11R-A32O-07	tumor	1.010397821	0.603524766	1.174559293	1.693806681
TCGA-2Y-A9H7-01A-11R-A39D-07	tumor	0.546718486	0.867024735	1.744536514	1.70616099
TCGA-5C-AAPD-01A-21R-A39D-07	tumor	0.624859877	0.769423807	1.099606601	1.735683998
TCGA-ZP-A9D4-01A-11R-A37K-07	tumor	1.217156566	1.379658918	1.285195657	1.758355996
TCGA-DD-AADW-01A-11R-A39D-07	tumor	1.070582006	1.223404673	1.854493341	1.769131262
TCGA-DD-A4ND-01A-11R-A266-07	tumor	0.718043558	0.691925846	1.15555185	1.776971014
TCGA-BC-A10Z-11A-11R-A131-07	normal	0.654979655	0.849527704	0.541309039	1.792733699
TCGA-DD-AAE6-01A-11R-A41C-07	tumor	0.388796886	0.730351743	1.919385919	1.793443693
TCGA-K7-A6G5-01A-11R-A311-07	tumor	0.519120616	0.410673909	0.805595873	1.799390498
TCGA-GJ-A9DB-01A-11R-A37K-07	tumor	0.764855743	1.407435604	1.26594218	1.801027604
TCGA-ZS-A9CD-01A-11R-A37K-07	tumor	0.505949684	0.373719485	0.837781952	1.805311803
TCGA-UB-A7MD-01A-12R-A352-07	tumor	2.006356861	0.925490033	1.235764195	1.806945435
TCGA-DD-A1EI-01A-11R-A131-07	tumor	0.584535188	0.336439779	1.867652804	1.813171747
TCGA-DD-AAD1-01A-11R-A41C-07	tumor	0.907113074	0.489210276	1.654049393	1.823421137
TCGA-DD-A4NF-01A-11R-A27V-07	tumor	0.882473427	0.154879224	1.859525034	1.824384465
TCGA-DD-A3A3-01A-11R-A22L-07	tumor	0.557570701	1.43480868	1.190408719	1.831399436
TCGA-DD-A39Z-01A-11R-A213-07	tumor	0.480697697	1.204979853	1.836230052	1.85019822
TCGA-BC-A5W4-01A-11R-A28V-07	tumor	0.474528466	2.470419364	1.988304041	1.851481883
TCGA-DD-AACD-01A-11R-A41C-07	tumor	0.464366835	0.273712874	0.98012067	1.854165991
TCGA-DD-AAC8-01A-11R-A41C-07	tumor	0.943122942	0.827691741	2.068936872	1.859744608
TCGA-G3-A25Y-01A-11R-A16W-07	tumor	1.117887156	1.138322688	1.799634889	1.864889896
TCGA-BC-A216-01A-11R-A155-07	tumor	1.007599573	2.524527086	2.217348013	1.880420105
TCGA-GJ-A3OU-01A-31R-A38B-07	tumor	0.884622546	0.394286678	1.537737455	1.896427829
TCGA-EP-A3JL-01A-11R-A213-07	tumor	0.513030588	0.179082377	1.454628795	1.897762143
TCGA-FV-A3I1-01A-11R-A22L-07	tumor	0.643450052	0.145081793	1.220747341	1.901214355
TCGA-DD-AAE1-01A-11R-A41C-07	tumor	0.655180033	0.1833776	2.105011714	1.90663864
TCGA-WX-AA47-01A-11R-A39D-07	tumor	0.668748668	0.817717236	1.71319025	1.922803811
TCGA-CC-5261-01A-01R-A131-07	tumor	0.653889433	0.37796739	1.977629352	1.929494192
TCGA-DD-A39W-01A-11R-A213-07	tumor	0.926011723	0.09860886	2.087050843	1.938761127
TCGA-CC-A7IK-01A-12R-A33R-07	tumor	1.355800728	0.449356012	1.710711556	1.95348887
TCGA-DD-A3A1-01A-11R-A213-07	tumor	0.672760606	3.319531483	1.373381557	1.955424949
TCGA-DD-AADB-01A-11R-A41C-07	tumor	1.17555936	0.788814451	2.362127344	1.956789676
TCGA-DD-A4NO-01A-11R-A28V-07	tumor	0.691885599	0.223990671	1.875819896	1.960737725
TCGA-DD-AACQ-01A-11R-A41C-07	tumor	0.850684516	1.379763096	1.984637517	1.976446429
TCGA-DD-A118-01A-11R-A131-07	tumor	0.618830978	0.448259508	1.069618758	1.98705125
TCGA-BD-A3EP-01A-11R-A22L-07	tumor	1.059157741	0.385866673	2.022958838	1.987505621
TCGA-DD-AACX-01A-11R-A41C-07	tumor	0.998760115	1.581708369	1.821696129	1.991890406
TCGA-DD-AAD6-01A-11R-A41C-07	tumor	0.711823859	0.70934332	1.242655317	1.999404695
TCGA-DD-AAVQ-01A-11R-A41C-07	tumor	0.378711057	0.736205966	2.158210651	2.014943131
TCGA-DD-AACA-02B-11R-A41C-07	tumor	0.885790784	0.490639838	1.711372324	2.018803594
TCGA-DD-A4NS-01A-11R-A311-07	tumor	1.134027277	0.945967674	1.687012485	2.023048322
TCGA-DD-A4NJ-01A-11R-A27V-07	tumor	0.959349675	0.814836716	2.006082106	2.030747217
TCGA-XR-A8TD-01A-12R-A39D-07	tumor	0.811248258	2.597994595	0.911655704	2.044321715
TCGA-DD-AACW-01A-11R-A41C-07	tumor	0.882156749	0.186726547	2.369930811	2.047006537
TCGA-XR-A8TC-01A-11R-A36F-07	tumor	0.425884751	0.097448801	1.695739961	2.053790311
TCGA-K7-A5RG-01A-11R-A28V-07	tumor	0.741575988	0.432687466	1.307487406	2.054656377
TCGA-DD-A73A-01A-12R-A32O-07	tumor	0.756070392	0.816669777	1.217128033	2.056762557
TCGA-DD-AACH-01A-11R-A41C-07	tumor	0.575791395	2.460978033	2.328807651	2.059574227
TCGA-ED-A97K-01A-21R-A38B-07	tumor	1.517178072	2.01120783	2.197681374	2.068580822
TCGA-DD-A39V-01A-11R-A213-07	tumor	0.514591247	0.49293338	1.651732725	2.085285113
TCGA-G3-A25T-01A-11R-A16W-07	tumor	1.213733612	2.421010265	1.785636235	2.108058525
TCGA-DD-A39Y-01A-11R-A213-07	tumor	0.482592208	2.904977325	2.211513613	2.123699014
TCGA-BC-A217-01A-11R-A155-07	tumor	1.671886263	3.015274356	1.054792328	2.134622117
TCGA-RC-A7S9-01A-11R-A33R-07	tumor	0.675440334	0.952467976	1.773109283	2.136889171
TCGA-RC-A7SH-01A-11R-A38B-07	tumor	0.408383401	1.563178342	3.050585007	2.156643352
TCGA-CC-A3MB-01A-11R-A213-07	tumor	1.412402756	1.476099243	2.03315082	2.174960146
TCGA-DD-AAVU-01A-11R-A41C-07	tumor	0.278676266	0.963890207	1.861435551	2.181094266
TCGA-MI-A75C-01A-11R-A32O-07	tumor	0.86580006	1.856544902	1.938151694	2.181218078
TCGA-DD-AAEA-01A-11R-A41C-07	tumor	0.942093735	1.15772079	2.23274101	2.191133348
TCGA-FV-A3I0-01A-11R-A22L-07	tumor	1.336364332	2.286181626	2.147380194	2.192397542
TCGA-G3-A5SJ-01A-11R-A27V-07	tumor	1.725182564	1.599121292	1.233919975	2.241347785
TCGA-ED-A82E-01A-11R-A352-07	tumor	1.74177817	1.320194998	2.175917454	2.251253035
TCGA-RC-A6M6-01A-11R-A32O-07	tumor	0.853955476	3.369756789	1.770128137	2.264667242
TCGA-EP-A3RK-01A-11R-A22L-07	tumor	0.800044329	0.356535859	1.615599065	2.273382453
TCGA-DD-AACN-01A-11R-A41C-07	tumor	0.924110989	0.228136267	1.687070319	2.283291382
TCGA-MR-A8JO-01A-12R-A36F-07	tumor	1.380971474	0.570357606	1.669587678	2.287086666
TCGA-CC-A3MA-01A-11R-A213-07	tumor	1.233761589	0.723740898	2.839629992	2.287960767
TCGA-CC-5263-01A-01R-A131-07	tumor	1.199556961	4.028992623	1.152582328	2.289172609
TCGA-ED-A7PX-01A-51R-A352-07	tumor	0.594773864	1.313948419	1.720349676	2.290653193
TCGA-CC-A9FS-01A-11R-A37K-07	tumor	0.304766479	0.296174844	1.662650415	2.292980172
TCGA-2Y-A9GS-01A-12R-A38B-07	tumor	1.027633613	0.590486592	2.013263132	2.298027978
TCGA-BW-A5NQ-01A-11R-A27V-07	tumor	0.814537001	0.620983205	2.373038305	2.299426148
TCGA-DD-A3A9-01A-11R-A266-07	tumor	0.6110748	0.507124965	1.928280387	2.308572618
TCGA-DD-AADC-01A-11R-A41C-07	tumor	1.512767169	1.163952807	1.779662052	2.322619555
TCGA-2Y-A9HA-01A-11R-A39D-07	tumor	1.210743664	1.267070042	1.880630379	2.34911575
TCGA-K7-AAU7-01A-11R-A38B-07	tumor	1.120883343	2.972163555	2.148431417	2.351972534
TCGA-DD-AADQ-01A-11R-A41C-07	tumor	0.439015692	0.14631808	1.387412333	2.356434076
TCGA-XR-A8TE-01A-11R-A36F-07	tumor	1.403594269	0.478990362	0.949170397	2.37529787
TCGA-ED-A8O5-01A-11R-A36F-07	tumor	0.668908956	0.504219845	1.925423511	2.385054634
TCGA-BC-A69H-01A-11R-A311-07	tumor	0.547173705	3.645248095	1.596494929	2.38608511
TCGA-DD-AADD-01A-11R-A41C-07	tumor	0.935670134	0.427891676	2.08924538	2.389934346
TCGA-BC-4072-01B-11R-A155-07	tumor	1.109754216	1.407156813	1.507932207	2.398871104
TCGA-ZP-A9D2-01A-11R-A38B-07	tumor	1.300586202	1.604733981	1.528572664	2.466158453
TCGA-DD-A4NQ-01A-21R-A28V-07	tumor	0.772418334	3.091218625	1.879992837	2.525313653
TCGA-ED-A66X-01A-11R-A311-07	tumor	0.451914324	0.317238723	1.669854103	2.539308736
TCGA-2Y-A9H2-01A-12R-A38B-07	tumor	1.131039339	1.097844955	2.032212053	2.546516533
TCGA-DD-A73G-01A-22R-A32O-07	tumor	0.239937286	1.507489792	1.138484835	2.551915779
TCGA-EP-A26S-01A-11R-A16W-07	tumor	1.662950456	1.359620108	1.912586296	2.553571876
TCGA-MI-A75I-01A-11R-A32O-07	tumor	0.52395342	1.636677854	1.432267242	2.563163182
TCGA-KR-A7K8-01A-11R-A33J-07	tumor	0.829358806	1.041544813	1.474923274	2.58034253
TCGA-FV-A3R2-01A-11R-A22L-07	tumor	0.877880491	1.412619205	1.563692345	2.612963208
TCGA-XR-A8TF-01A-11R-A36F-07	tumor	0.270628508	0.558770864	1.45431037	2.622066428
TCGA-G3-A25S-01A-11R-A16W-07	tumor	0.712923704	1.712939548	1.395466028	2.65878016
TCGA-DD-AADF-01A-11R-A41C-07	tumor	1.107259811	1.136543836	1.113176796	2.674841075
TCGA-CC-A8HS-01A-11R-A36F-07	tumor	1.209593646	1.042874836	3.441287279	2.676251872
TCGA-KR-A7K7-01A-11R-A33J-07	tumor	0.266775495	0.650710001	2.188869293	2.720591298
TCGA-DD-A1EF-01A-11R-A131-07	tumor	0.543343445	0.634765237	2.075346251	2.721303371
TCGA-ED-A66Y-01A-11R-A311-07	tumor	1.263340805	0.963731085	1.753671788	2.738283864
TCGA-2V-A95S-01A-11R-A37K-07	tumor	0.781325439	0.827749156	1.885224687	2.762289362
TCGA-CC-A8HU-01A-11R-A36F-07	tumor	1.416273327	2.089959405	1.852879608	2.777263792
TCGA-G3-AAV5-01A-11R-A37K-07	tumor	1.232877925	0.154264506	1.578355962	2.807133704
TCGA-CC-5258-01A-01R-A131-07	tumor	0.600463261	0.353387785	1.657590557	2.832657313
TCGA-CC-A1HT-01A-11R-A131-07	tumor	1.477879808	1.308065633	2.65735264	2.852272545
TCGA-DD-AACG-01A-11R-A41C-07	tumor	0.408178883	0.459937832	1.71884374	2.887948882
TCGA-DD-AAVP-01A-11R-A41C-07	tumor	0.513744806	0.108957599	0.583854074	2.952958941
TCGA-RG-A7D4-01A-12R-A33R-07	tumor	0.983240184	0.353482586	2.019936988	2.965053886
TCGA-BW-A5NO-01A-11R-A27V-07	tumor	1.124622441	0.998819536	1.932011234	2.983983308
TCGA-G3-A7M6-01A-11R-A33R-07	tumor	1.886238899	2.220490523	2.903378079	3.006096711
TCGA-CC-A7IE-01A-21R-A38B-07	tumor	0.863001029	1.633372249	2.85846051	3.006621788
TCGA-DD-AACB-01A-11R-A41C-07	tumor	0.99627922	0.786497346	1.842752697	3.024900503
TCGA-CC-A123-01A-11R-A131-07	tumor	0.583257401	0.231614478	1.380707244	3.031989473
TCGA-DD-AACP-01A-11R-A41C-07	tumor	0.516864998	1.647739435	1.839646427	3.060036713
TCGA-YA-A8S7-01A-11R-A37K-07	tumor	1.133235603	2.043889814	1.871900375	3.12490477
TCGA-EP-A2KB-01A-11R-A180-07	tumor	1.035132494	0.41366687	2.324026217	3.132062088
TCGA-EP-A2KA-01A-11R-A180-07	tumor	0.987697312	1.726646521	1.747168418	3.144503686
TCGA-CC-A5UC-01A-11R-A28V-07	tumor	0.642076008	0.468478304	1.980750122	3.156787147
TCGA-CC-A7IG-01A-11R-A33J-07	tumor	0.749877688	2.638202351	2.606785368	3.16256544
TCGA-DD-A1EL-01A-11R-A155-07	tumor	1.361798696	0.736047975	1.892771171	3.176037877
TCGA-CC-A7IJ-01A-11R-A33R-07	tumor	1.11161913	1.302282046	1.580537055	3.206630419
TCGA-CC-A9FW-01A-11R-A37K-07	tumor	0.931213838	2.167588405	1.70049475	3.236618735
TCGA-G3-AAV6-01A-21R-A37K-07	tumor	1.113084452	1.686932277	1.746349713	3.236906488
TCGA-BW-A5NP-01A-11R-A27V-07	tumor	1.70974676	1.570695243	2.64654419	3.278127611
TCGA-FV-A4ZP-01A-12R-A266-07	tumor	0.678324941	3.231168521	0.719249891	3.373751209
TCGA-ED-A5KG-01A-11R-A27V-07	tumor	1.501921554	0.993518879	1.809788887	3.378117856
TCGA-5C-A9VG-01A-11R-A37K-07	tumor	0.490473375	0.341794532	1.990915899	3.385548304
TCGA-DD-AACZ-01A-11R-A41C-07	tumor	0.682366441	0.784025211	1.90796166	3.388577945
TCGA-FV-A4ZQ-01A-11R-A266-07	tumor	1.321959696	1.76102596	1.705313553	3.417904469
TCGA-CC-A9FU-01A-11R-A37K-07	tumor	1.542295934	2.309056299	2.755477137	3.424219966
TCGA-WQ-A9G7-01A-11R-A37K-07	tumor	0.364678507	3.736532445	2.878097635	3.492637501
TCGA-ED-A8O6-01A-11R-A36F-07	tumor	0.388322002	1.663908689	2.184896338	3.497183488
TCGA-DD-A4NR-01A-11R-A311-07	tumor	0.59874334	0.74497561	1.698878719	3.512064484
TCGA-DD-AADO-01A-11R-A41C-07	tumor	0.429929338	1.167428262	1.25338153	3.532446694
TCGA-ED-A7PZ-01A-11R-A33R-07	tumor	1.195282553	3.418744318	2.174714686	3.549924058
TCGA-DD-A4NH-01A-11R-A27V-07	tumor	0.849342996	3.127639904	2.22150026	3.581443091
TCGA-CC-A8HT-01A-11R-A36F-07	tumor	1.023006467	2.822936529	3.396055967	3.659364211
TCGA-DD-AAED-01A-12R-A41C-07	tumor	0.76387277	3.133215094	2.485856931	3.679475165
TCGA-G3-A7M9-01A-23R-A352-07	tumor	1.965358398	3.319209772	3.053241966	3.794622255
TCGA-DD-AAE0-01A-11R-A41C-07	tumor	0.425092181	2.128214073	3.711893379	3.860361102
TCGA-DD-AAD5-01A-11R-A41C-07	tumor	1.819144843	2.364140854	1.556769135	3.903397112
TCGA-UB-A7MA-01A-11R-A33R-07	tumor	1.857398924	0.652712156	1.984423599	3.984592126
TCGA-DD-AADN-01A-11R-A41C-07	tumor	0.830256311	1.336245392	1.551929522	3.999271877
TCGA-2Y-A9GY-01A-11R-A38B-07	tumor	1.20292247	2.971916724	2.308922315	4.01931689
TCGA-RC-A6M3-01A-11R-A32O-07	tumor	0.836786434	2.044783945	1.639701609	4.163355603
TCGA-G3-AAV7-01A-11R-A38B-07	tumor	1.008858793	2.432064781	2.32995701	4.270563502
TCGA-DD-AACL-01A-11R-A41C-07	tumor	0.81044792	1.922357096	2.400150211	4.294097452
TCGA-CC-A8HV-01A-11R-A36F-07	tumor	1.204126699	1.486200826	2.65469448	4.515183311
TCGA-CC-A7II-01A-11R-A33J-07	tumor	0.760247335	2.290389522	2.738588037	4.690413693
TCGA-DD-AA3A-01A-11R-A37K-07	tumor	2.073407145	1.164236963	2.397774636	4.918739033
TCGA-CC-A3M9-01A-11R-A213-07	tumor	0.791902544	1.614742828	2.376837411	5.066229576
TCGA-CC-A5UE-01A-11R-A28V-07	tumor	0.924331168	1.583494765	1.757210571	5.334279906
