# Supplementary material for: An m6A-Related lncRNA Signature Predicts the Prognosis of Hepatocellular Carcinoma
Source: Front Pharmacol. 2022 Mar 30;13:854851. doi: 10.3389/fphar.2022.854851 (PMC9006777; doi:10.3389/fphar.2022.854851)
Supplement: Supplementary file 1 [file DataSheet1.ZIP › Source data/Figure4.boxplot.R]

######Video source: https://ke.biowolf.cn
######??????ѧ??: https://www.biowolf.cn/
######΢?Ź??ںţ?biowolf_cn
######???????䣺2749657388@qq.com
######????΢??: 18520221056

#install.packages("ggpubr")
library(ggplot2)
library(ggpubr)
conNum=202                                                      #normal????Ʒ??Ŀ
treatNum=243
rt=read.table("immune.txt",sep="\t",header=T,check.names=F,row.names=1)       #??ȡ?????ļ?
#rt=t(rt)
type=c(rep("normal",conNum),rep("tumor",treatNum))

#׼??????ͼ???????ļ?
data=data.frame()
for(i in colnames(rt)){
  data=rbind(data,cbind(expression=rt[,i],gene=i,type))
}
write.table(data,file="data.txt",sep="\t",row.names=F,quote=F)

#????????ͼ
data=read.table("data.txt",sep="\t",header=T,check.names=F)       #??ȡ????ͼ?????ļ?
p=ggboxplot(data, x="gene", y="expression", notch = F,
                lwd=0.5, alpha = 0.6,color = "type", fill = 'type', 
     ylab="mRNA expression",
     xlab="",
     palette = c( "#4EBC97","#E7B800") )
p=p+rotate_x_text(60)
pdf(file="ICGC diff.pdf",width=10,height=6)                          #????ͼƬ?ļ?  #t.test
p+stat_compare_means(aes(group=type),method = "wilcox.test", symnum.args=list(cutpoints = c(0, 0.0001, 0.001, 0.01, 0.05, 1), symbols = c("****", "***", "**", "*", "ns")),label = "p.signif")
dev.off()

######Video source: https://ke.biowolf.cn
######??????ѧ??: https://www.biowolf.cn/
######΢?Ź??ںţ?biowolf_cn
######???????䣺2749657388@qq.com
######????΢??: 18520221056
