# Supplementary material for: An m6A-Related lncRNA Signature Predicts the Prognosis of Hepatocellular Carcinoma
Source: Front Pharmacol. 2022 Mar 30;13:854851. doi: 10.3389/fphar.2022.854851 (PMC9006777; doi:10.3389/fphar.2022.854851)
Supplement: Supplementary file 1 [file DataSheet1.ZIP › Source data/Figure5 dataset ICGC risk.txt]

ID	status	time	ZEB1-AS1	MIR210HG	BACE1-AS	SNHG3	nomoscore	risk
DO48742	0	1.643835616	0.456399232	0.241214677	1.498889748	1.55752774	0.749051722	low
DO48674	0	3.452054795	0.381087475	0.920154975	0.557601502	1.774039094	0.758434402	low
DO23518	0	3.616438356	0.42301042	0.197145741	0.919157352	2.613481452	0.809629271	low
DO23517	0	3.287671233	0.44101437	0.552454574	0.550275043	2.777260099	0.862577118	low
DO48746	0	1.561643836	1.15573944	0.284154155	1.388550434	1.289316574	0.877689792	low
DO50789	0	1.561643836	0.584656958	0.098228729	2.249468932	1.545376884	0.888300609	low
DO23538	0	1.232876712	0.695934902	0.482129586	1.873046771	1.647319451	0.960769184	low
DO45111	0	4.356164384	1.324320539	0.268491992	1.656198323	1.26841969	0.966083487	low
DO23552	0	2.219178082	0.513719511	0.608069672	2.127488752	1.763914309	1.012857013	low
DO48761	0	2.383561644	0.78185583	0.392761045	1.818335628	2.004101264	1.015539788	low
DO227643	0	3.452054795	1.113138677	0.50976847	0.715343873	2.556777876	1.023560374	low
DO48760	0	1.890410959	0.70158242	0.8685014	1.603136018	2.127239598	1.094111747	low
DO23531	0	2.465753425	1.104075388	0.453183954	1.779430211	1.975519044	1.104389484	low
DO50839	0	0.904109589	0.670205854	1.559747215	1.266507186	1.694819339	1.116100266	low
DO50814	0	1.150684932	0.642292682	0.478628725	0.678622047	4.011067724	1.145427995	low
DO48733	0	1.643835616	0.860101742	0.136572078	1.792287517	3.064139916	1.159133787	low
DO50808	0	1.561643836	1.902527875	0.30653063	1.043807261	2.091162207	1.162668967	low
DO23551	1	0.410958904	1.104357312	0.228535157	0.862839008	3.616978441	1.170626327	low
DO45237	0	2.465753425	1.426591262	0	1.324270485	3.116476479	1.197246574	low
DO50783	0	1.315068493	0.864008452	0.363147142	1.532235179	3.295023736	1.208994427	low
DO45109	0	4.356164384	0.722009724	0.930833157	0.608386745	3.75149081	1.219411706	low
DO23550	0	2.712328767	0.694078359	0.81278946	1.517376965	3.055073831	1.229532053	low
DO50857	0	0.575342466	0.729178256	0.084215731	1.536178178	4.027722942	1.236379829	low
DO45167	1	3.945205479	0.60868005	2.559103593	0.572872722	1.823245166	1.240358546	low
DO45117	1	3.04109589	0.875219214	0.338033301	1.670442391	3.381429947	1.247631475	low
DO23539	0	3.04109589	1.544659333	0.708459311	0.99023393	2.655901244	1.258978058	low
DO48727	1	1.068493151	1.027877069	0.240654664	2.116574402	3.093938708	1.297139146	low
DO45201	0	2.465753425	1.54159771	0.539713202	1.524207625	2.545590738	1.297672685	low
DO45175	0	3.123287671	1.155697542	0.249341151	2.132219357	3.004294195	1.320331989	low
DO48725	0	2.136986301	0.796971673	0.170270955	1.458082848	4.497236804	1.346008323	low
DO45261	0	2.712328767	1.089390652	0.800516303	1.019864058	3.680100062	1.350681926	low
DO48672	0	1.232876712	1.176163272	0.525191729	1.420316217	3.564830217	1.360544218	low
DO50817	0	1.068493151	1.420362814	0.222823827	1.352496533	3.730117114	1.367453033	low
DO48677	0	3.123287671	2.093866313	0.420901113	2.296940157	1.597623299	1.391679307	low
DO23527	0	2.876712329	0.978397569	0.196083653	2.414994198	3.532336752	1.408736317	low
DO45094	0	4.520547945	1.321397039	0.527702916	1.890052423	3.125977145	1.410139647	low
DO45243	0	2.547945205	0.950285451	0.368802707	3.456991924	2.246945624	1.410272851	low
DO45129	0	4.02739726	2.480281497	0.589155098	1.519075027	1.734683688	1.414012119	low
DO45159	0	4.02739726	1.128491534	0.274474846	2.563917218	3.163389856	1.430182688	low
DO48715	1	1.890410959	0.781440534	0.445365433	2.213945896	3.854595059	1.438183449	low
DO23541	0	2.547945205	1.285106065	0.319369688	1.317763445	4.274718456	1.447114242	low
DO50798	1	0.082191781	1.027592159	1.25959662	1.371486317	3.303499033	1.447567564	low
DO45091	1	3.616438356	0.628017247	0.10308011	2.210509196	4.948145956	1.508570677	low
DO45137	0	3.616438356	1.442824036	0.366832757	2.902522559	2.732360045	1.523983183	low
DO50811	0	1.232876712	0.992762425	0.934559475	2.310080076	3.305139061	1.535929856	low
DO45177	0	3.452054795	1.859607488	0.171652472	1.88760699	3.603038331	1.551190708	low
DO50804	0	1.97260274	1.132724449	0.642851717	1.768653909	4.195230896	1.558448257	low
DO227801	0	1.808219178	1.195801297	0.391179212	1.263061344	5.008329678	1.56326594	low
DO50774	0	1.97260274	1.895317337	1.117972619	1.3011598	2.932725732	1.564324625	low
DO45233	0	2.465753425	1.127568123	0.301560627	2.552427564	4.011996404	1.587847731	low
DO45181	0	3.287671233	1.11022771	0.515557718	2.062290952	4.260882519	1.588361653	low
DO45133	1	1.808219178	1.970046783	0.207894607	2.741116041	2.713401402	1.591433311	low
DO23528	0	2.794520548	0.682024544	0.168499468	2.518867417	4.941785934	1.596879148	low
DO50787	0	1.315068493	1.652781203	0.408355153	2.113426626	3.773192048	1.628568704	low
DO45096	1	3.534246575	1.790149913	1.14302015	2.263424163	2.437289946	1.635922575	low
DO23536	0	2.547945205	1.935858601	0.260157067	3.233165957	2.471826371	1.645268112	low
DO50803	0	1.479452055	1.818613345	0.364273977	1.13121264	4.735779338	1.649088401	low
DO45215	0	3.205479452	0.927943524	0.950626089	2.064140362	4.299975355	1.655549929	low
DO45123	1	1.561643836	1.087980207	0.211089214	2.639563951	4.491182839	1.65781595	low
DO23509	1	2.136986301	2.356315155	0.532023467	2.018823775	2.833951085	1.660227487	low
DO45121	0	4.191780822	0.649043901	0.168578657	2.343865051	5.557020863	1.6659413	low
DO50807	0	1.479452055	1.49898098	0.828947374	3.005863061	2.704326494	1.668984371	low
DO48681	0	2.465753425	2.362215017	0.255975903	2.068927534	3.334470081	1.692865677	low
DO45247	0	0.575342466	1.237122223	0.149327715	1.372474513	5.925663046	1.700527982	low
DO48721	0	2.465753425	2.462583866	0.307574752	1.214631113	4.339769678	1.751782259	low
DO45225	0	2.876712329	1.166617426	0.642687321	2.35358267	4.640102024	1.759138558	low
DO23512	0	3.452054795	1.886454706	1.011937063	1.703185182	3.791149573	1.767063198	low
DO45229	0	2.712328767	1.92359236	0.619161196	1.551445796	4.485667017	1.775589564	low
DO45263	1	0.739726027	2.039494582	0.487998805	1.468034207	4.593567952	1.777529241	low
DO50776	0	1.890410959	1.494453597	0.717911533	1.356449227	5.21522835	1.779997848	low
DO50818	0	1.397260274	1.389621873	0.552025106	2.14240261	4.913076337	1.805407304	low
DO45119	1	1.397260274	1.791987287	2.214411112	2.554590737	1.666600258	1.820007706	low
DO45255	0	1.97260274	1.352209803	0.689116718	1.075705882	6.141148741	1.848601591	low
DO48695	0	1.97260274	2.10322409	0.527717092	3.738637991	2.46702502	1.852187813	low
DO45101	0	4.602739726	1.176780047	1.938948577	1.491041841	4.276655845	1.855717027	low
DO45235	0	2.465753425	0.739942874	0.952719041	2.623840951	5.264733992	1.8864933	low
DO50850	0	1.97260274	0.9618205	0.335144571	2.517603098	5.903318766	1.886945845	low
DO45223	0	2.794520548	2.173239429	0.739515783	1.936794415	4.187835214	1.892007693	low
DO45143	0	3.534246575	1.395785469	0.521177331	1.309759756	6.318069205	1.894842053	low
DO48759	0	1.97260274	1.529247968	0.659439509	0.676971359	6.684139595	1.910892127	low
DO50805	0	1.890410959	0.732311012	0.796422289	0.927154771	7.475525578	1.922156299	low
DO45253	0	2.383561644	1.688335525	0.650376137	3.122979647	3.993014432	1.930271888	low
DO45199	0	3.698630137	0.67453672	0.256868043	1.496636623	7.827998965	1.943998446	low
DO23543	0	2.794520548	1.369022103	0.801658	2.329883098	5.197937163	1.949341759	low
DO48743	0	1.561643836	1.446733983	0.870166773	2.820722241	4.603142111	1.973158905	low
DO45115	0	2.301369863	1.471830577	2.530797991	1.224856427	4.026649565	1.986710732	low
DO48716	0	1.97260274	1.123419751	1.254149388	1.428841251	6.234925595	2.012477358	low
DO45135	0	3.863013699	1.120550027	0.230387826	1.596089379	7.638467828	2.041557506	low
DO23542	0	2.630136986	2.20191209	0.418884306	2.137255885	5.350503703	2.067863549	low
DO23548	0	2.301369863	1.801663518	1.625511362	1.704367134	4.753449104	2.071623842	low
DO48712	0	2.219178082	1.92130718	0.505074639	2.303829691	5.52277268	2.077012569	low
DO50840	0	0.904109589	2.003844715	0.484038217	1.512952815	6.397452343	2.101480678	low
DO50819	0	1.397260274	1.688013722	1.146826524	1.094764566	6.404858181	2.10411107	low
DO45163	0	2.630136986	1.35411756	1.245454789	2.515651216	5.330454913	2.115420675	low
DO23511	1	0.493150685	0.390849353	2.767269309	0.847443227	6.554902516	2.141164109	low
DO45183	1	1.561643836	1.65730505	1.687175385	2.053666081	4.95873678	2.151878399	low
DO50832	0	0.246575342	1.165701241	1.034174053	3.09089254	5.549638245	2.16122247	low
DO45097	0	4.438356164	1.946820151	0.359589462	1.092883404	7.519772959	2.178022711	low
DO45207	0	2.876712329	1.899112921	1.886374425	3.359231665	3.357532463	2.225415264	low
DO50859	0	0.493150685	0.953399219	0.043583924	2.70858595	8.164617121	2.256831005	low
DO48757	0	1.315068493	3.179392234	0.206234913	2.703730466	4.822090611	2.288944816	low
DO45165	0	1.890410959	1.00484518	0.260041622	2.543625427	8.174536741	2.295064972	low
DO23514	0	3.534246575	2.066278214	0.32091793	1.593985456	7.582779043	2.30707955	low
DO45213	0	3.287671233	1.721582366	0.448444131	2.625257628	6.885953994	2.316822073	low
DO45257	0	2.219178082	1.163709086	0.698226045	2.39952957	7.641441061	2.323281694	low
DO45099	0	4.356164384	1.284428247	0.214925716	2.340304695	8.250325133	2.333727963	low
DO48736	0	1.643835616	1.335391455	0.670627841	2.224167031	7.818920777	2.361101533	low
DO45169	0	3.698630137	1.521973953	0.557391858	2.030423354	8.003164083	2.379260357	low
DO50822	0	1.397260274	1.609896891	0.632502736	2.306901735	7.494480305	2.382245068	low
DO48704	0	2.054794521	1.644805864	0.276862625	2.339791077	7.928728924	2.387536836	low
DO45107	0	4.684931507	1.086821493	4.947692446	1.640034224	3.079293036	2.394711231	low
DO48679	0	3.287671233	4.235061884	0.64064485	1.223812737	4.823095592	2.398902087	low
DO48701	0	2.136986301	3.621897032	1.257826051	1.432250513	4.685814692	2.403537688	low
DO48751	1	1.315068493	2.069080973	0.280709545	1.812677719	7.946068109	2.405036101	low
DO45113	0	4.273972603	1.009034041	4.544889287	2.243277762	3.207192588	2.41117368	low
DO45093	1	1.97260274	1.04390602	0.668286491	0.913551167	9.958102953	2.419646251	low
DO23529	0	2.547945205	1.70706445	0.479757065	4.074509465	6.017173748	2.439446581	low
DO45187	0	3.452054795	1.218043388	0.107233279	3.521777065	7.857414713	2.442802842	low
DO45179	0	1.643835616	1.773916641	1.327853698	3.060343184	5.860987977	2.44794082	low
DO23534	0	2.301369863	4.202152353	0.77614181	2.484151639	3.73774728	2.467540346	low
DO45195	0	1.068493151	0.557304215	1.570671031	0.633411073	10.01118369	2.470848849	low
DO48706	0	2.383561644	1.000340645	0.200980424	2.309204579	9.52072944	2.47776812	low
DO50820	0	1.397260274	1.454713653	1.166335131	5.15971522	4.550290817	2.484609609	low
DO50800	0	1.397260274	1.646199659	0.841984585	1.951412911	8.093007179	2.484794294	low
DO45153	0	3.780821918	1.517127556	0.987784567	1.893203938	8.180274198	2.491306222	low
DO48693	0	2.465753425	2.098749104	0.61279972	1.16704063	8.853955106	2.537122356	low
DO45281	0	2.054794521	1.518551923	1.38997004	1.966340669	7.894760034	2.554412284	low
DO23523	0	2.95890411	0.990446146	0.543708439	1.295025851	10.64777212	2.571405328	low
DO23524	0	2.876712329	1.421421347	1.235054485	2.401014183	8.041672653	2.598945231	low
DO45171	0	1.643835616	1.740930636	0.230960416	2.744305227	8.777383327	2.632124169	low
DO50816	0	1.068493151	2.036030188	0.89840807	1.929201782	8.291882922	2.635035675	low
DO48732	0	1.726027397	1.740534631	0.350698953	2.830743705	8.805714186	2.683471429	low
DO48700	0	2.219178082	1.335136874	0.291681535	2.334661511	10.04731547	2.690103603	low
DO50793	0	1.479452055	2.133008333	2.086070647	3.024986206	5.898625009	2.733508398	low
DO45227	0	2.794520548	2.49675059	0.522144608	4.498457748	6.003497991	2.739778245	low
DO23535	0	2.630136986	2.606169	0.866266467	2.27551458	7.740026791	2.74592669	low
DO45191	0	3.287671233	2.412826723	2.867246687	1.822196305	5.930694165	2.7804914	low
DO48682	1	0.328767123	1.124017641	2.183330526	1.311036281	9.329201556	2.781301491	low
DO48719	0	1.890410959	3.236773194	1.270417506	2.475854473	6.269453144	2.788162915	low
DO45157	0	5.424657534	1.755940498	0.495663978	2.071400819	10.0202947	2.798809922	low
DO45095	0	4.438356164	1.390228908	0.416802227	2.067908118	11.09440684	2.874558194	low
DO23537	1	2.465753425	2.071996845	1.731314116	5.679794377	4.551386249	2.890166039	low
DO23530	1	0.493150685	1.413339598	0.979260445	1.389493601	11.28883961	2.927246734	low
DO45103	0	1.232876712	1.952123196	1.911144823	1.345853676	9.771602868	3.021784415	low
DO23510	0	2.383561644	1.868765712	0.892945868	2.266630943	10.34801692	3.024570555	low
DO45267	1	1.561643836	1.99327809	0.463114034	3.081976848	9.966808045	3.036841457	low
DO48728	0	0.410958904	1.903592205	0.255586668	2.609067326	11.18858878	3.0918131	low
DO50844	0	0.821917808	2.905345473	0.8724154	2.745197443	8.776552767	3.104254233	low
DO23533	0	2.465753425	2.585117252	0.485187633	3.61508923	8.931487087	3.115256063	low
DO23525	0	2.876712329	1.479913126	0.188532028	0.737784838	14.02977938	3.118981034	low
DO45203	0	3.205479452	1.951497417	0.313414187	2.971761596	10.89305201	3.134675426	low
DO50825	0	1.068493151	1.538543207	0.227619894	2.001924144	12.77422296	3.158045038	low
DO45231	0	2.547945205	0.797784073	2.67575436	2.966174285	9.541612827	3.170048483	low
DO50809	1	1.97260274	3.201509408	1.321920551	1.814811048	9.11163317	3.179386306	low
DO50778	0	1.726027397	0.981457043	1.370895744	1.504457715	12.77302049	3.199350994	low
DO23544	0	2.630136986	1.888253806	0.43322354	1.037082397	13.40742633	3.233949833	low
DO23546	0	2.876712329	1.057720546	1.081202747	2.453360183	12.34187736	3.250061925	low
DO45221	1	1.068493151	1.766131757	1.220974903	2.133584047	11.47362699	3.257042288	low
DO45265	0	2.794520548	1.168794902	0.170240754	5.429996727	10.38082042	3.26428026	low
DO45127	1	1.150684932	2.039157324	0.828342955	2.053828781	11.92539225	3.29863454	low
DO50813	0	1.150684932	2.134558533	2.418889915	1.904952923	10.05863181	3.355634365	low
DO45241	0	2.95890411	1.245437111	0.877191096	1.906847109	13.55947922	3.365478357	low
DO50802	0	2.547945205	1.309855156	1.303949794	2.849781502	11.95868846	3.379390911	low
DO48741	0	0.657534247	1.406935723	6.154858689	0.356232501	7.756873044	3.382831248	low
DO45189	0	3.287671233	1.69299619	0.919057409	6.395199494	8.232025657	3.38699568	low
DO45239	0	2.383561644	1.567668785	1.654606016	4.422801599	9.751941688	3.436485174	low
DO50845	0	0.575342466	0.650043644	0.67813036	0.795306966	16.41583078	3.460944094	low
DO45141	0	3.616438356	4.193875516	0.410378422	2.981241369	9.240113733	3.462802734	low
DO23513	0	3.287671233	3.100261792	4.273978508	2.158620163	6.625596816	3.505410219	low
DO50815	0	0.410958904	1.853523464	0.427439571	1.292476609	14.76667787	3.517387877	low
DO48717	1	0.493150685	2.227304004	5.268569349	3.373122644	5.545994754	3.555763227	low
DO45273	0	1.315068493	1.720452619	1.163996541	2.533526318	12.96709816	3.576515131	low
DO48723	0	1.643835616	1.352347507	5.901490705	1.045509991	8.592280921	3.587021125	low
DO45125	0	4.602739726	1.525247865	3.955476086	1.881185177	10.47304152	3.64634014	low
DO23549	0	2.712328767	2.386853862	0.831356105	1.410354107	14.06429801	3.656623672	low
DO45131	1	0.98630137	3.263034326	1.369329969	2.056042357	11.41510059	3.669810903	low
DO45155	0	5.917808219	4.803989057	1.824332747	2.635088103	8.095527399	3.70658676	low
DO23547	0	2.794520548	2.749814785	1.28565646	2.941623185	13.48827509	4.05448005	low
DO23532	0	2.630136986	1.78478517	8.910081408	1.614042985	5.926817051	4.080472055	low
DO45105	0	4.602739726	1.072613119	3.418534358	2.324697822	14.04206181	4.120283059	low
DO45185	0	1.643835616	5.346500179	2.187169984	3.353150982	8.831487869	4.212091656	low
DO45197	0	3.205479452	3.328776221	0.350058743	2.278644461	15.56417707	4.225019976	low
DO23515	0	3.369863014	1.341753972	4.116226442	3.007611022	12.57959162	4.232214195	low
DO23540	0	2.054794521	3.903073116	1.050893236	0.927065473	15.4902432	4.2833879	low
DO45193	1	0.328767123	1.267658838	0.170264266	2.337499223	19.13247819	4.28386826	low
DO48737	0	1.97260274	2.131010051	0.332240763	1.617900304	18.69533022	4.339745965	low
DO50855	0	1.561643836	2.318961317	1.032783149	1.892980688	17.60299835	4.419938346	low
DO45145	1	0.164383562	2.135025441	7.628282273	1.079628025	9.681832135	4.431162996	low
DO45092	1	3.287671233	1.146519285	5.564331763	1.949467701	13.12010325	4.43779816	low
DO45279	0	3.534246575	4.769359561	6.014582189	3.033461511	6.140050417	4.465810887	low
DO45173	0	3.205479452	2.65408913	2.47801271	2.483739851	14.97876835	4.508715557	low
DO45219	0	2.95890411	1.983379544	1.531788368	4.630450993	15.98994875	4.683860581	low
DO45149	0	3.452054795	1.258504432	12.53619846	1.897113103	4.754679758	4.686749152	low
DO45287	0	1.068493151	2.665108032	1.245777894	1.967183508	18.29879052	4.705691209	low
DO23521	0	3.04109589	7.507887717	0.268082396	4.378639517	9.985037883	4.715604664	low
DO50829	0	1.561643836	1.682058085	4.140816411	2.188542752	15.76878444	4.74998583	low
DO23545	1	1.561643836	1.351900105	0.278165271	1.731544174	22.22521368	4.776941707	high
DO48697	1	2.219178082	2.134376887	1.086576591	1.232034684	20.6629176	4.811088948	high
DO48730	0	1.726027397	1.344558732	0.687060256	2.746036626	21.21315392	4.887159318	high
DO45307	1	0.657534247	2.40623844	4.111464801	1.825252508	16.55373186	5.009412809	high
DO45139	0	3.616438356	1.998654953	4.271429611	2.205701151	16.71797859	5.042192253	high
DO45249	0	1.726027397	3.291806922	1.822484499	3.582027859	17.03997906	5.097290917	high
DO45269	0	2.054794521	2.201361295	1.368259245	2.696387039	20.56603603	5.160401011	high
DO48720	0	1.561643836	1.794083607	0.635933971	4.223975126	21.41080537	5.311684744	high
DO45161	1	1.479452055	2.12897575	1.331008648	1.744173945	25.15433702	5.779645022	high
DO45251	0	2.465753425	4.943827042	3.485336406	3.552346758	16.33660017	5.822285869	high
DO50799	0	1.479452055	1.916368447	1.028393983	4.969229318	22.85582011	5.845288098	high
DO45259	0	0.904109589	3.615110856	1.630614774	3.290550424	21.54508442	5.894604089	high
DO50806	0	1.479452055	1.77119938	1.854830723	1.721684152	25.88207509	5.941773856	high
DO45283	0	1.397260274	3.969128312	0.876014814	2.70951909	24.06176128	6.145292993	high
DO48747	0	1.479452055	2.002749253	17.17923442	0.391255242	9.623188491	6.638501038	high
DO45205	1	0.246575342	14.43581195	2.941451599	5.269792488	6.897348235	6.850752941	high
DO45277	0	1.643835616	5.562698356	6.413073309	1.954336623	19.53511789	6.992953396	high
DO50785	1	0.246575342	1.350488732	4.319906039	1.214398009	29.46910645	6.996091478	high
DO45211	0	0.657534247	1.04447909	17.45250726	1.599390199	11.90898333	7.092814017	high
DO50791	1	1.315068493	3.495053297	0.764723321	5.044671749	27.94669563	7.136665152	high
DO45147	1	1.97260274	1.738212026	0.614101377	1.201001514	35.95799055	7.344788413	high
DO45245	1	0.657534247	2.799526614	19.64995658	2.623998762	9.469614547	7.865739791	high
DO45299	0	3.945205479	1.687704488	10.13336742	1.445567226	26.06971838	7.967455361	high
DO45303	0	2.712328767	7.858007852	8.64008451	3.735229281	18.86352728	8.381293501	high
DO45209	0	3.698630137	2.603606505	3.058876236	5.375643451	33.05549681	8.456617154	high
DO23526	0	2.876712329	12.35616079	5.838896736	2.89135121	21.18263026	9.145688664	high
DO45301	1	3.945205479	3.367252021	6.4840136	2.274638998	41.67219918	10.48336546	high
DO45305	0	0.821917808	5.873564174	25.64054064	3.582698178	10.97517802	10.63926169	high
DO45217	1	0.739726027	3.496623626	7.956460822	2.997112159	41.2845833	10.95300275	high
DO45289	0	0.98630137	2.365629702	35.94870338	1.073444507	9.569871049	11.54150485	high
DO23519	0	1.726027397	1.879590461	11.39960749	0.705356453	45.03764211	11.62151822	high
DO45285	0	1.315068493	1.907428021	32.13113187	0.749642972	16.57435119	11.66977358	high
DO45297	1	3.452054795	4.989333748	27.50935041	1.23526316	23.90421563	12.75852632	high
DO23508	0	1.068493151	0.971270024	6.120970658	1.284688301	62.66455315	13.35562745	high
