# Supplementary material for: An m6A-Related lncRNA Signature Predicts the Prognosis of Hepatocellular Carcinoma
Source: Front Pharmacol. 2022 Mar 30;13:854851. doi: 10.3389/fphar.2022.854851 (PMC9006777; doi:10.3389/fphar.2022.854851)
Supplement: Supplementary file 1 [file DataSheet1.ZIP › Source data/Figure5 dataset TCGArisk.txt]

id	time	status	ZEB1.AS1	MIR210HG	BACE1.AS	SNHG3	nomoscore	risk
TCGA-DD-AADY	1.519166667	0	0.551614622	0.059258413	0.680855116	0.440519125	1.450192645	low
TCGA-ES-A2HT	1.199166667	1	0.372523357	0.19387417	0.537129636	0.88878246	1.50829051	low
TCGA-DD-A3A2	5.834166667	1	0.348001686	0.233311434	0.900411621	0.644584517	1.551514486	low
TCGA-DD-AACY	3.969166667	0	0.192012499	0.19641029	0.54599103	1.321740395	1.557628011	low
TCGA-BC-A10X	2.108333333	1	0.405216639	0.572019526	0.541862878	0.503718722	1.561207677	low
TCGA-ZP-A9D0	2.986666667	0	0.353810655	0.221689931	0.82570051	0.814692667	1.575247182	low
TCGA-DD-AAD3	3.545	0	0.415256027	0.285214827	0.795311209	0.748712668	1.598444092	low
TCGA-DD-A4NL	4.684166667	0	0.39975595	0.375222373	0.852121133	0.626693596	1.60979383	low
TCGA-DD-AADJ	2.918333333	0	0.347946352	0.472659844	0.844146586	0.629194997	1.624962168	low
TCGA-DD-AAE7	1.763333333	0	0.652788892	0.36451357	0.669600185	0.55979522	1.639545937	low
TCGA-G3-A3CG	1.8425	0	0.448516765	0.208709609	1.075615706	0.761463281	1.672746771	low
TCGA-K7-A5RF	1.7275	0	0.544196592	0.467179137	0.710936041	0.658982759	1.676552606	low
TCGA-DD-AAE3	1.549166667	0	0.684402626	0.301192182	0.557531739	0.862846842	1.682907458	low
TCGA-MR-A520	0.626666667	0	0.526553925	0.309872058	0.912170545	0.711892977	1.683006639	low
TCGA-DD-AAEI	4.191666667	0	0.238035007	0.13949117	1.067020707	1.217634107	1.684696112	low
TCGA-G3-A5SK	2.036666667	0	0.534267712	0.636776836	0.593073336	0.593073336	1.685544832	low
TCGA-DD-AADS	1.2975	0	0.201212845	0.535208549	0.860789646	1.000659365	1.702456345	low
TCGA-DD-AADP	1.254166667	0	0.441461445	0.301901954	0.982528153	0.890590145	1.718525042	low
TCGA-DD-A1EB	5.521666667	0	0.658696647	0.515816775	0.754361465	0.582158732	1.740092211	low
TCGA-FV-A2QQ	1.995833333	0	0.393653944	0.178247399	1.133986023	1.07128981	1.749359407	low
TCGA-DD-A1ED	6.299166667	0	0.574898822	0.716149008	0.625001403	0.611936683	1.754653562	low
TCGA-WX-AA46	2.07	0	0.650463155	0.467384708	0.707760336	0.786856616	1.764317936	low
TCGA-DD-A73B	0.775	1	0.515776056	0.761058013	0.377340184	0.929895949	1.764706336	low
TCGA-DD-AAC9	0.95	0	0.399751685	0.41214858	1.180934878	0.748935978	1.768194399	low
TCGA-FV-A3R3	1.001666667	1	0.608358206	0.638366279	0.811370324	0.546784722	1.778014261	low
TCGA-DD-A73D	1.8975	0	0.738568581	0.012383701	1.094584931	0.926441209	1.779952465	low
TCGA-DD-AAVR	6.88	0	0.441628789	0.050782099	1.124170337	1.295347609	1.784076533	low
TCGA-DD-AAVZ	5.201666667	0	0.315639007	0.11968936	1.137836542	1.386937165	1.788712867	low
TCGA-DD-AACI	4.429166667	0	0.282092416	0.439841129	0.973587165	1.21430671	1.803979292	low
TCGA-ZP-A9CV	2.978333333	1	0.433352868	0.039816137	1.463735763	1.071442318	1.818625125	low
TCGA-G3-A7M8	1.1775	0	0.626834328	0.146818108	1.298487665	0.817708711	1.820935276	low
TCGA-BC-A69I	1.059166667	0	0.445238908	0.386425843	0.746417145	1.416375453	1.847199895	low
TCGA-DD-AACT	4.275833333	0	0.542253367	0.170581027	1.073502563	1.245959934	1.853740716	low
TCGA-2Y-A9H1	3.364166667	1	0.376739136	0.292611145	1.354045916	1.070621962	1.868259351	low
TCGA-5R-AAAM	0.125833333	1	0.642204129	0.591286648	0.772299776	0.893231718	1.873822356	low
TCGA-UB-AA0V	0.86	0	0.525766733	0.279956397	1.130194809	1.134640192	1.879042994	low
TCGA-DD-AACO	5.135833333	0	0.272976301	0.954323932	0.832535024	0.949834007	1.899080409	low
TCGA-DD-A1EG	3.755833333	1	0.484543212	0.200909306	1.380825201	1.114078977	1.903975987	low
TCGA-G3-A25V	2.354166667	0	0.440649712	0.4030734	1.12323542	1.178335346	1.906490812	low
TCGA-BC-A10S	3.895833333	1	0.437812827	0.713952018	1.267366806	0.615054347	1.911234043	low
TCGA-DD-A11A	0.216666667	0	0.885081238	0.648404911	0.784846679	0.59150921	1.925489751	low
TCGA-DD-AAE4	1.664166667	0	0.634180004	0.505522384	0.749081794	1.252093019	1.944192874	low
TCGA-BD-A3ER	3.0525	0	0.429976383	0.358556068	1.345860014	1.131855373	1.944958505	low
TCGA-DD-A73C	1.919166667	0	0.600490643	0.54654687	0.849549888	1.145106583	1.946127917	low
TCGA-ED-A4XI	2.2425	0	0.394159824	0.625279249	1.238107251	0.984333961	1.964184134	low
TCGA-G3-A3CI	0.4925	0	0.513370473	0.505570409	1.094662682	1.131852213	1.9669838	low
TCGA-G3-A7M7	0.988333333	0	0.47538674	0.432651958	1.046779528	1.360375052	1.974479473	low
TCGA-BC-A110	5.7925	1	0.507016453	0.648379825	0.659806814	1.453972199	1.985628873	low
TCGA-G3-A3CH	2.135	0	0.463013526	0.646646738	1.308022755	0.848244826	1.988872844	low
TCGA-HP-A5N0	3.14	1	0.72203587	0.350114264	1.449138443	0.743360217	1.995373494	low
TCGA-DD-AAVW	6.343333333	0	0.534998883	0.239088335	1.721105787	0.894131774	1.997666506	low
TCGA-G3-A5SL	1.7	0	0.849094406	0.365655491	0.885075491	1.139065512	1.999619838	low
TCGA-DD-AAW0	5.516666667	0	0.857970773	0.463060833	0.965639159	0.927172184	2.007096758	low
TCGA-2Y-A9H6	0.9775	0	0.471842201	0.297183874	1.611784016	1.076776122	2.017317288	low
TCGA-DD-AAW1	5.445	0	0.813620124	0.188733362	1.025557649	1.345447465	2.02040844	low
TCGA-ES-A2HS	1.883333333	1	0.556437042	0.455777308	1.155268134	1.236764708	2.026063554	low
TCGA-DD-AAW2	5.078333333	0	0.744699851	0.27084458	1.392795238	0.966160964	2.027199056	low
TCGA-G3-A25Z	1.793333333	0	0.532584819	0.452603507	1.231151054	1.20475935	2.029041048	low
TCGA-BD-A2L6	3.731666667	0	0.693912737	0.52675974	1.335506624	0.770452082	2.035363715	low
TCGA-O8-A75V	1.4725	0	0.383732003	0.294762502	1.777888374	1.101815975	2.041486488	low
TCGA-DD-AACD	1.043333333	1	0.464366835	0.273712874	0.98012067	1.854165991	2.042589755	low
TCGA-ZS-A9CD	3.794166667	1	0.505949684	0.373719486	0.837781951	1.805311803	2.043005508	low
TCGA-G3-A3CJ	1.625833333	0	0.642376883	0.695895436	1.200437869	0.780401114	2.04458506	low
TCGA-DD-AAVX	4.703333333	0	0.53418272	0.227360398	1.601763106	1.186500894	2.052298696	low
TCGA-K7-A6G5	1.401666667	0	0.519120615	0.410673909	0.805595873	1.799390498	2.054399929	low
TCGA-WQ-AB4B	1.081666667	0	0.421589494	0.363585796	1.518036667	1.275125262	2.060376217	low
TCGA-G3-A5SM	1.423333333	0	0.924927036	0.220924538	1.215554767	1.074886865	2.071786617	low
TCGA-DD-A4NP	9.055833333	0	0.771971413	0.670689256	0.883235704	1.033309236	2.072973012	low
TCGA-KR-A7K2	2.269166667	0	0.47546445	0.238258014	1.754828382	1.168258274	2.078754383	low
TCGA-5C-A9VH	0.881666667	0	0.648873055	0.29470358	1.601873389	1.016877678	2.087301466	low
TCGA-DD-AAVV	6.720833333	0	0.449585323	0.095101608	1.525620955	1.690324744	2.09557995	low
TCGA-DD-AADU	1.516666667	0	0.529007691	0.734451027	1.287999823	0.963724456	2.104813052	low
TCGA-DD-AACS	4.938333333	0	0.374588327	0.510920829	1.536526348	1.247644665	2.107765534	low
TCGA-DD-A39X	4.6375	1	0.872729837	0.25561769	1.047342255	1.378555191	2.108464613	low
TCGA-DD-AACC	4.6125	1	0.445330715	0.407735771	1.312346433	1.529213767	2.110777142	low
TCGA-G3-A6UC	1.836666667	0	0.685688046	0.546958979	1.362010775	0.941676636	2.115929174	low
TCGA-DD-A113	6.638333333	0	0.414630266	0.677145171	1.085348357	1.455455825	2.116109554	low
TCGA-DD-A119	0.610833333	1	0.534569609	0.495213099	1.470241392	1.133477549	2.119822301	low
TCGA-2Y-A9GW	3.479166667	1	0.483454488	0.394243657	1.425933857	1.408409484	2.124806492	low
TCGA-5R-AA1D	1.229166667	0	0.940470584	0.290552587	1.066568863	1.252935418	2.125037692	low
TCGA-DD-AACF	0.999166667	1	0.329321139	0.592535576	1.656771832	1.129012397	2.128275457	low
TCGA-CC-A3MC	0.994166667	0	0.567148988	0.348515382	1.823201323	0.949228885	2.132484035	low
TCGA-DD-AADK	2.871666667	0	0.55318661	0.514531882	1.411523712	1.183261759	2.136073334	low
TCGA-NI-A4U2	4.903333333	1	0.782988188	0.569443722	1.109561381	1.089793603	2.138102198	low
TCGA-G3-A3CK	1.601666667	0	1.080907628	0.297040349	0.988238739	1.154639134	2.139076971	low
TCGA-MI-A75E	1.388333333	0	0.50133882	0.446894184	1.483280851	1.312848237	2.149548175	low
TCGA-DD-AAEK	2.920833333	0	0.96643542	0.401683324	0.730899484	1.479262889	2.150140305	low
TCGA-LG-A9QD	1.001666667	0	0.593213598	0.571454866	1.409069864	1.095735602	2.154636058	low
TCGA-DD-AACE	5.979166667	0	0.639722365	0.591286961	1.688192795	0.708473408	2.155782284	low
TCGA-HP-A5MZ	0.249166667	1	0.56725174	0.308622666	1.278860659	1.638131405	2.156076152	low
TCGA-G3-A7M5	1.223333333	0	0.605754451	0.713280623	0.827501279	1.498339067	2.156545994	low
TCGA-DD-A11D	4.270833333	1	0.77446818	1.318444109	0.790193726	0.456890844	2.158701405	low
TCGA-DD-AADA	3.375833333	0	0.61952929	0.278364761	1.949071419	0.925222221	2.167153105	low
TCGA-2Y-A9GX	6.685	0	0.67722058	0.308060596	1.413265601	1.367496226	2.169026037	low
TCGA-G3-AAV3	1.1275	0	0.735038057	0.402778	1.115213582	1.472027742	2.171909128	low
TCGA-BC-A10T	2.291666667	1	0.925884657	0.36038885	1.373271456	0.978278125	2.172826207	low
TCGA-G3-A25U	4.479166667	0	0.868149576	0.904461264	0.756563848	0.963636865	2.17369124	low
TCGA-DD-AAVS	4.990833333	0	0.41281864	0.145774606	2.031157532	1.354225912	2.177251433	low
TCGA-DD-A1EA	6.611666667	0	0.915978177	0.278683008	1.256204124	1.243439955	2.178466497	low
TCGA-2Y-A9H9	1.908333333	0	0.512610406	0.82582952	1.420544926	0.932289823	2.186229205	low
TCGA-FV-A3I1	0.675833333	1	0.643450053	0.145081793	1.22074734	1.901214355	2.191007169	low
TCGA-3K-AAZ8	1.084166667	0	0.637095807	0.540238892	1.414099882	1.194981591	2.204445339	low
TCGA-DD-A3A4	1.675833333	1	1.031634647	0.458753123	0.635614667	1.544894314	2.205562318	low
TCGA-DD-A4NI	2.234166667	0	0.589610941	1.296693307	0.843601424	0.840695079	2.21235719	low
TCGA-2Y-A9H5	1.519166667	1	0.349024666	0.84577405	1.51135179	1.125570278	2.215606214	low
TCGA-BC-A10R	0.843333333	1	0.931988967	0.469277433	0.786640576	1.545924098	2.216272263	low
TCGA-DD-AAD2	1.801666667	0	0.54429543	0.420854277	1.299576998	1.657131513	2.220052761	low
TCGA-DD-AAE2	1.746666667	0	0.921395338	1.173524212	0.504745734	0.89990254	2.222081947	low
TCGA-G3-AAV0	1.303333333	0	0.621878585	0.864763819	0.864983531	1.398945879	2.225128958	low
TCGA-G3-A5SI	2.1025	1	0.274349215	1.176853044	0.97809248	1.371596256	2.228184979	low
TCGA-FV-A23B	5.07	1	0.516353294	0.424887389	1.736938493	1.254763136	2.228975846	low
TCGA-EP-A3JL	0.829166667	0	0.513030587	0.179082377	1.454628795	1.897762143	2.229488259	low
TCGA-5R-AA1C	1.423333333	0	1.012145555	0.280588911	1.24735761	1.267419198	2.242323774	low
TCGA-DD-AAVP	7.534166667	0	0.513744806	0.1089576	0.583854074	2.952958941	2.246745719	low
TCGA-DD-A4NB	2.7075	0	0.872175043	0.371521431	1.48490592	1.11254555	2.24771467	low
TCGA-ED-A7XO	1.169166667	0	0.649472979	0.811573849	0.967503475	1.387870852	2.251124767	low
TCGA-2Y-A9H3	4.15	0	0.379831778	0.312046449	1.865972126	1.569356028	2.266380642	low
TCGA-G3-AAV2	1.018333333	0	0.713202163	0.513191968	1.244698334	1.45201119	2.266720488	low
TCGA-2Y-A9GV	6.931666667	1	0.632624062	0.923337638	1.253666313	1.003182413	2.269911607	low
TCGA-DD-AACU	4.29	0	0.493089576	0.709445682	1.519428502	1.237352188	2.274649281	low
TCGA-DD-A73F	2.97	0	0.457451236	0.844871734	1.312613795	1.322486594	2.275336576	low
TCGA-UB-A7MC	1.369166667	0	1.052053168	0.440290182	1.342355077	0.981121715	2.280539535	low
TCGA-LG-A6GG	1.059166667	0	0.349130525	1.184534335	1.509633772	0.820047636	2.280947492	low
TCGA-G3-AAV1	0.9825	1	0.792817537	0.339359484	1.559986764	1.278553419	2.281655743	low
TCGA-DD-AAEH	2.146666667	0	0.403873398	0.456547911	1.849901859	1.40020851	2.286628873	low
TCGA-FV-A2QR	1.590833333	1	0.869671134	0.499818768	1.5561108	0.967386736	2.290081041	low
TCGA-DD-AAE9	1.976666667	0	0.901324659	0.24013199	1.611848598	1.230220475	2.294084205	low
TCGA-XR-A8TC	3.665833333	0	0.425884751	0.097448801	1.695739961	2.053790311	2.298144021	low
TCGA-DD-A114	3.145833333	1	1.092987476	0.268519194	1.155645264	1.433345972	2.313346535	low
TCGA-DD-A118	9.409166667	0	0.618830978	0.448259509	1.069618758	1.98705125	2.316861005	low
TCGA-UB-A7ME	1.330833333	0	0.475978371	0.758546584	1.362369106	1.462796456	2.317198415	low
TCGA-2Y-A9GT	4.445833333	1	0.593031087	0.751698014	1.527206771	1.129734422	2.31911268	low
TCGA-ED-A7PY	1.0675	0	0.28856058	0.314579344	2.39861928	1.280630375	2.324518878	low
TCGA-DD-AADQ	1.193333333	0	0.439015692	0.14631808	1.387412332	2.356434076	2.325312712	low
TCGA-PD-A5DF	1.749166667	1	0.469477385	1.17105994	1.081899485	1.226622932	2.329309246	low
TCGA-2Y-A9HB	0.711666667	0	0.547343216	0.690564401	1.59911092	1.246203021	2.33591768	low
TCGA-DD-A115	6.959166667	1	0.483459789	0.815373378	1.898418259	0.856190467	2.337095579	low
TCGA-2Y-A9GU	5.308333333	0	0.42878586	0.489364619	1.907396348	1.405812953	2.348777764	low
TCGA-DD-A11C	1.8125	0	0.650034914	0.728617845	1.729000793	0.938796067	2.350387442	low
TCGA-DD-AAEB	1.308333333	0	0.908317724	0.567974333	1.184795745	1.357286344	2.353199064	low
TCGA-RC-A7SB	1.61	0	0.901944141	0.806738653	0.986724812	1.277054927	2.366706078	low
TCGA-BC-A112	0.419166667	1	0.851306304	0.270550225	2.11775951	0.907492599	2.368950396	low
TCGA-NI-A8LF	2.1875	0	0.918208629	0.445327693	1.383496597	1.350688427	2.373612259	low
TCGA-CC-A7IL	0.760833333	1	0.769142623	1.056168821	1.407941022	0.712133123	2.37793874	low
TCGA-ED-A627	1.158333333	0	0.761448216	0.788997115	1.115594099	1.404992808	2.379900569	low
TCGA-DD-AAVY	5.393333333	0	0.804474506	0.396096216	1.589306494	1.406149336	2.388871858	low
TCGA-DD-AAW3	4.470833333	0	0.942811148	0.619687311	1.630855404	0.848422298	2.388891877	low
TCGA-DD-AAEG	1.968333333	0	0.70141421	0.627273781	1.497557432	1.352792727	2.396062152	low
TCGA-DD-A4NN	2.460833333	1	0.391383868	0.920403535	1.268286119	1.691128998	2.41442548	low
TCGA-BC-A10Z	0.093333333	1	0.565931922	0.872555108	1.579104594	1.188029828	2.421774816	low
TCGA-DD-AADR	5.551666667	0	0.558486145	0.417864623	1.861326166	1.533600406	2.423280792	low
TCGA-CC-A9FS	0.5775	0	0.304766479	0.296174843	1.662650415	2.292980172	2.425861806	low
TCGA-EP-A12J	1.560833333	0	1.092755532	0.458339079	1.389317786	1.197653549	2.429977169	low
TCGA-KR-A7K0	0.178333333	1	0.794656965	0.323666674	1.679483246	1.52443587	2.431811298	low
TCGA-DD-A4NG	2.195833333	1	0.760027143	1.416696746	0.752002927	1.073395378	2.445619159	low
TCGA-RC-A7SK	1.2925	0	0.63781664	1.184708805	1.534224057	0.812057955	2.472462868	low
TCGA-DD-A4ND	7.5175	0	0.718043558	0.691925846	1.15555185	1.776971014	2.474431533	low
TCGA-MI-A75G	1.910833333	0	0.760114421	0.98962024	1.059908787	1.409978967	2.477112854	low
TCGA-ZS-A9CG	0.933333333	0	1.063522062	0.535848847	1.138661078	1.512339371	2.480797419	low
TCGA-DD-AADG	3.134166667	0	1.254031926	0.634251351	1.315578481	0.963644716	2.506022179	low
TCGA-DD-A1EI	0.500833333	0	0.584535188	0.336439779	1.867652804	1.813171747	2.51807367	low
TCGA-K7-A5RG	1.420833333	0	0.741575988	0.432687467	1.307487406	2.054656377	2.526097785	low
TCGA-ZP-A9CY	2.140833333	0	0.559570029	1.179297119	1.648547862	0.941970374	2.52974997	low
TCGA-2Y-A9GZ	2.321666667	1	0.799827826	0.834867022	1.291194437	1.44679089	2.533870938	low
TCGA-ED-A7XP	1.095	0	1.022612865	0.268228153	1.788904614	1.423379596	2.555955234	low
TCGA-UB-AA0U	0.895	0	0.902680551	0.784059686	1.524401391	1.207101153	2.574543777	low
TCGA-DD-A4NE	1.806666667	1	0.828341013	1.118679104	1.243818259	1.15118894	2.574908814	low
TCGA-XR-A8TG	2.458333333	0	0.692805945	1.357405413	1.252641493	1.020045224	2.578167008	low
TCGA-DD-A1EK	1.5275	1	0.902853823	1.686880489	0.593309304	0.966296866	2.586939878	low
TCGA-DD-A39V	1.76	1	0.514591247	0.492933381	1.651732725	2.085285113	2.590673387	low
TCGA-DD-A4NO	6.145833333	0	0.691885599	0.223990671	1.875819896	1.960737725	2.591927002	low
TCGA-DD-A1EC	1.648333333	0	0.748530816	0.84944418	1.443055147	1.477425541	2.596244637	low
TCGA-DD-A4NK	3.3125	1	0.767394338	1.017867834	1.231878674	1.442831257	2.598006606	low
TCGA-DD-A4NF	2.579166667	0	0.882473427	0.154879223	1.859525034	1.824384465	2.607714794	low
TCGA-DD-A1EE	0.955833333	1	1.056510293	0.417318782	1.578536004	1.512090393	2.613629793	low
TCGA-XR-A8TF	1.8975	1	0.270628507	0.558770864	1.45431037	2.622066428	2.618044987	low
TCGA-DD-AADI	2.97	0	0.517006751	0.239395137	2.436330821	1.667290871	2.619518282	low
TCGA-MI-A75H	2.045	0	1.032278996	0.540586166	1.476701071	1.500822528	2.62115041	low
TCGA-DD-AAD6	1.84	0	0.711823859	0.70934332	1.242655317	1.999404696	2.625977733	low
TCGA-DD-AAE1	1.510833333	0	0.655180032	0.1833776	2.105011714	1.90663864	2.628071902	low
TCGA-DD-AAD8	3.3375	0	0.661640133	1.070012465	1.350382422	1.4710426	2.630219257	low
TCGA-2Y-A9H0	10.06083333	0	0.554492148	1.423107682	0.966990317	1.552566821	2.633485565	low
TCGA-DD-A116	4.440833333	1	0.908290384	0.480754296	1.685568534	1.583478225	2.638269823	low
TCGA-GJ-A3OU	2.406666667	0	0.884622546	0.394286679	1.537737455	1.896427829	2.639588361	low
TCGA-CC-5259	0.684166667	0	0.454127354	2.05719159	1.327718327	0.478114659	2.649008328	low
TCGA-DD-AAE6	0.385833333	0	0.388796887	0.730351743	1.919385918	1.793443693	2.652927899	low
TCGA-BC-A10W	0.249166667	1	0.947331647	1.108212772	1.575249852	0.810402689	2.655279685	low
TCGA-ED-A66X	1.111666667	0	0.451914324	0.317238723	1.669854103	2.539308736	2.655810241	low
TCGA-CC-5261	0.265833333	1	0.653889432	0.377967389	1.977629352	1.929494192	2.70305172	low
TCGA-DD-A4NV	6.565	0	0.749427322	0.842850448	1.766820303	1.38194371	2.710124103	low
TCGA-ZP-A9CZ	1.9325	0	0.518085172	1.474159428	1.342231807	1.318094529	2.719125464	low
TCGA-2Y-A9H7	3.1975	0	0.546718485	0.867024735	1.744536514	1.706160991	2.726620825	low
TCGA-G3-AAUZ	1.314166667	0	0.338325254	1.526385398	1.268425322	1.610196855	2.728976895	low
TCGA-CC-A7IH	0.999166667	0	1.34833922	0.275953162	1.419820253	1.690151183	2.733603214	low
TCGA-DD-AAD1	1.544166667	0	0.907113074	0.489210276	1.654049393	1.823421137	2.743622094	low
TCGA-DD-A73A	1.993333333	0	0.756070392	0.816669777	1.217128032	2.056762557	2.744529099	low
TCGA-DD-A3A5	8.555	1	0.786983616	1.078077381	1.419627256	1.437119538	2.744792527	low
TCGA-RC-A7SF	1.585	0	0.793068686	1.231595862	1.103152401	1.556733238	2.748549756	low
TCGA-DD-A39W	2.264166667	1	0.926011722	0.09860886	2.087050843	1.938761127	2.773303099	low
TCGA-EP-A3RK	0.994166667	0	0.80004433	0.356535859	1.615599065	2.273382453	2.777251327	low
TCGA-2Y-A9H4	3.975	0	0.749970341	1.259658512	1.187638811	1.564798552	2.784477769	low
TCGA-CC-A123	0.599166667	0	0.5832574	0.231614478	1.380707244	3.031989473	2.785941864	low
TCGA-DD-AACV	4.191666667	0	1.151556509	1.255590848	0.765799269	1.431306944	2.790654865	low
TCGA-DD-A1EH	4.0925	0	0.887498906	1.22976238	1.55333743	1.044073652	2.798034979	low
TCGA-DD-A73E	0.120833333	0	1.215263842	0.574528901	1.41492394	1.624368098	2.805790959	low
TCGA-DD-AACN	3.564166667	0	0.924110988	0.228136267	1.687070319	2.283291382	2.823660886	low
TCGA-CC-5262	0.281666667	1	0.698311237	0.911385411	1.763992067	1.675001165	2.865730888	high
TCGA-ZS-A9CE	3.3975	0	1.075709987	1.08299641	1.369568183	1.310617647	2.874591176	high
TCGA-WX-AA47	1.5225	1	0.668748668	0.817717235	1.71319025	1.922803811	2.876665136	high
TCGA-DD-AAVQ	7.468333333	0	0.378711057	0.736205965	2.158210651	2.014943131	2.886012587	high
TCGA-CC-A7IF	1.776666667	1	0.629651514	1.168974923	2.423242205	0.76878205	2.887496767	high
TCGA-UB-A7MB	1.645	0	1.074822302	0.847202605	1.799568134	1.210790625	2.888004791	high
TCGA-DD-AAVU	6.028333333	0	0.278676266	0.963890207	1.861435551	2.181094266	2.89644077	high
TCGA-DD-A3A3	1.465	1	0.557570701	1.43480868	1.190408719	1.831399435	2.900653048	high
TCGA-DD-AACG	1.284166667	1	0.408178883	0.459937832	1.71884374	2.887948882	2.924053766	high
TCGA-DD-A3A9	2.548333333	1	0.611074801	0.507124965	1.928280387	2.308572618	2.927833015	high
TCGA-DD-AACA	6.299166667	0	0.933834673	0.739279186	1.79791951	1.652734875	2.931140552	high
TCGA-CC-5258	0.353333333	1	0.600463262	0.353387786	1.657590557	2.832657313	2.933649034	high
TCGA-4R-AA8I	0.7175	1	1.081039596	1.124377311	1.654717262	1.08047915	2.945640016	high
TCGA-ZS-A9CF	6.603333333	0	0.643735372	1.09333274	2.016101513	1.433867692	2.968356997	high
TCGA-ED-A8O5	1.111666667	0	0.668908956	0.504219845	1.925423511	2.385054634	3.011110069	high
TCGA-DD-AACW	3.898333333	0	0.882156748	0.186726546	2.369930811	2.047006537	3.015169213	high
TCGA-XR-A8TE	2.5325	0	1.403594269	0.478990363	0.949170396	2.37529787	3.020384581	high
TCGA-DD-AAEE	2.2175	0	0.899951235	0.818318076	2.218515957	1.343771553	3.03503844	high
TCGA-DD-AADV	1.571666667	0	1.358671294	0.886335878	1.457015259	1.372011583	3.035438761	high
TCGA-DD-A39Z	1.645	1	0.480697697	1.204979853	1.836230052	1.85019822	3.04411611	high
TCGA-DD-A73G	9.521666667	0	0.239937286	1.507489792	1.138484835	2.551915779	3.059625322	high
TCGA-DD-A3A6	8.919166667	1	0.437443267	1.321237662	2.303031019	1.306018925	3.068261806	high
TCGA-GJ-A9DB	0.183333333	1	0.764855743	1.407435604	1.26594218	1.801027604	3.072585875	high
TCGA-BD-A3EP	1.12	0	1.059157742	0.385866674	2.022958838	1.987505621	3.077261016	high
TCGA-CC-5264	0.279166667	1	1.036810013	1.551553177	1.112231409	1.412027816	3.10133481	high
TCGA-KR-A7K7	2.603333333	0	0.266775496	0.65071	2.188869293	2.720591298	3.132648637	high
TCGA-RC-A7S9	1.751666667	0	0.675440334	0.952467977	1.773109283	2.136889171	3.133483557	high
TCGA-UB-A7MF	0.585833333	1	0.478815031	2.254174866	1.405445308	1.06495029	3.160710479	high
TCGA-CC-A7IK	0.7175	1	1.355800728	0.449356012	1.710711556	1.95348887	3.170296335	high
TCGA-GJ-A6C0	0.085	1	0.996624926	2.427195541	0.597833666	0.960207388	3.190486132	high
TCGA-G3-AAV5	0.969166667	0	1.232877925	0.154264506	1.578355962	2.807133704	3.2423342	high
TCGA-LG-A9QC	1.163333333	0	1.783716211	0.432271176	1.757109619	1.439079913	3.25465353	high
TCGA-BC-A10Y	1.946666667	1	0.897034184	1.289252759	1.674247754	1.679583143	3.267922703	high
TCGA-DD-AADD	3.37	0	0.935670134	0.427891676	2.089245379	2.389934346	3.276482226	high
TCGA-DD-A1EF	1.078333333	1	0.543343445	0.634765237	2.075346251	2.721303371	3.288830808	high
TCGA-5C-A9VG	0.898333333	0	0.490473374	0.341794532	1.990915898	3.385548304	3.344082289	high
TCGA-DD-A4NJ	2.540833333	0	0.959349676	0.814836716	2.006082106	2.030747217	3.350101972	high
TCGA-2Y-A9GS	1.981666667	1	1.027633613	0.590486593	2.013263132	2.298027978	3.390373309	high
TCGA-G3-A25X	4.87	0	0.549053714	2.290954806	1.332871978	1.381246991	3.394459745	high
TCGA-DD-A4NS	6.723333333	1	1.134027277	0.945967674	1.687012485	2.023048322	3.40907893	high
TCGA-KR-A7K8	2.48	0	0.829358806	1.041544813	1.474923274	2.58034253	3.417907002	high
TCGA-ZP-A9D4	1.081666667	0	1.217156566	1.379658918	1.285195657	1.758355996	3.430548646	high
TCGA-CC-A5UC	0.95	1	0.642076007	0.468478304	1.980750122	3.156787147	3.442393667	high
TCGA-DD-AACJ	5.754166667	0	0.651101136	1.518755857	2.286922663	1.400440245	3.461359471	high
TCGA-MR-A8JO	0.903333333	0	1.380971475	0.570357606	1.669587677	2.287086666	3.466799294	high
TCGA-WX-AA44	1.683333333	0	1.062345218	0.980832091	2.243989702	1.647652616	3.504536808	high
TCGA-G3-A25Y	1.2375	1	1.117887156	1.138322688	1.799634889	1.864889896	3.535953246	high
TCGA-DD-AADW	1.606666667	0	1.070582006	1.223404673	1.854493341	1.769131262	3.541963181	high
TCGA-RG-A7D4	3.005833333	0	0.983240184	0.353482586	2.019936988	2.965053886	3.566823506	high
TCGA-DD-AADF	0.315	1	1.107259811	1.136543836	1.113176796	2.674841074	3.580362537	high
TCGA-DD-AADO	1.24	0	0.429929338	1.167428262	1.25338153	3.532446694	3.608644841	high
TCGA-MI-A75I	1.725	0	0.523953421	1.636677854	1.432267242	2.563163182	3.613057565	high
TCGA-DD-AACQ	1.1825	1	0.850684516	1.379763097	1.984637518	1.976446429	3.695127239	high
TCGA-DD-AADB	3.4	0	1.175559361	0.788814451	2.362127344	1.956789676	3.723955888	high
TCGA-2Y-A9H8	1.733333333	1	0.990941614	1.89853463	1.692889035	1.448953285	3.755757654	high
TCGA-UB-A7MD	0.1425	1	2.006356861	0.925490033	1.235764195	1.806945435	3.781664524	high
TCGA-ED-A459	2.490833333	0	0.589016572	2.033760169	2.295320501	1.262563188	3.782095543	high
TCGA-DD-AADL	1.740833333	0	0.893014455	1.633587229	2.026361414	1.660861262	3.791017716	high
TCGA-BC-A8YO	1.538333333	0	0.957850625	2.020180321	1.756503274	1.342302731	3.80997217	high
TCGA-QA-A7B7	0.2575	0	1.291249893	1.311873039	1.989184656	1.602384432	3.824319253	high
TCGA-DD-AACZ	0.468333333	1	0.682366441	0.784025211	1.90796166	3.388577945	3.8720048	high
TCGA-FV-A3R2	0.530833333	1	0.877880491	1.412619204	1.563692345	2.612963208	3.886248728	high
TCGA-DD-AACB	6.3625	0	0.99627922	0.786497346	1.842752697	3.024900503	3.897662816	high
TCGA-DD-AAEA	1.574166667	0	0.942093734	1.15772079	2.23274101	2.191133348	3.904233785	high
TCGA-G3-A25S	1.139166667	1	0.712923704	1.712939548	1.395466028	2.65878016	3.913762855	high
TCGA-DD-AACX	0.465	0	0.998760114	1.581708369	1.821696129	1.991890406	3.93101584	high
TCGA-BC-4072	4.079166667	1	1.109754215	1.407156813	1.507932207	2.398871104	3.93107969	high
TCGA-EP-A2KB	1.631666667	1	1.035132494	0.41366687	2.324026217	3.132062088	4.009331475	high
TCGA-ED-A66Y	0.81	1	1.263340805	0.963731085	1.753671788	2.738283864	4.085484301	high
TCGA-XR-A8TD	2.82	0	0.811248258	2.597994595	0.911655704	2.044321715	4.090761141	high
TCGA-2Y-A9HA	0.098333333	1	1.210743664	1.267070042	1.880630379	2.34911575	4.149156313	high
TCGA-2Y-A9H2	4.739166667	0	1.131039339	1.097844955	2.032212053	2.546516533	4.152901781	high
TCGA-BC-4073	2.324166667	0	1.12353747	3.008544687	0.735552855	1.38043814	4.226756487	high
TCGA-DD-AACP	1.135833333	0	0.516864998	1.647739435	1.839646427	3.060036713	4.274597223	high
TCGA-DD-AADC	1.163333333	1	1.512767169	1.163952807	1.779662052	2.322619555	4.280579665	high
TCGA-BC-A5W4	1.4975	1	0.474528466	2.470419364	1.988304041	1.851481883	4.291447506	high
TCGA-MI-A75C	0.796666667	0	0.86580006	1.856544902	1.938151694	2.181218078	4.298419999	high
TCGA-BC-A3KG	1.861666667	0	1.250112854	2.174020057	1.78854818	1.348391651	4.312540034	high
TCGA-CC-A3MA	0.829166667	1	1.233761589	0.723740898	2.839629992	2.287960767	4.326705607	high
TCGA-RC-A7SH	1.280833333	0	0.408383401	1.563178342	3.050585007	2.156643352	4.347606771	high
TCGA-DD-A1EJ	2.751666667	1	1.036916131	2.214803548	2.093430946	1.341606332	4.355139659	high
TCGA-DD-A1EL	1.135833333	1	1.361798696	0.736047975	1.892771171	3.176037877	4.404112069	high
TCGA-ZP-A9D2	2.094166667	1	1.300586202	1.604733981	1.528572664	2.466158453	4.416956736	high
TCGA-WJ-A86L	0.944166667	0	1.098805794	1.807341084	2.35199046	1.622900566	4.420398786	high
TCGA-CC-5260	0.238333333	1	1.849167074	1.279663559	2.388432445	1.224345113	4.439122448	high
TCGA-G3-A5SJ	1.910833333	0	1.725182564	1.599121292	1.233919975	2.241347785	4.486797745	high
TCGA-CC-A7IJ	1.045833333	0	1.11161913	1.302282046	1.580537055	3.206630419	4.495150524	high
TCGA-DD-A3A7	1.146666667	1	0.323232727	3.248501019	1.68932675	1.597114766	4.515409829	high
TCGA-CC-A3MB	0.8625	1	1.412402756	1.476099243	2.03315082	2.174960146	4.602783467	high
TCGA-ED-A8O6	0.153333333	1	0.388322002	1.663908689	2.184896338	3.497183487	4.792006609	high
TCGA-DD-AADN	2.458333333	0	0.830256311	1.336245392	1.551929522	3.999271877	4.825313211	high
TCGA-DD-AACH	0.534166667	1	0.575791395	2.460978033	2.328807651	2.059574227	4.873292156	high
TCGA-EP-A2KA	1.716666667	1	0.987697312	1.726646522	1.747168418	3.144503686	4.934283902	high
TCGA-BC-A10Q	3.1075	1	2.006576702	2.361739731	1.039642083	1.542130829	4.970969093	high
TCGA-ED-A5KG	2.338333333	0	1.501921554	0.993518878	1.809788887	3.378117856	4.97828707	high
TCGA-EP-A26S	1.664166667	0	1.662950456	1.359620108	1.912586296	2.553571876	5.003758625	high
TCGA-ED-A82E	1.116666667	0	1.74177817	1.320194998	2.175917454	2.251253035	5.037610282	high
TCGA-DD-A3A1	0.6375	1	0.672760607	3.319531483	1.373381557	1.955424949	5.070907225	high
TCGA-G3-AAV6	0.178333333	1	1.113084452	1.686932277	1.746349713	3.236906488	5.136789745	high
TCGA-G3-A25T	4.251666667	0	1.213733612	2.421010265	1.785636235	2.108058525	5.207765818	high
TCGA-DD-A39Y	0.468333333	1	0.482592208	2.904977325	2.211513614	2.123699015	5.253608108	high
TCGA-BC-A216	3.698333333	0	1.007599573	2.524527086	2.217348012	1.880420105	5.268538132	high
TCGA-CC-A9FW	0.679166667	0	0.931213838	2.167588405	1.70049475	3.236618735	5.468027095	high
TCGA-CC-A8HS	0.821666667	1	1.209593646	1.042874836	3.441287279	2.676251872	5.599120566	high
TCGA-CC-A5UD	0.8325	1	2.36416109	1.650410859	2.178631218	1.469451058	5.614602206	high
TCGA-CC-A7IE	0.594166667	1	0.863001029	1.63337225	2.85846051	3.006621788	5.618082883	high
TCGA-FV-A3I0	2.321666667	0	1.336364332	2.286181626	2.147380194	2.192397542	5.659857786	high
TCGA-YA-A8S7	1.1275	1	1.133235603	2.043889814	1.871900375	3.12490477	5.666567253	high
TCGA-FV-A4ZP	6.805833333	1	0.678324942	3.231168521	0.719249891	3.373751209	5.667803285	high
TCGA-BC-A10U	2.291666667	1	0.865021071	3.60641627	1.691338201	1.593220909	5.7069488	high
TCGA-CC-A1HT	0.276666667	1	1.477879808	1.308065633	2.65735264	2.852272545	5.71661775	high
TCGA-DD-AAD0	0.375	0	1.561544507	3.590980863	1.448897723	0.903198555	5.775638306	high
TCGA-CC-A8HU	0.941666667	1	1.416273328	2.089959405	1.852879608	2.777263792	5.786244011	high
TCGA-UB-A7MA	2.321666667	0	1.857398924	0.652712156	1.984423598	3.984592125	5.801125094	high
TCGA-BC-A217	3.824166667	1	1.671886263	3.015274356	1.054792328	2.134622117	5.971705648	high
TCGA-BC-A69H	1.215833333	0	0.547173706	3.645248095	1.596494929	2.38608511	5.998095744	high
TCGA-DD-A4NQ	1.020833333	1	0.772418334	3.091218625	1.879992837	2.525313654	6.004845176	high
TCGA-K7-AAU7	0.9825	0	1.120883343	2.972163555	2.148431417	2.351972534	6.527014368	high
TCGA-CC-A7IG	0.818333333	1	0.749877688	2.638202351	2.606785368	3.16256544	6.867727773	high
TCGA-DD-AACL	0.293333333	1	0.81044792	1.922357096	2.400150211	4.294097452	6.886127056	high
TCGA-CC-A5UE	0.745	1	0.924331167	1.583494765	1.75721057	5.334279906	6.966259384	high
TCGA-CC-5263	0.353333333	1	1.199556961	4.028992623	1.152582328	2.289172609	7.099879879	high
TCGA-CC-A3M9	0.821666667	1	0.791902543	1.614742828	2.376837411	5.066229576	7.263269044	high
TCGA-CC-A8HV	0.764166667	1	1.204126699	1.486200826	2.65469448	4.515183311	7.496758146	high
TCGA-DD-A4NA	2.759166667	0	2.594191019	2.865609943	2.03779629	1.342120946	7.694985601	high
TCGA-DD-AAE0	1.519166667	0	0.425092181	2.128214073	3.711893379	3.860361102	7.758598631	high
TCGA-DD-A4NH	2.51	0	0.849342997	3.127639904	2.221500261	3.581443091	7.988995386	high
TCGA-DD-AAD5	3.6825	0	1.819144843	2.364140854	1.556769135	3.903397111	7.996681535	high
TCGA-G3-AAV7	0.988333333	0	1.008858793	2.432064781	2.32995701	4.270563502	8.103595845	high
TCGA-DD-AAED	2.089166667	0	0.76387277	3.133215095	2.485856931	3.679475164	8.369189622	high
TCGA-CC-A7II	1.0925	0	0.760247335	2.290389522	2.738588037	4.690413693	8.53285788	high
TCGA-G3-A7M6	1.73	0	1.886238899	2.220490523	2.903378079	3.006096711	8.629276659	high
TCGA-DD-AA3A	1.1225	1	2.073407145	1.164236963	2.397774636	4.918739033	8.9445548	high
TCGA-2Y-A9GY	2.0725	1	1.20292247	2.971916724	2.308922315	4.01931689	9.296822709	high
TCGA-CC-A8HT	0.383333333	1	1.023006467	2.822936529	3.396055967	3.659364211	9.835836395	high
TCGA-G3-A7M9	0.153333333	1	1.965358398	3.319209772	3.053241966	3.794622255	13.75816721	high
