# Supplementary material for: An m6A-Related lncRNA Signature Predicts the Prognosis of Hepatocellular Carcinoma
Source: Front Pharmacol. 2022 Mar 30;13:854851. doi: 10.3389/fphar.2022.854851 (PMC9006777; doi:10.3389/fphar.2022.854851)
Supplement: Supplementary file 1 [file DataSheet1.ZIP › Source data/Figure5 survival curve.R]

setwd("C:\\Users\\kongw\\Desktop\\m6A lncRNA 0.3\\TCGA\\7.survival")              #???Ã¹???Ä¿
library(survival)
library("survminer")
rt=read.table("TCGAdfsrisk.txt",header=T,sep="\t")
#æåæ¨¡å
fit <- survfit(Surv(time,status)~risk,data=rt)
#ç»å¶çå­æ²çº¿

ggsurvplot(fit,
           pval = TRUE,
           conf.int = FALSE,
           conf.int.style='ribbon', #ç½®ä¿¡åºé´é£æ ¼
           xlab='Time in years', 
           break.time.by=1, #å°xè½´æ1ä¸ºé´éåå?
           ggtheme = theme_light(),
           risk.table = FALSE, #é£é©è¡¨ä¸­æ·»å ç»å¯¹æ°åç¸å¯¹æ?
           risk.table.y.text.col=TRUE, #é£é©è¡¨æå­é¢è?
           risk.table.y.text=FALSE, #ä»¥æ¡å¾å±ç¤ºé£é©è¡¨æ ç­¾ï¼éæå­ï¼?
           ncensor.plot=FALSE, #å±ç¤ºéè®¿ä¸­ä¸åæ¶é´ç¹æ­»äº¡åå å¤±çæåµ
           surv.median.line = 'hv',
           legend.labs=c('High risk','Low risk'), #æ¹åå¾ä¾æ ç­¾
           palette = c("#E7B800","#2E9FDF"))
