# Supplementary material for: An m6A-Related lncRNA Signature Predicts the Prognosis of Hepatocellular Carcinoma
Source: Front Pharmacol. 2022 Mar 30;13:854851. doi: 10.3389/fphar.2022.854851 (PMC9006777; doi:10.3389/fphar.2022.854851)
Supplement: Supplementary file 1 [file DataSheet1.ZIP › Source data/Figure5 timeroc.R]

library(survival)
library(survivalROC)


setwd("C:\\Users\\kongw\\Desktop\\m6A lncRNA 0.3\\TCGA\\8.timeroc")
rt=read.table("TCGAdfsrisk.txt",header=T,sep="\t",check.names=F,row.names=1)


pdf("ROC.pdf")

##??????
fit1<-survivalROC.C(Stime=rt$time,
                         status=rt$status,
                         marker = rt$nomoscore,
                         predict.time=1)


plot(fit1$FP,fit1$TP,type="l",
     xlim=c(0,1),ylim=c(0,1),
     xlab="1-Specificity",ylab="Sensitivity",main="Time-dependent ROC curve",col="blue",lwd=3)
abline(0,1,col="skyblue")


#??????
fit2<-survivalROC.C(Stime=rt$time,
                         status=rt$status,
                         marker = rt$nomoscore,
                         predict.time=2)
lines(fit2$FP,fit2$TP,type="l",
      xlim=c(0,1),ylim=c(0,1),col="red",lwd=3)

#ʮ????
fit3<-survivalROC.C(Stime=rt$time,
                         status=rt$status,
                         marker = rt$nomoscore,
                         predict.time=3)
lines(fit3$FP,fit3$TP,type="l",
      xlim=c(0,1),ylim=c(0,1),col="green",lwd=3)

legend("bottomright",c(paste("AUC at 1 years:",round(fit1$AUC,3)),
                       paste("AUC at 2 years:",round(fit2$AUC,3)),
                       paste("AUC at 3 years:",round(fit3$AUC,3))),                     
                      lwd=4,col=c("blue","red","green"))

dev.off()
