# Supplementary material for: An m6A-Related lncRNA Signature Predicts the Prognosis of Hepatocellular Carcinoma
Source: Front Pharmacol. 2022 Mar 30;13:854851. doi: 10.3389/fphar.2022.854851 (PMC9006777; doi:10.3389/fphar.2022.854851)
Supplement: Supplementary file 1 [file DataSheet1.ZIP › Source data/Figure7 nomogram.R]

#nomogramͼ
library(foreign)
bc <- read.spss("C:\\Users\\kongw\\Desktop\\m6A lncRNA 0.3\\TCGA\\9. nomogram\\319 TCGA cox.sav", use.value.labels=F, to.data.frame=T) 
bc <- na.omit(bc)
#???????ذ?
library(rms)
#???ݴ???
dd <- datadist(bc)
options(datadist="dd")
#???ɺ???
f <- cph(Surv(ostime, os) ~ Stagegroup +  riskScore, x=T, y=T, surv=T, data=bc, time.inc=3)
summary(f)
surv <- Survival(f)
#??��nomogram
nom <- nomogram(f, fun=list(function(x) surv(1, x), function(x) surv(2, x), function(x) surv(3, x)), lp=F, funlabel=c("1-year survival", "2-year survival", "3-year survival"), maxscale=10, fun.at=c(0.95, 0.9,  0.8, 0.7,  0.5, 0.3, 0.1)) 
plot(nom)
nom
multiCox <- coxph(Surv(ostime, os) ~ Stagegroup +  riskScore, data = bc)
multiCox

#列线图可视化

#?ڲ???֤
#???ֶ?
validate(f, method="boot", B=1000, dxy=T)
rcorrcens(Surv(ostime, os) ~ predict(f), data = bc)


#һ????
f1 <- cph(Surv(ostime, os) ~  Stagegroup +  riskScore, x=T, y=T, surv=T, data=bc, time.inc=1)
cal1 <- calibrate(f1, cmethod="KM", method="boot", u=1, m=80, B=319)
plot(cal1,lwd=2,lty=1,errbar.col=c(rgb(0,118,192,maxColorValue=255)),xlim=c(0,1),ylim=c(0,1),xlab="Nomogram-Predicted Probabilityof 1year OS",ylab="Actual 1year OS (proportion)",col=c(rgb(192,98,83,maxColorValue=255)))
#????????????

f2 <- cph(Surv(ostime, os) ~  Stagegroup +  riskScore, x=T, y=T, surv=T, data=bc, time.inc=2)
cal2 <- calibrate(f2, cmethod="KM", method="boot", u=2, m=80, B=319)
plot(cal2,lwd=2,lty=1,errbar.col=c(rgb(0,118,192,maxColorValue=255)),xlim=c(0,1),ylim=c(0,1),xlab="Nomogram-Predicted Probabilityof 2year OS",ylab="Actual 2year OS (proportion)",col=c(rgb(192,98,83,maxColorValue=255)))

f3 <- cph(Surv(ostime, os) ~  Stagegroup +  riskScore, x=T, y=T, surv=T, data=bc, time.inc=3)
cal3 <- calibrate(f3, cmethod="KM", method="boot", u=3, m=80, B=319)
plot(cal3,lwd=2,lty=1,errbar.col=c(rgb(0,118,192,maxColorValue=255)),xlim=c(0,1),ylim=c(0,1),xlab="Nomogram-Predicted Probabilityof 3year OS",ylab="Actual 3year OS (proportion)",col=c(rgb(192,98,83,maxColorValue=255)))
#????????????
f5 <- cph(Surv(ostime, os) ~  Stagegroup +  riskScore, x=T, y=T, surv=T, data=bc, time.inc=5)
cal5 <- calibrate(f5, cmethod="KM", method="boot", u=5, m=80, B=319)
plot(cal5,lwd=2,lty=1,errbar.col=c(rgb(0,118,192,maxColorValue=255)),xlim=c(0,1),ylim=c(0,1),xlab="Nomogram-Predicted Probabilityof 5year OS",ylab="Actual 5year OS (proportion)",col=c(rgb(192,98,83,maxColorValue=255)))
#ʮ??????????

bcev <- read.spss("C:\\Users\\kongw\\Desktop\\m6A lncRNA 0.3\\TCGA\\9. nomogram\\230 ICGC cox.sav", use.value.labels=F, to.data.frame=T) 

fev0 <- cph(Surv(ostime, os) ~ predict(f, newdata=bcev), x=T, y=T, surv=T, data=bcev, time.inc=3) 
validate(fev0, method="boot", B=1000, dxy=T)
rcorrcens(Surv(ostime, os) ~ predict(f, newdata=bcev), data = bcev)


fev1 <- cph(Surv(ostime, os) ~ predict(f, newdata=bcev), x=T, y=T, surv=T, data=bcev, time.inc=1)
calev1 <- calibrate(fev1, cmethod="KM", method="boot", u=1, m=60, B=230)
plot(calev1,lwd=2,lty=1,errbar.col=c(rgb(0,118,192,maxColorValue=255)),xlim=c(0,1),ylim=c(0,1),xlab="Nomogram-Predicted Probabilityof 1year OS",ylab="Actual 1year OS (proportion)",col=c(rgb(192,98,83,maxColorValue=255)))

fev2 <- cph(Surv(ostime, os) ~ predict(f, newdata=bcev), x=T, y=T, surv=T, data=bcev, time.inc=2)
calev2 <- calibrate(fev2, cmethod="KM", method="boot", u=2, m=60, B=230)
plot(calev2,lwd=2,lty=1,errbar.col=c(rgb(0,118,192,maxColorValue=255)),xlim=c(0,1),ylim=c(0,1),xlab="Nomogram-Predicted Probabilityof 2year OS",ylab="Actual 2year OS (proportion)",col=c(rgb(192,98,83,maxColorValue=255)))

fev3 <- cph(Surv(ostime, os) ~ predict(f, newdata=bcev), x=T, y=T, surv=T, data=bcev, time.inc=3)
calev3 <- calibrate(fev3, cmethod="KM", method="boot", u=3, m=60, B=230)
plot(calev3,lwd=2,lty=1,errbar.col=c(rgb(0,118,192,maxColorValue=255)),xlim=c(0,1),ylim=c(0,1),xlab="Nomogram-Predicted Probabilityof 3year OS",ylab="Actual 3year OS (proportion)",col=c(rgb(192,98,83,maxColorValue=255)))
#????????????
fev5 <- cph(Surv(ostime, os) ~ predict(f, newdata=bcev), x=T, y=T, surv=T, data=bcev, time.inc=5)
calev5 <- calibrate(fev5, cmethod="KM", method="boot", u=5, m=50, B=161)
plot(calev5,lwd=2,lty=1,errbar.col=c(rgb(0,118,192,maxColorValue=255)),xlim=c(0,1),ylim=c(0,1),xlab="Nomogram-Predicted Probabilityof 5year OS",ylab="Actual 5year OS (proportion)",col=c(rgb(192,98,83,maxColorValue=255)))
#ʮ??????????

bcev1 <- read.spss("C:\\Users\\kongw\\Desktop\\TCGA\\9. nomogram\\230 ICGC cox.sav", use.value.labels=F, to.data.frame=T) 
bcev1 <- na.omit(bcev1)
dd1 <- datadist(bcev1)
options(datadist="dd1")#?�???֤
#bcev <- bc[11:650, c(7:9,10:12)]#??ȡspss????11-650?У?7-9??10-12?е?????
#???ֶ?
fev00 <- cph(Surv(ostime, os) ~ predict(f, newdata=bcev1), x=T, y=T, surv=T, data=bcev1, time.inc=3) 
validate(fev00, method="boot", B=1000, dxy=T)
rcorrcens(Surv(ostime, os) ~ predict(f, newdata=bcev1), data = bcev1)

fev11 <- cph(Surv(ostime, os) ~ predict(f, newdata=bcev1), x=T, y=T, surv=T, data=bcev1, time.inc=1)
calev11 <- calibrate(fev11, cmethod="KM", method="boot", u=1, m=60, B=230)
plot(calev11,lwd=2,lty=1,errbar.col=c(rgb(0,118,192,maxColorValue=255)),xlim=c(0,1),ylim=c(0,1),xlab="Nomogram-Predicted Probabilityof 1year OS",ylab="Actual 1year OS (proportion)",col=c(rgb(192,98,83,maxColorValue=255)))

fev31 <- cph(Surv(ostime, os) ~ predict(f, newdata=bcev1), x=T, y=T, surv=T, data=bcev1, time.inc=3)
calev31 <- calibrate(fev31, cmethod="KM", method="boot", u=3, m=60, B=230)
plot(calev31,lwd=2,lty=1,errbar.col=c(rgb(0,118,192,maxColorValue=255)),xlim=c(0,1),ylim=c(0,1),xlab="Nomogram-Predicted Probabilityof 3year OS",ylab="Actual 3year OS (proportion)",col=c(rgb(192,98,83,maxColorValue=255)))
#????????????
fev51 <- cph(Surv(ostime, os) ~ predict(f, newdata=bcev1), x=T, y=T, surv=T, data=bcev1, time.inc=5)
calev51 <- calibrate(fev51, cmethod="KM", method="boot", u=4, m=60, B=230)
plot(calev51,lwd=2,lty=1,errbar.col=c(rgb(0,118,192,maxColorValue=255)),xlim=c(0,1),ylim=c(0,1),xlab="Nomogram-Predicted Probabilityof 5year OS",ylab="Actual 5year OS (proportion)",col=c(rgb(192,98,83,maxColorValue=255)))
#ʮ??????????
