# Supplementary material for: An m6A-Related lncRNA Signature Predicts the Prognosis of Hepatocellular Carcinoma
Source: Front Pharmacol. 2022 Mar 30;13:854851. doi: 10.3389/fphar.2022.854851 (PMC9006777; doi:10.3389/fphar.2022.854851)
Supplement: Supplementary file 1 [file DataSheet1.ZIP › Source data/Figure8 dataset ICGC cox.xlsx]

## Sheet: 230 ICGC cox
ID	ostime	os	Age	sex	Stagegroup	priorMalignancy	nomo	riskScore	risk	agegroup	Stage
DO48742	1.64384	0	76	1	1	0	1.02525	0.749052	1	2	2
DO48674	3.45205	0	80	1	1	0	1.02744	0.758434	1	2	2
DO23518	3.61644	0	67	1	1	0	1.03939	0.809629	1	2	2
DO23517	3.28767	0	62	1	1	0	1.05174	0.862577	1	2	2
DO48746	1.56164	0	76	1	2	0	1.90577	0.87769	1	2	3
DO50789	1.56164	0	73	2	1	1	1.05774	0.888301	1	2	2
DO23538	1.23288	0	67	1	1	0	1.07465	0.960769	1	2	2
DO45111	4.35616	0	74	1	1	0	1.07589	0.966083	1	2	2
DO23552	2.21918	0	80	2	1	0	1.0868	1.01286	1	2	1
DO48761	2.38356	0	55	1	1	0	1.08743	1.01554	1	1	2
DO227643	3.45205	0	79	1	1	0	1.0893	1.02356	1	2	2
DO48760	1.89041	0	70	2	1	0	1.10576	1.09411	1	2	2
DO23531	2.46575	0	78	2	2	0	1.95865	1.10439	1	2	3
DO50839	0.90411	0	47	2	2	0	1.96139	1.1161	1	1	3
DO50814	1.15068	0	83	1	2	0	1.96823	1.14543	1	2	3
DO48733	1.64384	0	72	1	1	0	1.12093	1.15913	1	2	2
DO50808	1.56164	0	68	1	1	1	1.12175	1.16267	1	2	2
DO23551	0.410959	1	73	1	2	0	1.97411	1.17063	1	2	3
DO45237	2.46575	0	58	1	1	0	1.12982	1.19725	1	1	2
DO50783	1.31507	0	62	1	2	1	1.98306	1.20899	1	2	3
DO45109	4.35616	0	63	1	1	0	1.13499	1.21941	1	2	2
DO23550	2.71233	0	69	1	1	0	1.13735	1.22953	1	2	1
DO50857	0.575342	0	72	1	1	0	1.13895	1.23638	1	2	2
DO45167	3.94521	1	67	1	1	0	1.13988	1.24036	1	2	2
DO45117	3.0411	1	73	2	1	0	1.14157	1.24763	1	2	2
DO23539	3.0411	0	77	1	1	1	1.14422	1.25898	1	2	1
DO48727	1.06849	1	81	2	1	0	1.15312	1.29714	1	2	2
DO45201	2.46575	0	49	1	1	0	1.15325	1.29767	1	1	1
DO45175	3.12329	0	74	1	1	0	1.15853	1.32033	1	2	2
DO48725	2.13699	0	66	1	1	0	1.16452	1.34601	1	2	1
DO45261	2.71233	0	74	1	2	0	2.01611	1.35068	1	2	3
DO48672	1.23288	0	81	1	1	1	1.16791	1.36054	1	2	2
DO50817	1.06849	0	75	1	1	0	1.16953	1.36745	1	2	2
DO48677	3.12329	0	58	1	2	0	2.02568	1.39168	1	1	3
DO23527	2.87671	0	72	1	1	0	1.17916	1.40874	1	2	1
DO45094	4.52055	0	76	1	2	0	2.02999	1.41014	1	2	3
DO45243	2.54795	0	74	2	2	0	2.03002	1.41027	1	2	3
DO45129	4.0274	0	61	1	2	0	2.03089	1.41401	1	2	3
DO45159	4.0274	0	65	1	2	0	2.03466	1.43018	1	2	3
DO48715	1.89041	1	58	2	1	0	1.18603	1.43818	1	1	2
DO23541	2.54795	0	65	1	1	0	1.18811	1.44711	1	2	2
DO50798	0.0821918	1	77	1	2	0	2.03872	1.44757	1	2	3
DO45091	3.61644	1	56	1	1	0	1.20245	1.50857	1	1	2
DO45137	3.61644	0	38	1	1	0	1.20605	1.52398	1	1	1
DO50811	1.23288	0	62	1	1	0	1.20883	1.53593	1	2	1
DO45177	3.45205	0	81	2	2	0	2.06289	1.55119	1	2	3
DO50804	1.9726	0	81	1	1	1	1.21409	1.55845	1	2	2
DO227801	1.80822	0	77	2	1	1	1.21521	1.56327	1	2	1
DO50774	1.9726	0	68	2	1	0	1.21546	1.56432	1	2	2
DO45233	2.46575	0	83	1	2	1	2.07144	1.58785	1	2	3
DO45181	3.28767	0	84	2	1	0	1.22106	1.58836	1	2	2
DO45133	1.80822	1	64	1	2	0	2.07228	1.59143	1	2	3
DO23528	2.79452	0	45	2	1	0	1.22305	1.59688	1	1	2
DO50787	1.31507	0	63	1	2	0	2.08095	1.62857	1	2	3
DO45096	3.53425	1	69	1	1	0	1.23216	1.63592	1	2	2
DO23536	2.54795	0	56	1	1	0	1.23434	1.64527	1	1	2
DO50803	1.47945	0	62	2	1	1	1.23523	1.64909	1	2	1
DO45215	3.20548	0	65	1	1	0	1.23674	1.65555	1	2	2
DO45123	1.56164	1	78	2	1	0	1.23727	1.65782	1	2	2
DO23509	2.13699	1	60	1	2	0	2.08833	1.66023	1	2	3
DO45121	4.19178	0	61	1	2	0	2.08966	1.66594	1	2	3
DO50807	1.47945	0	67	1	1	0	1.23987	1.66898	1	2	1
DO48681	2.46575	0	57	1	1	0	1.24545	1.69287	1	1	2
DO45247	0.575342	0	31	2	1	0	1.24723	1.70053	1	1	2
DO48721	2.46575	0	58	2	1	0	1.25919	1.75178	1	1	1
DO45225	2.87671	0	69	1	1	0	1.26091	1.75914	1	2	1
DO23512	3.45205	0	60	1	1	0	1.26276	1.76706	1	2	1
DO45229	2.71233	0	74	1	1	0	1.26475	1.77559	1	2	1
DO45263	0.739726	1	67	1	2	0	2.1157	1.77753	1	2	3
DO50776	1.89041	0	75	1	1	1	1.26577	1.78	1	2	1
DO50818	1.39726	0	65	1	1	0	1.2717	1.80541	1	2	2
DO45119	1.39726	1	74	1	2	1	2.12561	1.82001	1	2	3
DO45255	1.9726	0	81	1	2	0	2.13228	1.8486	1	2	3
DO48695	1.9726	0	77	1	1	1	1.28262	1.85219	1	2	2
DO45101	4.60274	0	63	1	1	0	1.28344	1.85572	1	2	2
DO45235	2.46575	0	68	2	1	0	1.29062	1.88649	1	2	1
DO50850	1.9726	0	74	1	2	0	2.14122	1.88695	1	2	3
DO45223	2.79452	0	67	1	2	0	2.14241	1.89201	1	2	4
DO45143	3.53425	0	69	1	2	0	2.14307	1.89484	1	2	3
DO48759	1.9726	0	73	1	2	0	2.14681	1.91089	1	2	3
DO50805	1.89041	0	72	1	1	1	1.29894	1.92216	1	2	2
DO45253	2.38356	0	50	1	1	0	1.30083	1.93027	1	1	2
DO45199	3.69863	0	86	2	1	0	1.30403	1.944	1	2	2
DO23543	2.79452	0	63	1	1	0	1.30528	1.94934	1	2	2
DO48743	1.56164	0	69	2	1	1	1.31084	1.97316	1	2	2
DO45115	2.30137	0	81	1	1	1	1.314	1.98671	1	2	2
DO48716	1.9726	0	71	1	1	0	1.32001	2.01248	1	2	2
DO45135	3.86301	0	77	1	1	0	1.3268	2.04156	1	2	1
DO23542	2.63014	0	66	1	2	0	2.18343	2.06786	1	2	3
DO23548	2.30137	0	78	2	1	0	1.33381	2.07162	1	2	1
DO48712	2.21918	0	50	1	1	0	1.33507	2.07701	1	1	2
DO50840	0.90411	0	49	1	1	0	1.34078	2.10148	1	1	2
DO50819	1.39726	0	72	2	1	0	1.34139	2.10411	1	2	2
DO45163	2.63014	0	76	1	1	0	1.34403	2.11542	1	2	2
DO23511	0.493151	1	83	2	2	0	2.20053	2.14116	1	2	3
DO45183	1.56164	1	72	2	1	0	1.35253	2.15188	1	2	2
DO50832	0.246575	0	73	1	2	0	2.20521	2.16122	1	2	3
DO45097	4.43836	0	69	1	2	0	2.20913	2.17802	1	2	3
DO45207	2.87671	0	68	1	1	0	1.36969	2.22542	1	2	1
DO50859	0.493151	0	77	1	1	1	1.37702	2.25683	1	2	2
DO48757	1.31507	0	68	2	2	0	2.23501	2.28894	1	2	3
DO45165	1.89041	0	75	1	1	0	1.38594	2.29506	1	2	2
DO23514	3.53425	0	64	1	1	0	1.38874	2.30708	1	2	2
DO45213	3.28767	0	58	1	1	0	1.39101	2.31682	1	1	1
DO45257	2.21918	0	46	1	2	0	2.24302	2.32328	1	1	3
DO45099	4.35616	0	46	1	2	0	2.24546	2.33373	1	1	3
DO48736	1.64384	0	76	2	1	0	1.40134	2.3611	1	2	1
DO45169	3.69863	0	74	1	2	0	2.25608	2.37926	1	2	3
DO50822	1.39726	0	66	1	1	0	1.40628	2.38225	1	2	2
DO48704	2.05479	0	68	2	2	0	2.25801	2.38754	1	2	3
DO45107	4.68493	0	63	2	1	0	1.40919	2.39471	1	2	2
DO48679	3.28767	0	72	1	1	0	1.41016	2.3989	1	2	2
DO48701	2.13699	0	78	1	1	0	1.41125	2.40354	1	2	2
DO48751	1.31507	1	68	1	1	0	1.41159	2.40504	1	2	2
DO45113	4.27397	0	58	1	2	0	2.26353	2.41117	1	1	3
DO45093	1.9726	1	71	1	1	0	1.415	2.41965	1	2	2
DO23529	2.54795	0	72	1	2	0	2.27012	2.43945	1	2	4
DO45187	3.45205	0	32	2	1	0	1.42041	2.4428	1	1	1
DO45179	1.64384	0	78	2	1	0	1.4216	2.44794	1	2	2
DO23534	2.30137	0	60	1	1	0	1.42618	2.46754	1	2	2
DO45195	1.06849	0	62	1	1	0	1.42695	2.47085	1	2	1
DO48706	2.38356	0	72	1	1	0	1.42856	2.47777	1	2	2
DO50820	1.39726	0	77	2	2	0	2.28066	2.48461	1	2	3
DO50800	1.39726	0	74	1	1	0	1.4302	2.48479	1	2	2
DO45153	3.78082	0	77	2	1	0	1.43172	2.49131	1	2	2
DO48693	2.46575	0	71	1	1	0	1.44241	2.53712	1	2	2
DO45281	2.05479	0	83	1	2	0	2.29694	2.55441	1	2	4
DO23523	2.9589	0	52	1	2	0	2.30091	2.57141	1	1	3
DO23524	2.87671	0	71	2	1	1	1.45683	2.59895	1	2	2
DO45171	1.64384	0	56	1	2	0	2.31507	2.63212	1	1	3
DO50816	1.06849	0	63	1	1	0	1.46525	2.63504	1	2	2
DO48732	1.72603	0	73	1	2	0	2.32705	2.68347	1	2	3
DO48700	2.21918	0	78	2	1	0	1.4781	2.6901	1	2	2
DO50793	1.47945	0	76	1	2	1	2.33873	2.73351	1	2	4
DO45227	2.79452	0	57	2	1	0	1.48969	2.73978	1	1	2
DO23535	2.63014	0	67	1	1	0	1.49112	2.74593	1	2	1
DO45191	3.28767	0	61	2	1	0	1.49919	2.78049	1	2	2
DO48682	0.328767	1	72	2	2	1	2.34988	2.7813	1	2	3
DO48719	1.89041	0	80	1	1	0	1.50098	2.78816	1	2	2
DO45157	5.42466	0	62	1	1	0	1.50346	2.79881	1	2	2
DO45095	4.43836	0	66	1	1	0	1.52113	2.87456	1	2	2
DO23537	2.46575	1	79	1	1	1	1.52478	2.89017	1	2	2
DO23530	0.493151	1	53	1	2	0	2.38393	2.92725	1	1	4
DO45103	1.23288	0	47	1	2	0	2.40598	3.02178	1	1	3
DO23510	2.38356	0	80	2	1	0	1.55613	3.02457	1	2	2
DO45267	1.56164	1	73	1	2	0	2.4095	3.03684	1	2	3
DO48728	0.410959	0	74	2	1	1	1.57182	3.09181	1	2	2
DO50844	0.821918	0	75	1	2	0	2.42522	3.10425	1	2	4
DO23533	2.46575	0	61	1	1	0	1.57729	3.11526	1	2	2
DO23525	2.87671	0	71	1	2	0	2.42866	3.11898	1	2	4
DO45203	3.20548	0	71	2	1	0	1.58182	3.13468	1	2	2
DO50825	1.06849	0	70	1	1	0	1.58727	3.15805	1	2	2
DO45231	2.54795	0	84	1	1	0	1.59007	3.17005	1	2	2
DO50809	1.9726	1	56	1	2	0	2.44275	3.17939	1	1	3
DO50778	1.72603	0	60	1	2	0	2.44741	3.19935	1	2	4
DO23544	2.63014	0	67	1	1	0	1.60498	3.23395	1	2	2
DO23546	2.87671	0	63	1	1	0	1.60874	3.25006	1	2	2
DO45221	1.06849	1	75	2	2	0	2.46087	3.25704	1	2	4
DO45265	2.79452	0	73	1	2	0	2.46256	3.26428	1	2	3
DO45127	1.15068	1	73	1	2	0	2.47057	3.29863	1	2	3
DO50813	1.15068	0	56	1	1	0	1.63337	3.35563	1	1	2
DO45241	2.9589	0	49	1	1	0	1.63567	3.36548	1	1	1
DO50802	2.54795	0	49	1	1	1	1.63891	3.37939	1	1	2
DO48741	0.657534	0	64	1	2	0	2.49021	3.38283	1	2	3
DO45189	3.28767	0	85	2	1	0	1.64069	3.387	1	2	2
DO45239	2.38356	0	42	1	1	0	1.65223	3.43649	1	1	2
DO50845	0.575342	0	72	1	2	0	2.50844	3.46094	1	2	3
DO45141	3.61644	0	73	1	1	0	1.65837	3.4628	1	2	2
DO23513	3.28767	0	76	1	2	0	2.51881	3.50541	1	2	3
DO50815	0.410959	0	62	1	2	0	2.52161	3.51739	1	2	3
DO48717	0.493151	1	54	1	2	0	2.53056	3.55576	1	1	4
DO45273	1.31507	0	62	1	1	0	1.6849	3.57652	1	2	2
DO48723	1.64384	0	73	1	1	0	1.68735	3.58702	1	2	1
DO45125	4.60274	0	58	1	2	0	2.55169	3.64634	1	1	3
DO23549	2.71233	0	74	1	2	0	2.55409	3.65662	1	2	3
DO45131	0.986301	1	53	1	2	0	2.55717	3.66981	1	1	4
DO45155	5.91781	0	69	1	1	1	1.71525	3.70659	1	2	2
DO23547	2.79452	0	74	1	1	0	1.79641	4.05448	1	2	1
DO23532	2.63014	0	71	2	1	0	1.80247	4.08047	1	2	1
DO45105	4.60274	0	61	1	1	0	1.81176	4.12028	1	2	1
DO45185	1.64384	0	89	1	1	0	1.83318	4.21209	1	2	2
DO45197	3.20548	0	51	1	1	0	1.8362	4.22502	1	1	2
DO23515	3.36986	0	71	1	1	1	1.83788	4.23221	1	2	2
DO23540	2.05479	0	73	1	1	0	1.84981	4.28339	1	2	1
DO45193	0.328767	1	68	2	2	1	2.70043	4.28387	1	2	4
DO48737	1.9726	0	52	1	1	0	1.86296	4.33975	1	1	1
DO50855	1.56164	0	47	1	1	0	1.88167	4.41994	1	1	2
DO45145	0.164384	1	78	1	2	0	2.73479	4.43116	1	2	3
DO45092	3.28767	1	62	1	2	0	2.73634	4.4378	1	2	4
DO45279	3.53425	0	67	1	2	0	2.74287	4.46581	1	2	3
DO45173	3.20548	0	63	1	2	0	2.75288	4.50872	1	2	3
DO45219	2.9589	0	78	1	1	0	1.94324	4.68386	1	2	2
DO45149	3.45205	0	70	2	1	0	1.94392	4.68675	1	2	2
DO45287	1.06849	0	74	1	1	1	1.94834	4.70569	1	2	1
DO23521	3.0411	0	63	1	2	0	2.80115	4.7156	1	2	3
DO50829	1.56164	0	78	1	2	0	2.80917	4.74999	1	2	3
DO23545	1.56164	1	67	1	1	1	1.96496	4.77694	2	2	2
DO48697	2.21918	1	64	2	1	0	1.97293	4.81109	2	2	2
DO48730	1.72603	0	73	2	1	0	1.99067	4.88716	2	2	2
DO45307	0.657534	1	54	2	2	0	2.8697	5.00941	2	1	4
DO45139	3.61644	0	63	1	2	0	2.87734	5.04219	2	2	3
DO45249	1.72603	0	57	1	1	0	2.0397	5.09729	2	1	1
DO45269	2.05479	0	59	1	2	0	2.90492	5.1604	2	1	3
DO48720	1.56164	0	62	2	1	0	2.08972	5.31168	2	2	2
DO45161	1.47945	1	74	1	1	1	2.19889	5.77965	2	2	2
DO45251	2.46575	0	57	2	1	0	2.20884	5.82229	2	1	2
DO50799	1.47945	0	66	2	1	0	2.21421	5.84529	2	2	2
DO45259	0.90411	0	65	1	2	0	3.07621	5.8946	2	2	3
DO50806	1.47945	0	70	1	2	0	3.08722	5.94177	2	2	4
DO45283	1.39726	0	60	1	2	1	3.1347	6.14529	2	2	3
DO48747	1.47945	0	62	1	2	0	3.24976	6.6385	2	2	3
DO45205	0.246575	1	67	2	1	0	2.44878	6.85075	2	2	2
DO45277	1.64384	0	64	1	2	0	3.33246	6.99295	2	2	3
DO50785	0.246575	1	37	1	2	0	3.33319	6.99609	2	1	4
DO45211	0.657534	0	76	1	2	0	3.35575	7.09281	2	2	3
DO50791	1.31507	1	79	2	1	0	2.51548	7.13667	2	2	1
DO45147	1.9726	1	57	1	1	0	2.56404	7.34479	2	1	2
DO45245	0.657534	1	75	2	1	1	2.68558	7.86574	2	2	2
DO45299	3.94521	0	70	2	1	0	2.70931	7.96746	2	2	1
DO45303	2.71233	0	62	2	2	0	3.65636	8.38129	2	2	3
DO45209	3.69863	0	70	1	2	0	3.67393	8.45662	2	2	4
DO23526	2.87671	0	66	1	2	0	3.83469	9.14569	2	2	3
DO45301	3.94521	1	56	1	1	0	3.29627	10.4834	2	1	2
DO45305	0.821918	0	66	1	2	0	4.18314	10.6393	2	2	4
DO45217	0.739726	1	69	2	2	0	4.25634	10.953	2	2	3
DO45289	0.986301	0	78	2	2	0	4.39363	11.5415	2	2	3
DO23519	1.72603	0	65	1	2	0	4.4123	11.6215	2	2	3
DO45285	1.31507	0	59	1	2	0	4.42356	11.6698	2	1	3
DO45297	3.45205	1	61	2	2	0	4.67756	12.7585	2	2	4
DO23508	1.06849	0	79	2	1	0	3.96637	13.3556	2	2	2
