# Supplementary material for: An m6A-Related lncRNA Signature Predicts the Prognosis of Hepatocellular Carcinoma
Source: Front Pharmacol. 2022 Mar 30;13:854851. doi: 10.3389/fphar.2022.854851 (PMC9006777; doi:10.3389/fphar.2022.854851)
Supplement: Supplementary file 1 [file DataSheet1.ZIP › Source data/Figure8 dataset TCGA cox.xlsx]

## Sheet: 319 TCGA cox
PatientID	ostime	os	age	sex	Stagegroup	Gradegroup	nomo	Grade	Stage	agegroup	ostime12	riskScore	risk
TCGA-DD-A3A2	5.83417	1	76	2	1	1	1.21247	1	1	2	70.01	1.55151	1
TCGA-DD-A4NL	4.68417	0	46	1	1	1	1.22606	1	1	1	56.21	1.60979	1
TCGA-K7-A5RF	1.7275	0	64	1	1	1	1.24164	1	1	2	20.73	1.67655	1
TCGA-MR-A520	0.626667	0	58	1	1	1	1.24315	1	1	1	7.52	1.68301	1
TCGA-G3-A5SK	2.03667	0	58	1	1	1	1.24374	1	1	1	24.44	1.68554	1
TCGA-DD-A1ED	6.29917	0	68	1	1	1	1.25986	1	1	2	75.59	1.75465	1
TCGA-G3-A7M8	1.1775	0	31	1	1	1	1.27532	1	1	1	14.13	1.82094	1
TCGA-BC-A69I	1.05917	0	69	1	1	1	1.28145	1	1	2	12.71	1.8472	1
TCGA-UB-AA0V	0.86	0	69	2	1	1	1.28888	1	1	2	10.32	1.87904	1
TCGA-DD-AAE4	1.66417	0	49	2	1	1	1.30408	1	1	1	19.97	1.94419	1
TCGA-G3-A7M7	0.988333	0	65	1	1	1	1.31115	1	1	2	11.86	1.97448	1
TCGA-KR-A7K2	2.26917	0	64	1	1	1	1.33547	1	1	2	27.23	2.07875	1
TCGA-DD-AAVP	7.53417	0	48	1	1	1	1.37467	1	1	1	90.41	2.24675	1
TCGA-G3-AAV2	1.01833	0	50	1	1	1	1.37933	1	1	1	12.22	2.26672	1
TCGA-2Y-A9GV	6.93167	1	54	2	1	1	1.38007	1	1	1	83.18	2.26991	1
TCGA-DD-A73F	2.97	0	77	2	1	1	1.38134	1	1	2	35.64	2.27534	1
TCGA-FV-A2QR	1.59083	1	75	1	1	1	1.38478	1	1	2	19.09	2.29008	1
TCGA-EP-A12J	1.56083	0	62	1	1	1	1.41741	1	1	2	18.73	2.42998	1
TCGA-KR-A7K0	0.178333	1	65	1	1	1	1.41784	1	1	2	2.14	2.43181	1
TCGA-K7-A5RG	1.42083	0	66	1	1	1	1.43984	1	1	2	17.05	2.5261	1
TCGA-DD-A4NO	6.14583	0	65	1	1	1	1.4552	1	1	2	73.75	2.59193	1
TCGA-XR-A8TF	1.8975	1	74	1	1	1	1.46129	1	1	2	22.77	2.61804	1
TCGA-DD-A73E	0.120833	0	66	1	1	1	1.50509	1	1	2	1.45	2.80579	1
TCGA-KR-A7K8	2.48	0	57	1	1	1	1.6479	1	1	1	29.76	3.41791	2
TCGA-WX-AA46	2.07	0	61	1	1	1	1.26212	1	2	2	24.84	1.76432	1
TCGA-DD-A73D	1.8975	0	68	2	1	1	1.26576	1	2	2	22.77	1.77995	1
TCGA-2Y-A9H3	4.15	0	45	1	1	1	1.37925	1	2	1	49.8	2.26638	1
TCGA-ZS-A9CE	3.3975	0	79	2	1	1	1.52114	1	2	2	40.77	2.87459	2
TCGA-KR-A7K7	2.60333	0	61	2	1	1	1.58135	1	2	2	31.24	3.13265	2
TCGA-DD-A73C	1.91917	0	65	2	2	1	2.15503	1	3	2	23.03	1.94613	1
TCGA-NI-A4U2	4.90333	1	71	1	2	1	2.19982	1	3	2	58.84	2.1381	1
TCGA-3K-AAZ8	1.08417	0	65	1	2	1	2.2153	1	3	2	13.01	2.20445	1
TCGA-CC-A7IL	0.760833	1	61	1	2	1	2.25577	1	3	2	9.13	2.37794	1
TCGA-2Y-A9H0	10.0608	0	49	1	2	1	2.31539	1	3	1	120.73	2.63349	1
TCGA-DD-A4NV	6.565	0	61	1	2	1	2.33327	1	3	2	78.78	2.71012	1
TCGA-CC-A7IH	0.999167	0	58	1	2	1	2.33875	1	3	1	11.99	2.7336	1
TCGA-CC-A123	0.599167	0	24	2	2	1	2.35096	1	3	1	7.19	2.78594	1
TCGA-CC-5262	0.281667	1	67	1	2	1	2.36958	1	3	2	3.38	2.86573	2
TCGA-CC-A7IF	1.77667	1	59	1	2	1	2.37465	1	3	1	21.32	2.8875	2
TCGA-XR-A8TE	2.5325	0	16	1	2	1	2.40566	1	3	1	30.39	3.02038	2
TCGA-CC-5260	0.238333	1	61	2	2	1	2.73665	1	3	2	2.86	4.43912	2
TCGA-CC-A3MB	0.8625	1	36	1	2	1	2.77483	1	3	1	10.35	4.60278	2
TCGA-CC-A8HS	0.821667	1	18	1	2	1	3.00727	1	3	1	9.86	5.59912	2
TCGA-CC-5263	0.353333	1	35	1	2	1	3.3574	1	3	1	4.24	7.09988	2
TCGA-DD-AADY	1.51917	0	55	2	1	1	1.18883	2	1	1	18.23	1.45019	1
TCGA-ES-A2HT	1.19917	1	54	1	1	1	1.20238	2	1	1	14.39	1.50829	1
TCGA-DD-AAD3	3.545	0	43	1	1	1	1.22342	2	1	1	42.54	1.59844	1
TCGA-DD-AAE7	1.76333	0	72	1	1	1	1.23301	2	1	2	21.16	1.63955	1
TCGA-G3-A3CG	1.8425	0	80	1	1	1	1.24075	2	1	2	22.11	1.67275	1
TCGA-DD-AAE3	1.54917	0	50	1	1	1	1.24312	2	1	1	18.59	1.68291	1
TCGA-DD-AAEI	4.19167	0	72	1	1	1	1.24354	2	1	2	50.3	1.6847	1
TCGA-DD-AADS	1.2975	0	63	1	1	1	1.24768	2	1	2	15.57	1.70246	1
TCGA-DD-A1EB	5.52167	0	72	2	1	1	1.25646	2	1	2	66.26	1.74009	1
TCGA-FV-A2QQ	1.99583	0	80	1	1	1	1.25863	2	1	2	23.95	1.74936	1
TCGA-DD-A73B	0.775	1	72	2	1	1	1.26221	2	1	2	9.3	1.76471	1
TCGA-DD-AAC9	0.95	0	51	1	1	1	1.26302	2	1	1	11.4	1.76819	1
TCGA-FV-A3R3	1.00167	1	38	2	1	1	1.26531	2	1	1	12.02	1.77801	1
TCGA-DD-AAVR	6.88	0	44	1	1	1	1.26673	2	1	1	82.56	1.78408	1
TCGA-DD-AAVZ	5.20167	0	38	1	1	1	1.26781	2	1	1	62.42	1.78871	1
TCGA-DD-AACT	4.27583	0	69	2	1	1	1.28298	2	1	2	51.31	1.85374	1
TCGA-2Y-A9H1	3.36417	1	58	1	1	1	1.28636	2	1	1	40.37	1.86826	1
TCGA-G3-A25V	2.35417	0	68	1	1	1	1.29528	2	1	2	28.25	1.90649	1
TCGA-G3-A3CI	0.4925	0	71	1	1	1	1.3094	2	1	2	5.91	1.96698	1
TCGA-DD-AAVW	6.34333	0	35	1	1	1	1.31656	2	1	1	76.12	1.99767	1
TCGA-DD-AAW0	5.51667	0	54	1	1	1	1.31876	2	1	1	66.2	2.0071	1
TCGA-2Y-A9H6	0.9775	0	68	2	1	1	1.32114	2	1	2	11.73	2.01732	1
TCGA-ES-A2HS	1.88333	1	80	1	1	1	1.32318	2	1	2	22.6	2.02606	1
TCGA-DD-AAW2	5.07833	0	69	1	1	1	1.32345	2	1	2	60.94	2.0272	1
TCGA-G3-A25Z	1.79333	0	58	1	1	1	1.32388	2	1	1	21.52	2.02904	1
TCGA-O8-A75V	1.4725	0	54	1	1	1	1.32678	2	1	1	17.67	2.04149	1
TCGA-K7-A6G5	1.40167	0	66	1	1	1	1.32979	2	1	2	16.82	2.0544	1
TCGA-5C-A9VH	0.881667	0	70	1	1	1	1.33747	2	1	2	10.58	2.0873	1
TCGA-DD-A39X	4.6375	1	78	2	1	1	1.3424	2	1	2	55.65	2.10846	1
TCGA-DD-AACC	4.6125	1	61	1	1	1	1.34294	2	1	2	55.35	2.11078	1
TCGA-2Y-A9GW	3.47917	1	64	1	1	1	1.34622	2	1	2	41.75	2.12481	1
TCGA-G3-A3CK	1.60167	0	61	1	1	1	1.34955	2	1	2	19.22	2.13908	1
TCGA-HP-A5MZ	0.249167	1	78	1	1	1	1.35351	2	1	2	2.99	2.15608	1
TCGA-G3-A7M5	1.22333	0	76	1	1	1	1.35362	2	1	2	14.68	2.15655	1
TCGA-DD-A11D	4.27083	1	57	2	1	1	1.35413	2	1	1	51.25	2.1587	1
TCGA-2Y-A9GX	6.685	0	68	1	1	1	1.35653	2	1	2	80.22	2.16903	1
TCGA-DD-AAVS	4.99083	0	56	1	1	1	1.35845	2	1	1	59.89	2.17725	1
TCGA-2Y-A9H9	1.90833	0	70	1	1	1	1.36055	2	1	2	22.9	2.18623	1
TCGA-DD-AAD2	1.80167	0	66	1	1	1	1.36844	2	1	2	21.62	2.22005	1
TCGA-G3-AAV0	1.30333	0	58	1	1	1	1.36962	2	1	1	15.64	2.22513	1
TCGA-EP-A3JL	0.829167	0	76	1	1	1	1.37064	2	1	2	9.95	2.22949	1
TCGA-DD-A4NB	2.7075	0	25	1	1	1	1.37489	2	1	1	32.49	2.24771	1
TCGA-DD-AAEH	2.14667	0	73	1	1	1	1.38397	2	1	2	25.76	2.28663	1
TCGA-XR-A8TC	3.66583	0	43	2	1	1	1.38666	2	1	1	43.99	2.29814	1
TCGA-UB-A7ME	1.33083	0	51	1	1	1	1.3911	2	1	1	15.97	2.3172	1
TCGA-2Y-A9GT	4.44583	1	51	1	1	1	1.39155	2	1	1	53.35	2.31911	1
TCGA-2Y-A9HB	0.711667	0	66	1	1	1	1.39547	2	1	2	8.54	2.33592	1
TCGA-2Y-A9GU	5.30833	0	55	2	1	1	1.39847	2	1	1	63.7	2.34878	1
TCGA-DD-AAEB	1.30833	0	60	1	1	1	1.3995	2	1	1	15.7	2.3532	1
TCGA-ED-A627	1.15833	0	74	1	1	1	1.40573	2	1	2	13.9	2.3799	1
TCGA-DD-AAW3	4.47083	0	69	1	1	1	1.40783	2	1	2	53.65	2.38889	1
TCGA-BC-A10Z	0.0933333	1	62	2	1	1	1.4155	2	1	2	1.12	2.42177	1
TCGA-DD-A1EI	0.500833	0	46	1	1	1	1.43797	2	1	1	6.01	2.51807	1
TCGA-XR-A8TG	2.45833	0	58	1	1	1	1.45199	2	1	1	29.5	2.57817	1
TCGA-DD-A4NF	2.57917	0	72	1	1	1	1.45888	2	1	2	30.95	2.60771	1
TCGA-DD-AAD8	3.3375	0	73	2	1	1	1.46413	2	1	2	40.05	2.63022	1
TCGA-GJ-A3OU	2.40667	0	59	1	1	1	1.46632	2	1	1	28.88	2.63959	1
TCGA-DD-AAE6	0.385833	0	59	2	1	1	1.46943	2	1	1	4.63	2.65293	1
TCGA-2Y-A9H7	3.1975	0	81	2	1	1	1.48662	2	1	2	38.37	2.72662	1
TCGA-G3-AAUZ	1.31417	0	48	1	1	1	1.48717	2	1	1	15.77	2.72898	1
TCGA-DD-A73A	1.99333	0	71	1	1	1	1.4908	2	1	2	23.92	2.74453	1
TCGA-RC-A7SF	1.585	0	66	1	1	1	1.49174	2	1	2	19.02	2.74855	1
TCGA-2Y-A9H4	3.975	0	68	1	1	1	1.50012	2	1	2	47.7	2.78448	1
TCGA-DD-AAVQ	7.46833	0	38	1	1	1	1.52381	2	1	1	89.62	2.88601	2
TCGA-DD-A3A3	1.465	1	45	1	1	1	1.52722	2	1	1	17.58	2.90065	2
TCGA-GJ-A9DB	0.183333	1	68	1	1	1	1.56733	2	1	2	2.2	3.07259	2
TCGA-BD-A3EP	1.12	0	75	2	1	1	1.56842	2	1	2	13.44	3.07726	2
TCGA-LG-A9QC	1.16333	0	48	1	1	1	1.60981	2	1	1	13.96	3.25465	2
TCGA-DD-A4NS	6.72333	1	61	2	1	1	1.64584	2	1	2	80.68	3.40908	2
TCGA-G3-A25S	1.13917	1	64	1	1	1	1.76358	2	1	2	13.67	3.91376	2
TCGA-EP-A2KB	1.63167	1	46	2	1	1	1.78588	2	1	1	19.58	4.00933	2
TCGA-WJ-A86L	0.944167	0	68	2	1	1	1.88178	2	1	2	11.33	4.4204	2
TCGA-G3-A5SJ	1.91083	0	59	1	1	1	1.89727	2	1	1	22.93	4.4868	2
TCGA-EP-A26S	1.66417	0	70	1	1	1	2.01788	2	1	2	19.97	5.00376	2
TCGA-DD-AAD0	0.375	0	73	2	1	1	2.19796	2	1	2	4.5	5.77564	2
TCGA-5R-AAAM	0.125833	1	65	2	1	1	1.28766	2	2	2	1.51	1.87382	1
TCGA-BD-A3ER	3.0525	0	62	1	1	1	1.30426	2	2	2	36.63	1.94496	1
TCGA-G3-A5SL	1.7	0	70	1	1	1	1.31701	2	2	2	20.4	1.99962	1
TCGA-ZS-A9CD	3.79417	1	73	1	1	1	1.32713	2	2	2	45.53	2.04301	1
TCGA-G3-A3CJ	1.62583	0	52	1	1	1	1.3275	2	2	1	19.51	2.04459	1
TCGA-DD-AAVX	4.70333	0	38	1	1	1	1.3293	2	2	1	56.44	2.0523	1
TCGA-WQ-AB4B	1.08167	0	62	1	1	1	1.33119	2	2	2	12.98	2.06038	1
TCGA-G3-AAV3	1.1275	0	58	2	1	1	1.35721	2	2	1	13.53	2.17191	1
TCGA-DD-A1EA	6.61167	0	68	1	1	1	1.35874	2	2	2	79.34	2.17847	1
TCGA-FV-A3I1	0.675833	1	81	2	1	1	1.36166	2	2	2	8.11	2.19101	1
TCGA-DD-A4NI	2.23417	0	67	1	1	1	1.36664	2	2	2	26.81	2.21236	1
TCGA-G3-A5SI	2.1025	1	44	1	1	1	1.37034	2	2	1	25.23	2.22818	1
TCGA-5R-AA1C	1.42333	0	57	1	1	1	1.37363	2	2	1	17.08	2.24232	1
TCGA-LG-A6GG	1.05917	0	79	2	1	1	1.38265	2	2	2	12.71	2.28095	1
TCGA-DD-A118	9.40917	0	77	2	1	1	1.39102	2	2	2	112.91	2.31686	1
TCGA-RC-A7SB	1.61	0	53	1	1	1	1.40265	2	2	1	19.32	2.36671	1
TCGA-CC-A9FS	0.5775	0	55	1	1	1	1.41645	2	2	1	6.93	2.42586	1
TCGA-MI-A75G	1.91083	0	63	1	1	1	1.42841	2	2	2	22.93	2.47711	1
TCGA-ZS-A9CG	0.933333	0	55	1	1	1	1.42927	2	2	1	11.2	2.4808	1
TCGA-2Y-A9GZ	2.32167	1	82	2	1	1	1.44165	2	2	2	27.86	2.53387	1
TCGA-UB-AA0U	0.895	0	60	1	1	1	1.45114	2	2	1	10.74	2.57454	1
TCGA-CC-5261	0.265833	1	44	1	1	1	1.48112	2	2	1	3.19	2.70305	1
TCGA-DD-AAVU	6.02833	0	46	1	1	1	1.52624	2	2	1	72.34	2.89644	2
TCGA-CC-5258	0.353333	1	48	1	1	1	1.53492	2	2	1	4.24	2.93365	2
TCGA-4R-AA8I	0.7175	1	66	1	1	1	1.53772	2	2	2	8.61	2.94564	2
TCGA-ZS-A9CF	6.60333	0	64	1	1	1	1.54302	2	2	2	79.24	2.96836	2
TCGA-DD-A39Z	1.645	1	43	2	1	1	1.56069	2	2	1	19.74	3.04412	2
TCGA-DD-A3A6	8.91917	1	72	2	1	1	1.56633	2	2	2	107.03	3.06826	2
TCGA-GJ-A6C0	0.085	1	75	2	1	1	1.59484	2	2	2	1.02	3.19049	2
TCGA-G3-AAV5	0.969167	0	67	1	1	1	1.60694	2	2	2	11.63	3.24233	2
TCGA-5C-A9VG	0.898333	0	58	1	1	1	1.63067	2	2	1	10.78	3.34408	2
TCGA-DD-A4NJ	2.54083	0	54	2	1	1	1.63208	2	2	1	30.49	3.3501	2
TCGA-DD-AACJ	5.75417	0	75	1	1	1	1.65804	2	2	2	69.05	3.46136	2
TCGA-RG-A7D4	3.00583	0	69	1	1	1	1.68264	2	2	2	36.07	3.56682	2
TCGA-ED-A459	2.49083	0	47	1	1	1	1.73286	2	2	1	29.89	3.7821	2
TCGA-QA-A7B7	0.2575	0	48	1	1	1	1.74271	2	2	1	3.09	3.82432	2
TCGA-2Y-A9HA	0.0983333	1	70	1	1	1	1.8185	2	2	2	1.18	4.14916	2
TCGA-ED-A5KG	2.33833	0	60	2	1	1	2.01193	2	2	1	28.06	4.97829	2
TCGA-FV-A3I0	2.32167	0	76	2	1	1	2.17094	2	2	2	27.86	5.65986	2
TCGA-UB-A7MA	2.32167	0	62	2	1	1	2.2039	2	2	2	27.86	5.80113	2
TCGA-K7-AAU7	0.9825	0	61	1	1	1	2.37325	2	2	2	11.79	6.52701	2
TCGA-CC-A7IG	0.818333	1	47	1	1	1	2.45274	2	2	1	9.82	6.86773	2
TCGA-CC-A8HV	0.764167	1	51	2	1	1	2.59949	2	2	1	9.17	7.49676	2
TCGA-G3-AAV7	0.988333	0	38	1	1	1	2.74107	2	2	1	11.86	8.1036	2
TCGA-BC-A10X	2.10833	1	52	2	2	1	2.06523	2	3	1	25.3	1.56121	1
TCGA-G3-A3CH	2.135	0	53	1	2	1	2.165	2	3	1	25.62	1.98887	1
TCGA-DD-AAW1	5.445	0	55	1	2	1	2.17236	2	3	1	65.34	2.02041	1
TCGA-G3-A6UC	1.83667	0	65	1	2	1	2.19465	2	3	2	22.04	2.11593	1
TCGA-CC-A3MC	0.994167	0	54	1	2	1	2.19851	2	3	1	11.93	2.13248	1
TCGA-MI-A75E	1.38833	0	61	1	2	1	2.20249	2	3	2	16.66	2.14955	1
TCGA-LG-A9QD	1.00167	0	68	1	2	1	2.20368	2	3	2	12.02	2.15464	1
TCGA-ED-A7XO	1.16917	0	29	1	2	1	2.22619	2	3	1	14.03	2.25112	1
TCGA-PD-A5DF	1.74917	1	58	2	2	1	2.24443	2	3	1	20.99	2.32931	1
TCGA-DD-A115	6.95917	1	53	1	2	1	2.24624	2	3	1	83.51	2.3371	1
TCGA-DD-AAVY	5.39333	0	56	1	2	1	2.25832	2	3	1	64.72	2.38887	1
TCGA-DD-A4NG	2.19583	1	77	1	2	1	2.27156	2	3	2	26.35	2.44562	1
TCGA-DD-A4NK	3.3125	1	80	2	2	1	2.30711	2	3	2	39.75	2.59801	1
TCGA-CC-5259	0.684167	0	60	2	2	1	2.31901	2	3	1	8.21	2.64901	1
TCGA-DD-A3A5	8.555	1	66	2	2	1	2.34136	2	3	2	102.66	2.74479	1
TCGA-DD-A39W	2.26417	1	29	2	2	1	2.34801	2	3	1	27.17	2.7733	1
TCGA-EP-A3RK	0.994167	0	73	1	2	1	2.34893	2	3	2	11.93	2.77725	1
TCGA-WX-AA47	1.5225	1	33	2	2	1	2.37213	2	3	1	18.27	2.87667	2
TCGA-CC-5264	0.279167	1	71	1	2	1	2.42454	2	3	2	3.35	3.10133	2
TCGA-UB-A7MF	0.585833	1	56	1	2	1	2.43839	2	3	1	7.03	3.16071	2
TCGA-CC-A3MA	0.829167	1	61	1	2	1	2.71042	2	3	2	9.95	4.32671	2
TCGA-DD-A1EJ	2.75167	1	71	2	2	1	2.71705	2	3	2	33.02	4.35514	2
TCGA-ED-A82E	1.11667	0	60	2	2	1	2.87627	2	3	1	13.4	5.03761	2
TCGA-DD-A3A1	0.6375	1	65	1	2	1	2.88404	2	3	2	7.65	5.07091	2
TCGA-G3-A25T	4.25167	0	45	2	2	1	2.91597	2	3	1	51.02	5.20777	2
TCGA-BC-A216	3.69833	0	62	2	2	1	2.93015	2	3	2	44.38	5.26854	2
TCGA-CC-A9FW	0.679167	0	68	1	2	1	2.97669	2	3	2	8.15	5.46803	2
TCGA-CC-A5UD	0.8325	1	45	1	2	1	3.01089	2	3	1	9.99	5.6146	2
TCGA-CC-A7IE	0.594167	1	57	1	2	1	3.0117	2	3	1	7.13	5.61808	2
TCGA-FV-A4ZP	6.80583	1	78	1	2	1	3.0233	2	3	2	81.67	5.6678	2
TCGA-CC-A5UE	0.745	1	48	1	2	1	3.32623	2	3	1	8.94	6.96626	2
TCGA-CC-A8HT	0.383333	1	74	1	2	1	3.9957	2	3	2	4.6	9.83584	2
TCGA-G3-A7M9	0.153333	1	70	1	2	1	4.91078	2	3	2	1.84	13.7582	2
TCGA-DD-A1EK	1.5275	1	64	2	2	1	2.30453	2	4	2	18.33	2.58694	1
TCGA-DD-A3A9	2.54833	1	64	2	2	1	2.38406	2	4	2	30.58	2.92783	2
TCGA-DD-AACY	3.96917	0	61	1	1	2	1.21389	3	1	2	47.63	1.55763	1
TCGA-DD-AADJ	2.91833	0	70	2	1	2	1.2296	3	1	2	35.02	1.62496	1
TCGA-DD-AADP	1.25417	0	45	1	1	2	1.25143	3	1	1	15.05	1.71853	1
TCGA-DD-AACO	5.13583	0	40	1	1	2	1.29356	3	1	1	61.63	1.89908	1
TCGA-DD-A1EG	3.75583	1	76	1	1	2	1.2947	3	1	2	45.07	1.90398	1
TCGA-DD-A11A	0.216667	0	67	1	1	2	1.29972	3	1	2	2.6	1.92549	1
TCGA-DD-A4NP	9.05583	0	32	1	1	2	1.33412	3	1	1	108.67	2.07297	1
TCGA-DD-AACS	4.93833	0	39	1	1	2	1.34224	3	1	1	59.26	2.10777	1
TCGA-DD-AACF	0.999167	1	68	1	1	2	1.34703	3	1	2	11.99	2.12828	1
TCGA-DD-AACE	5.97917	0	62	1	1	2	1.35344	3	1	2	71.75	2.15578	1
TCGA-DD-AADA	3.37583	0	66	2	1	2	1.3561	3	1	2	40.51	2.16715	1
TCGA-G3-A25U	4.47917	0	63	2	1	2	1.35762	3	1	2	53.75	2.17369	1
TCGA-2Y-A9H5	1.51917	1	59	2	1	2	1.3674	3	1	1	18.23	2.21561	1
TCGA-DD-AAE2	1.74667	0	51	1	1	2	1.36891	3	1	1	20.96	2.22208	1
TCGA-DD-AACU	4.29	0	59	1	1	2	1.38118	3	1	1	51.48	2.27465	1
TCGA-DD-AAE9	1.97667	0	69	1	1	2	1.38571	3	1	2	23.72	2.29408	1
TCGA-DD-A11C	1.8125	0	69	1	1	2	1.39885	3	1	2	21.75	2.35039	1
TCGA-NI-A8LF	2.1875	0	74	1	1	2	1.40426	3	1	2	26.25	2.37361	1
TCGA-DD-AAEG	1.96833	0	59	2	1	2	1.4095	3	1	1	23.62	2.39606	1
TCGA-DD-A4NN	2.46083	1	56	2	1	2	1.41379	3	1	1	29.53	2.41443	1
TCGA-DD-AADR	5.55167	0	58	1	1	2	1.41585	3	1	1	66.62	2.42328	1
TCGA-RC-A7SK	1.2925	0	59	1	1	2	1.42733	3	1	1	15.51	2.47246	1
TCGA-DD-A4ND	7.5175	0	56	2	1	2	1.42778	3	1	1	90.21	2.47443	1
TCGA-DD-A1EC	1.64833	0	20	2	1	2	1.4562	3	1	1	19.78	2.59624	1
TCGA-DD-AADI	2.97	0	43	2	1	2	1.46163	3	1	1	35.64	2.61952	1
TCGA-DD-AAE1	1.51083	0	52	1	1	2	1.46363	3	1	1	18.13	2.62807	1
TCGA-DD-AACV	4.19167	0	53	1	1	2	1.50156	3	1	1	50.3	2.79065	1
TCGA-DD-AACN	3.56417	0	32	1	1	2	1.50926	3	1	1	42.77	2.82366	1
TCGA-DD-AACA	6.29917	0	65	1	1	2	1.53434	3	1	2	75.59	2.93114	2
TCGA-DD-AACW	3.89833	0	43	1	1	2	1.55394	3	1	1	46.78	3.01517	2
TCGA-DD-AADV	1.57167	0	50	1	1	2	1.55867	3	1	1	18.86	3.03544	2
TCGA-DD-A73G	9.52167	0	73	2	1	2	1.56431	3	1	2	114.26	3.05963	2
TCGA-RC-A7S9	1.75167	0	47	2	1	2	1.58154	3	1	1	21.02	3.13348	2
TCGA-DD-A1EF	1.07833	1	57	2	1	2	1.61778	3	1	1	12.94	3.28883	2
TCGA-MR-A8JO	0.903333	0	34	1	1	2	1.6593	3	1	1	10.84	3.4668	2
TCGA-WX-AA44	1.68333	0	64	2	1	2	1.66811	3	1	2	20.2	3.50454	2
TCGA-G3-A25Y	1.2375	1	52	2	1	2	1.67544	3	1	1	14.85	3.53595	2
TCGA-DD-AADW	1.60667	0	48	1	1	2	1.67684	3	1	1	19.28	3.54196	2
TCGA-DD-AADO	1.24	0	55	1	1	2	1.6924	3	1	1	14.88	3.60864	2
TCGA-UB-A7MD	0.1425	1	67	1	1	2	1.73276	3	1	2	1.71	3.78166	2
TCGA-DD-AACB	6.3625	0	74	2	1	2	1.75982	3	1	2	76.35	3.89766	2
TCGA-DD-AAEA	1.57417	0	65	1	1	2	1.76136	3	1	2	18.89	3.90423	2
TCGA-2Y-A9H2	4.73917	0	64	2	1	2	1.81937	3	1	2	56.87	4.1529	2
TCGA-DD-AACP	1.13583	0	64	1	1	2	1.84776	3	1	2	13.63	4.2746	2
TCGA-DD-AADC	1.16333	1	53	1	1	2	1.84916	3	1	1	13.96	4.28058	2
TCGA-MI-A75C	0.796667	0	64	1	1	2	1.85332	3	1	2	9.56	4.29842	2
TCGA-DD-A39Y	0.468333	1	67	1	1	2	2.07617	3	1	2	5.62	5.25361	2
TCGA-DD-AACL	0.293333	1	66	2	1	2	2.45703	3	1	2	3.52	6.88613	2
TCGA-DD-AAD5	3.6825	0	54	1	1	2	2.71613	3	1	1	44.19	7.99668	2
TCGA-DD-AAED	2.08917	0	51	1	1	2	2.80303	3	1	1	25.07	8.36919	2
TCGA-G3-A7M6	1.73	0	60	2	1	2	2.86371	3	1	1	20.76	8.62928	2
TCGA-DD-AACI	4.42917	0	69	1	1	2	1.27137	3	2	2	53.15	1.80398	1
TCGA-ED-A4XI	2.2425	0	58	1	1	2	1.30874	3	2	1	26.91	1.96418	1
TCGA-G3-A5SM	1.42333	0	58	1	1	2	1.33385	3	2	1	17.08	2.07179	1
TCGA-DD-AAVV	6.72083	0	56	1	1	2	1.3394	3	2	1	80.65	2.09558	1
TCGA-DD-AADU	1.51667	0	60	1	1	2	1.34155	3	2	1	18.2	2.10481	1
TCGA-DD-A113	6.63833	0	55	2	1	2	1.34419	3	2	1	79.66	2.11611	1
TCGA-DD-AADK	2.87167	0	68	2	1	2	1.34885	3	2	2	34.46	2.13607	1
TCGA-DD-AAEK	2.92083	0	51	1	1	2	1.35213	3	2	1	35.05	2.15014	1
TCGA-DD-A114	3.14583	1	42	1	1	2	1.3902	3	2	1	37.75	2.31335	1
TCGA-ED-A7PY	1.0675	0	20	2	1	2	1.39281	3	2	1	12.81	2.32452	1
TCGA-DD-AADQ	1.19333	0	59	1	1	2	1.393	3	2	1	14.32	2.32531	1
TCGA-ED-A7XP	1.095	0	53	2	1	2	1.4468	3	2	1	13.14	2.55596	1
TCGA-DD-A39V	1.76	1	77	1	1	2	1.4549	3	2	2	21.12	2.59067	1
TCGA-UB-A7MB	1.645	0	24	1	1	2	1.52427	3	2	1	19.74	2.888	2
TCGA-G3-A25X	4.87	0	73	1	1	2	1.64243	3	2	2	58.44	3.39446	2
TCGA-DD-AACQ	1.1825	1	50	1	1	2	1.71257	3	2	1	14.19	3.69513	2
TCGA-DD-AACX	0.465	0	66	1	1	2	1.76761	3	2	2	5.58	3.93102	2
TCGA-BC-A3KG	1.86167	0	68	2	1	2	1.85662	3	2	2	22.34	4.31254	2
TCGA-RC-A7SH	1.28083	0	42	1	1	2	1.8648	3	2	1	15.37	4.34761	2
TCGA-DD-A1EL	1.13583	1	23	1	1	2	1.87798	3	2	1	13.63	4.40411	2
TCGA-CC-A7IJ	1.04583	0	56	1	1	2	1.89922	3	2	1	12.55	4.49515	2
TCGA-DD-AACH	0.534167	1	69	1	1	2	1.98744	3	2	2	6.41	4.87329	2
TCGA-BC-A217	3.82417	1	75	2	1	2	2.2437	3	2	2	45.89	5.97171	2
TCGA-BC-A69H	1.21583	0	64	1	1	2	2.24986	3	2	2	14.59	5.9981	2
TCGA-DD-A4NQ	1.02083	1	60	1	1	2	2.25143	3	2	1	12.25	6.00485	2
TCGA-2Y-A9GY	2.0725	1	64	2	1	2	3.01945	3	2	2	24.87	9.29682	2
TCGA-5R-AA1D	1.22917	0	17	2	2	2	2.19677	3	3	1	14.75	2.12504	1
TCGA-DD-A3A4	1.67583	1	37	1	2	2	2.21556	3	3	1	20.11	2.20556	1
TCGA-UB-A7MC	1.36917	0	59	1	2	2	2.23305	3	3	1	16.43	2.28054	1
TCGA-G3-AAV1	0.9825	1	51	1	2	2	2.23331	3	3	1	11.79	2.28166	1
TCGA-DD-AADG	3.13417	0	70	1	2	2	2.28565	3	3	2	37.61	2.50602	1
TCGA-DD-A4NE	1.80667	1	75	2	2	2	2.30173	3	3	2	21.68	2.57491	1
TCGA-DD-A1EE	0.955833	1	73	1	2	2	2.31076	3	3	2	11.47	2.61363	1
TCGA-DD-AAD6	1.84	0	66	1	2	2	2.31364	3	3	2	22.08	2.62598	1
TCGA-DD-A116	4.44083	1	68	1	2	2	2.31651	3	3	2	53.29	2.63827	1
TCGA-ED-A66X	1.11167	0	35	1	2	2	2.3206	3	3	1	13.34	2.65581	1
TCGA-DD-A1EH	4.0925	0	23	1	2	2	2.35378	3	3	1	49.11	2.79803	1
TCGA-ED-A8O5	1.11167	0	59	2	2	2	2.40349	3	3	1	13.34	3.01111	2
TCGA-CC-A7IK	0.7175	1	59	1	2	2	2.44063	3	3	1	8.61	3.1703	2
TCGA-CC-A5UC	0.95	1	63	1	2	2	2.50411	3	3	2	11.4	3.44239	2
TCGA-BC-A8YO	1.53833	0	66	2	2	2	2.58987	3	3	2	18.46	3.80997	2
TCGA-BC-4072	4.07917	1	74	2	2	2	2.61812	3	3	2	48.95	3.93108	2
TCGA-ED-A66Y	0.81	1	51	2	2	2	2.65414	3	3	1	9.72	4.08548	2
TCGA-XR-A8TD	2.82	0	49	2	2	2	2.65537	3	3	1	33.84	4.09076	2
TCGA-BC-4073	2.32417	0	73	1	2	2	2.6871	3	3	2	27.89	4.22676	2
TCGA-BC-A5W4	1.4975	1	69	1	2	2	2.70219	3	3	2	17.97	4.29145	2
TCGA-DD-A3A7	1.14667	1	67	1	2	2	2.75445	3	3	2	13.76	4.51541	2
TCGA-ED-A8O6	0.153333	1	50	2	2	2	2.81898	3	3	1	1.84	4.79201	2
TCGA-EP-A2KA	1.71667	1	52	2	2	2	2.85217	3	3	1	20.6	4.93428	2
TCGA-G3-AAV6	0.178333	1	53	2	2	2	2.89941	3	3	1	2.14	5.13679	2
TCGA-YA-A8S7	1.1275	1	68	1	2	2	3.02301	3	3	2	13.53	5.66657	2
TCGA-CC-A1HT	0.276667	1	50	1	2	2	3.03469	3	3	1	3.32	5.71662	2
TCGA-CC-A8HU	0.941667	1	39	2	2	2	3.05093	3	3	1	11.3	5.78624	2
TCGA-CC-A3M9	0.821667	1	45	1	2	2	3.39552	3	3	1	9.86	7.26327	2
TCGA-DD-A4NA	2.75917	0	67	2	2	2	3.49624	3	3	2	33.11	7.69499	2
TCGA-DD-A4NH	2.51	0	65	2	2	2	3.56483	3	3	2	30.12	7.989	2
TCGA-CC-A7II	1.0925	0	54	1	2	2	3.69172	3	3	1	13.11	8.53286	2
TCGA-DD-A119	0.610833	1	40	1	2	2	2.19555	3	4	1	7.33	2.11982	1
TCGA-DD-AACD	1.04333	1	48	1	1	2	1.32704	4	1	1	12.52	2.04259	1
TCGA-DD-AAD1	1.54417	0	51	2	1	2	1.49059	4	1	1	18.53	2.74362	1
TCGA-DD-AAEE	2.2175	0	55	1	1	2	1.55857	4	1	1	26.61	3.03504	2
TCGA-DD-AADD	3.37	0	51	1	1	2	1.6149	4	1	1	40.44	3.27648	2
TCGA-DD-AADF	0.315	1	64	2	1	2	1.6858	4	1	2	3.78	3.58036	2
TCGA-DD-AADB	3.4	0	51	1	1	2	1.7193	4	1	1	40.8	3.72396	2
TCGA-DD-AADL	1.74083	0	58	1	1	2	1.73494	4	1	1	20.89	3.79102	2
TCGA-DD-AACZ	0.468333	1	63	2	1	2	1.75384	4	1	2	5.62	3.872	2
TCGA-DD-AADN	2.45833	0	59	1	1	2	1.97625	4	1	1	29.5	4.82531	2
TCGA-DD-AA3A	1.1225	1	81	2	1	2	2.93726	4	1	2	13.47	8.94455	2
TCGA-DD-AACG	1.28417	1	52	1	1	2	1.53268	4	2	1	15.41	2.92405	2
TCGA-DD-AAE0	1.51917	0	45	2	2	2	3.51108	4	3	1	18.23	7.7586	2
