# Supplementary material for: An m6A-Related lncRNA Signature Predicts the Prognosis of Hepatocellular Carcinoma
Source: Front Pharmacol. 2022 Mar 30;13:854851. doi: 10.3389/fphar.2022.854851 (PMC9006777; doi:10.3389/fphar.2022.854851)
Supplement: Supplementary file 1 [file DataSheet1.ZIP › Source data/Figure8 nomo stage compare.R]

library(timeROC)
library(survival)
tr <- read.csv("easy_input.csv", row.names = 1)
head(tr)
ROC.a <- timeROC(T=tr$time, 
                 delta=tr$status, marker=tr$age,
                 cause=1,
                 weighting="marginal",
                 times=c(0,1,2,3),
                 iid=TRUE)
ROC.b <- timeROC(T=tr$time, 
                 delta=tr$status, marker=tr$sex,
                 cause=1,
                 weighting="marginal",
                 times=c(0,1,2,3),
                 iid=TRUE)
ROC.c <- timeROC(T=tr$time, 
                 delta=tr$status, marker=tr$stage,
                 cause=1,
                 weighting="marginal",
                 times=c(0,1,2,3),
                 iid=TRUE)
ROC.d <- timeROC(T=tr$time, 
                 delta=tr$status, marker=tr$grade,
                 cause=1,
                 weighting="marginal",
                 times=c(0,1,2,3),
                 iid=TRUE)
ROC.e <- timeROC(T=tr$time, 
                 delta=tr$status, marker=tr$nomoscore,
                 cause=1,
                 weighting="marginal",
                 times=c(0,1,2,3),
                 iid=TRUE)

pdf("timeROC.pdf", 6, 5)
plotAUCcurve(ROC.a, conf.int=FALSE, col="darkgreen")
plotAUCcurve(ROC.b, conf.int=FALSE, col="darkblue", add=TRUE)
plotAUCcurve(ROC.c, conf.int=FALSE, col="green", add=TRUE)
plotAUCcurve(ROC.d, conf.int=FALSE, col="blue", add=TRUE)
plotAUCcurve(ROC.e, conf.int=FALSE, col="red", add=TRUE)
# 图例设置
legend("topright", c("age","sex","stage","grade","nomogram"),
       col=c("darkgreen","darkblue","green","blue","red"),
       bty='n', lty=1, lwd=2, cex=0.8)
dev.off()
