# Supplementary material for: An m6A-Related lncRNA Signature Predicts the Prognosis of Hepatocellular Carcinoma
Source: Front Pharmacol. 2022 Mar 30;13:854851. doi: 10.3389/fphar.2022.854851 (PMC9006777; doi:10.3389/fphar.2022.854851)
Supplement: Supplementary file 1 [file DataSheet1.ZIP › Source data/Figure9 dataset annotation.cls]

342	2	1
#low	high
low	low	low	low	low	low	low	low	low	low	low	low	low	low	low	low	low	low	low	low	low	low	low	low	low	low	low	low	low	low	low	low	low	low	low	low	low	low	low	low	low	low	low	low	low	low	low	low	low	low
[truncated: 292 more columns]
