# Supplementary material for: An m6A-Related lncRNA Signature Predicts the Prognosis of Hepatocellular Carcinoma
Source: Front Pharmacol. 2022 Mar 30;13:854851. doi: 10.3389/fphar.2022.854851 (PMC9006777; doi:10.3389/fphar.2022.854851)
Supplement: Supplementary file 1 [file DataSheet1.ZIP › Source data/Figure9 dataset.gct]

#1.2
56753	342
Name	Description	TCGA-DD-AADY	TCGA-ES-A2HT	TCGA-DD-A3A2	TCGA-DD-AACY	TCGA-BC-A10X	TCGA-ZP-A9D0	TCGA-DD-AAD3	TCGA-DD-A4NL	TCGA-DD-AADJ	TCGA-DD-AAE7	TCGA-G3-A3CG	TCGA-K7-A5RF	TCGA-DD-AAE3	TCGA-MR-A520	TCGA-DD-AAEI	TCGA-G3-A5SK	TCGA-DD-AADS	TCGA-DD-AADP	TCGA-DD-A1EB	TCGA-FV-A2QQ	TCGA-DD-A1ED	TCGA-WX-AA46	TCGA-DD-A73B	TCGA-DD-AAC9	TCGA-FV-A3R3	TCGA-DD-A73D	TCGA-DD-AAVR	TCGA-DD-AAVZ	TCGA-DD-AACI	TCGA-ZP-A9CV	TCGA-G3-A7M8	TCGA-BC-A69I	TCGA-DD-AACT	TCGA-2Y-A9H1	TCGA-5R-AAAM	TCGA-UB-AA0V	TCGA-DD-AACO	TCGA-DD-A1EG	TCGA-G3-A25V	TCGA-BC-A10S	TCGA-DD-A11A	TCGA-DD-AAE4	TCGA-BD-A3ER	TCGA-DD-A73C	TCGA-ED-A4XI	TCGA-G3-A3CI	TCGA-G3-A7M7	TCGA-BC-A110
TBC1D8-AS1		0.25	0.06	0.07	0.02	0.07	0.07	0.17	0.12	0.09	0.15	0.18	0.06	0.07	0.10	0.07	0.07	0.08	0.13	0.18	0.14	0.09	0.09	0.03	0.12	0.13	0.07	0.08	0.22	0.10	0.12	0.08	0.04	0.07	0.04	0.17	0.12	0.10	0.17	0.14	0.14	0.26	0.18	0.07	0.17	0.14	0.08	0.09	0.13
ZNF518B		0.16	0.29	0.10	0.06	0.45	1.29	0.20	0.18	0.07	0.15	0.13	0.29	0.18	0.17	0.08	0.61	0.03	0.14	0.12	0.15	0.20	0.21	0.39	0.10	1.78	0.04	0.83	0.66	0.16	0.23	0.14	0.10	0.12	0.08	0.33	0.41	0.13	0.15	0.28	0.14	0.11	0.19	0.46	0.32	0.80	0.13	0.06	0.22
MIR3138		0.00	0.00	0.00	0.00	0.00	0.00	0.46	0.27	0.00	0.00	0.29	0.00	0.00	0.00	0.00	0.00	0.00	0.00	0.00	0.00	0.00	0.18	0.00	0.00	0.00	0.00	0.00	0.00	0.00	0.00	0.00	0.00	0.44	0.00	0.00	0.00	0.00	0.00	0.00	0.00	0.00	0.00	0.75	0.22	0.00	0.25	0.00	0.00
DUX4L23		0.00	0.00	0.00	0.00	0.00	0.00	0.00	0.00	0.00	0.00	0.00	0.00	0.00	0.00	0.00	0.00	0.00	0.00	0.00	0.00	0.00	0.00	0.00	0.00	0.00	0.00	0.00	0.00	0.00	0.00	0.00	0.00	0.00	0.00	0.00	0.00	0.00	0.00	0.00	0.00	0.00	0.00	0.00	0.00	0.00	0.00	0.00	0.00
BSDC1		7.29	7.72	13.53	11.49	14.46	9.84	12.80	14.56	5.18	12.95	18.14	16.37	9.66	14.96	12.67	14.83	8.82	7.69	18.26	6.81	13.54	14.69	5.20	10.48	12.85	17.72	9.38	8.70	10.60	22.50	13.66	14.71	14.13	7.65	15.23	14.64	4.05	11.26	13.75	13.89	7.44	8.11	6.64	16.51	13.90	13.10	21.51	12.46
AC102945.2		0.34	0.11	0.14	0.16	0.28	0.31	0.11	0.70	0.04	0.20	0.30	0.35	0.00	0.38	0.29	0.21	0.31	0.18	0.05	0.27	0.44	0.46	0.07	0.24	0.54	0.07	0.16	0.14	0.06	0.41	0.48	0.03	0.33	0.02	0.41	0.68	0.08	0.13	0.24	0.10	0.38	0.00	0.46	0.43	0.30	0.32	0.21	0.32
AC092991.1		0.00	0.00	0.00	0.00	0.00	0.00	0.00	0.00	0.00	0.00	0.00	0.00	0.08	0.00	0.00	0.06	0.00	0.00	0.00	0.00	0.00	0.00	0.00	0.06	0.00	0.00	0.00	0.00	0.00	0.00	0.00	0.00	0.00	0.00	0.00	0.00	0.10	0.00	0.00	0.00	0.00	0.00	0.00	0.00	0.00	0.00	0.00	0.00
AL049870.2		0.00	0.00	0.03	0.00	0.00	0.00	0.00	0.03	0.00	0.00	0.00	0.00	0.00	0.03	0.00	0.00	0.00	0.00	0.00	0.00	0.00	0.00	0.00	0.00	0.00	0.00	0.00	0.00	0.00	0.00	0.00	0.00	0.00	0.04	0.03	0.00	0.00	0.00	0.00	0.00	0.00	0.04	0.00	0.00	0.05	0.09	0.00	0.00
PPP1R12BP1		0.00	0.00	0.00	0.00	0.00	0.00	0.00	0.00	0.00	0.00	0.00	0.00	0.00	0.00	0.00	0.00	0.00	0.00	0.00	0.00	0.00	0.00	0.00	0.00	0.00	0.00	0.00	0.00	0.00	0.00	0.00	0.00	0.00	0.00	0.00	0.00	0.00	0.00	0.00	0.00	0.00	0.00	0.00	0.00	0.00	0.00	0.00	0.00
TSPAN19		0.00	0.00	0.00	0.00	0.00	0.00	0.00	0.00	0.00	0.00	0.00	0.00	0.00	0.00	0.00	0.00	0.00	0.00	0.00	0.00	0.00	0.00	0.00	0.00	0.00	0.00	0.00	0.00	0.00	0.00	0.00	0.00	0.00	0.00	0.00	0.00	0.00	0.00	0.00	0.00	0.00	0.00	0.00	0.00	0.00	0.00	0.00	0.00
RPL5P3		0.00	0.04	0.00	0.04	0.02	0.08	0.04	0.05	0.03	0.00	0.08	0.04	0.00	0.09	0.00	0.08	0.00	0.00	0.00	1.07	0.10	0.02	0.04	0.03	0.08	0.05	0.05	0.03	0.00	0.00	0.09	0.02	0.00	0.03	0.05	0.00	0.04	0.09	0.00	0.11	0.05	0.03	0.05	0.00	0.02	0.02	0.07	0.07
AL355375.2		0.00	0.00	0.00	0.00	0.00	0.00	0.00	0.00	0.00	0.00	0.00	0.00	0.00	0.00	0.00	0.00	0.00	0.00	0.00	0.00	0.00	0.00	0.00	0.00	0.00	0.00	0.00	0.00	0.00	0.00	0.00	0.00	0.00	0.00	0.00	0.00	0.00	0.00	0.00	0.00	0.00	0.00	0.00	0.00	0.00	0.00	0.00	0.00
NF2		2.40	2.05	2.40	2.56	1.29	2.59	2.31	1.64	4.55	1.77	4.71	1.84	0.72	2.91	3.27	1.09	0.67	3.46	3.47	3.43	1.75	1.62	1.16	3.46	1.88	3.35	1.33	3.79	3.53	5.30	3.59	2.12	2.58	3.03	2.86	2.64	3.50	3.80	2.96	4.53	2.03	1.84	3.80	4.47	2.79	2.84	3.69	1.52
AC022616.8		0.00	0.00	0.00	0.00	0.00	0.00	0.00	0.00	0.00	0.00	0.00	0.00	0.00	0.00	0.00	0.00	0.00	0.00	0.00	0.00	0.00	0.00	0.00	0.00	0.00	0.00	0.00	0.00	0.00	0.00	0.00	0.00	0.00	0.00	0.00	0.00	0.00	0.00	0.00	0.00	0.00	0.00	0.00	0.00	0.00	0.00	0.00	0.00
KRT8P33		0.18	0.27	0.11	0.07	0.18	0.17	0.18	0.38	0.04	0.16	0.08	0.36	0.16	0.16	0.15	0.06	0.05	0.18	0.10	0.12	0.10	0.38	0.13	0.24	0.18	0.10	0.16	0.19	0.25	0.18	0.26	0.23	0.10	0.10	0.08	0.12	0.10	0.43	0.31	0.36	0.19	0.10	0.20	0.13	0.23	0.13	0.48	0.16
INA		0.00	0.00	0.00	0.01	0.02	0.00	0.01	0.00	0.00	0.01	0.00	0.02	0.02	0.00	0.00	0.02	0.00	0.03	0.00	0.04	0.01	0.01	0.03	0.01	0.01	0.02	0.00	0.00	0.00	0.04	0.00	0.00	0.00	0.03	0.03	0.02	0.07	0.01	0.02	0.00	0.03	2.02	0.01	0.04	0.00	0.00	0.00	0.01
AL356421.2		0.00	0.00	0.00	0.00	0.00	0.00	0.00	0.00	0.00	0.00	0.00	0.00	0.00	0.00	0.00	0.00	0.00	0.00	0.00	0.00	0.00	0.00	0.00	0.00	0.00	0.00	0.00	0.00	0.00	0.00	0.00	0.00	0.00	0.00	0.00	0.00	0.00	0.00	0.00	0.00	0.00	0.00	0.00	0.00	0.00	0.00	0.00	0.00
AC006033.1		0.00	0.75	10.52	0.00	0.13	0.26	0.66	0.31	0.00	0.07	0.11	0.09	0.00	0.27	0.05	0.05	0.00	0.05	0.04	0.18	0.00	0.00	0.04	0.06	0.63	0.05	0.20	0.05	0.18	0.00	1.08	0.00	0.09	0.00	0.00	0.00	0.09	0.56	0.21	0.11	0.04	9.60	0.05	1.00	0.26	1.46	0.25	0.46
LINC02275		0.00	0.00	0.00	0.00	0.28	0.00	0.00	0.19	0.03	0.01	0.00	0.03	0.12	0.00	0.00	0.03	0.02	0.00	0.00	0.12	0.34	0.31	0.03	0.04	0.01	0.78	0.00	0.01	0.00	0.00	0.17	0.09	0.00	0.09	0.21	0.32	0.00	0.00	0.05	0.11	0.04	0.03	0.07	0.00	0.02	0.02	0.00	0.07
AC022511.1		0.00	0.00	0.00	0.00	0.00	0.00	0.00	0.00	0.00	0.00	0.00	0.00	0.00	0.00	0.00	0.00	0.00	0.00	0.00	0.04	0.00	0.00	0.00	0.00	0.00	0.00	0.00	0.00	0.00	0.00	0.00	0.00	0.00	0.00	0.00	0.00	0.00	0.00	0.00	0.00	0.00	0.00	0.00	0.00	0.00	0.00	0.00	0.00
DDX50P2		0.00	0.00	0.01	0.00	0.00	0.00	0.00	0.01	0.00	0.00	0.01	0.00	0.00	0.01	0.00	0.02	0.00	0.00	0.00	0.00	0.00	0.01	0.01	0.00	0.00	0.01	0.00	0.00	0.00	0.00	0.01	0.00	0.00	0.00	0.00	0.00	0.00	0.00	0.00	0.01	0.00	0.00	0.00	0.01	0.01	0.00	0.00	0.00
ZNF605		0.54	0.22	0.56	0.62	0.33	0.61	0.26	0.33	0.31	0.33	0.58	0.29	0.14	0.44	0.59	0.24	0.31	0.64	0.46	0.58	0.29	0.49	0.72	0.31	0.58	0.67	0.42	1.08	0.59	0.51	0.48	0.20	0.52	0.25	0.59	0.60	0.45	0.61	0.48	0.36	1.03	0.20	0.61	0.51	0.64	0.49	0.30	0.26
UGT1A10		0.01	0.00	0.00	0.00	0.01	0.23	0.00	0.00	0.00	0.02	0.11	0.02	0.00	0.00	0.29	0.00	0.00	0.00	0.00	0.01	0.00	0.00	0.01	0.01	0.03	0.01	0.01	0.00	0.01	0.02	0.59	0.00	0.00	0.00	0.03	0.00	0.00	1.86	1.94	0.04	1.69	0.00	0.29	0.01	0.00	0.01	0.00	0.00
AP000892.2		0.00	0.34	0.16	0.06	0.09	0.23	0.06	0.14	0.18	0.00	0.22	0.18	0.09	0.30	0.12	0.14	0.32	0.19	0.06	0.12	0.09	0.09	0.26	0.30	0.33	0.06	0.06	0.14	0.00	0.27	0.24	0.19	0.34	0.61	0.00	0.17	1.34	0.15	0.06	0.20	0.10	0.17	0.13	0.05	0.00	0.06	0.13	0.00
MACC1-AS1		0.00	0.00	0.00	0.00	0.00	0.00	0.00	0.00	0.00	0.00	0.00	0.00	0.00	0.00	0.00	0.00	0.00	0.00	0.00	0.00	0.00	0.00	0.00	0.00	0.00	0.00	0.00	0.00	0.00	0.00	0.00	0.00	0.00	0.00	0.00	0.00	0.00	0.00	0.00	0.00	0.00	0.00	0.00	0.00	0.00	0.00	0.00	0.00
AC011601.1		0.00	0.00	0.00	0.00	0.00	0.00	0.00	0.00	0.00	0.00	0.00	0.00	0.00	0.07	0.00	0.00	0.00	0.00	0.00	0.00	0.00	0.00	0.00	0.00	0.00	0.00	0.00	0.00	0.00	0.00	0.00	0.00	0.00	0.00	0.00	0.00	0.00	0.00	0.00	0.00	0.00	0.00	0.00	0.00	0.00	0.00	0.00	0.00
AP000229.1		0.14	0.03	0.03	0.17	0.13	0.02	0.08	0.14	0.41	0.00	0.11	0.10	0.00	0.11	0.05	0.12	0.14	0.04	0.00	0.12	0.00	0.21	0.14	0.08	0.04	0.03	0.00	0.35	0.00	0.00	0.49	0.00	0.21	0.26	0.08	0.09	0.60	0.17	0.07	0.05	1.00	0.08	0.15	0.05	0.06	0.05	0.05	0.18
MIR545		0.00	0.00	0.00	0.00	0.00	0.00	0.00	0.00	0.00	0.00	0.00	0.00	0.00	0.00	0.00	0.00	0.00	0.00	0.00	0.00	0.00	0.00	0.00	0.00	0.00	0.00	0.00	0.00	0.00	0.00	0.00	0.00	0.00	0.00	0.00	0.00	0.00	0.00	0.00	0.00	0.00	0.00	0.00	0.00	0.00	0.00	0.00	0.00
AC079193.2		0.08	0.02	0.05	0.00	0.02	0.01	0.01	0.03	0.00	0.01	0.01	0.01	0.00	0.03	0.03	0.01	0.00	0.01	0.07	0.00	0.01	0.01	0.00	0.01	0.01	0.00	0.00	0.00	0.10	0.03	0.04	0.02	0.11	0.01	0.04	0.02	0.00	0.01	0.01	0.00	0.07	0.02	0.05	0.02	0.06	0.08	0.01	0.03
AC092474.2		0.00	0.00	0.00	0.00	0.00	0.00	0.00	0.00	0.00	0.00	0.00	0.00	0.00	0.00	0.00	0.00	0.00	0.00	0.00	0.00	0.00	0.00	0.00	0.00	0.00	0.00	0.00	0.00	0.00	0.00	0.00	0.00	0.00	0.00	0.00	0.00	0.00	0.02	0.03	0.00	0.00	0.00	0.00	0.00	0.00	0.00	0.00	0.00
AL450322.2		0.04	0.00	0.00	0.00	0.00	0.00	0.00	0.00	0.11	0.00	0.06	0.00	0.00	0.00	0.00	0.06	0.00	0.08	0.00	0.18	0.00	0.00	0.00	0.00	0.02	0.00	0.00	0.06	0.00	0.00	0.00	0.00	0.00	0.07	0.03	0.00	0.00	0.02	0.17	0.00	0.11	0.00	0.00	0.02	0.00	0.03	0.03	0.09
SNRPCP18		0.00	0.00	0.00	0.00	0.00	0.00	0.00	0.05	0.00	0.00	0.00	0.00	0.00	0.00	0.00	0.00	0.00	0.00	0.00	0.00	0.00	0.00	0.00	0.00	0.00	0.00	0.00	0.00	0.00	0.00	0.00	0.00	0.00	0.00	0.00	0.00	0.00	0.04	0.00	0.00	0.00	0.00	0.00	0.00	0.00	0.00	0.00	0.00
AC073530.2		0.00	0.00	0.00	0.00	0.00	0.00	0.00	0.00	0.00	0.00	0.00	0.00	0.00	0.00	0.00	0.00	0.00	0.00	0.00	0.00	0.00	0.00	0.00	0.00	0.00	0.00	0.00	0.00	0.00	0.00	0.00	0.00	0.00	0.00	0.00	0.00	0.00	0.00	0.00	0.00	0.00	0.00	0.00	0.00	0.00	0.00	0.00	0.00
AC004253.2		0.82	0.00	0.04	0.00	0.00	0.14	0.05	0.00	0.00	0.00	0.00	0.00	0.00	0.00	0.05	0.00	0.00	0.05	0.14	0.19	0.00	0.00	0.13	0.00	0.00	0.05	0.00	0.06	0.00	0.16	0.00	0.00	0.09	0.06	0.00	0.07	0.09	0.08	0.14	0.00	0.28	0.00	0.00	0.00	0.19	0.00	0.00	0.00
RF00571		0.00	0.00	0.00	0.00	0.00	0.00	0.00	0.00	0.00	0.00	0.00	0.00	0.00	0.00	0.00	0.00	0.00	0.00	0.00	0.00	0.00	0.00	0.00	0.00	0.00	0.00	0.00	0.00	0.00	0.00	0.00	0.00	0.00	0.00	0.00	0.00	0.00	0.00	0.00	0.00	0.00	0.00	0.00	0.00	0.00	0.00	0.00	0.00
ZNF397		2.16	0.37	1.30	0.91	0.96	2.00	1.30	1.25	1.01	1.43	0.99	1.19	1.64	1.19	0.71	1.12	0.88	1.40	1.57	1.32	1.36	1.10	0.99	0.95	1.36	1.46	1.11	1.44	0.65	1.39	1.38	1.11	1.08	0.88	1.33	1.72	0.58	1.37	1.23	1.30	1.38	1.00	1.08	1.85	2.09	1.22	0.89	0.79
SHC3		0.01	0.03	0.06	0.02	0.04	0.26	0.05	0.03	0.01	0.02	0.14	0.02	0.02	0.04	0.02	0.01	0.03	0.04	0.03	0.06	0.06	0.03	0.06	0.02	0.16	0.02	0.09	0.04	0.02	0.02	0.04	0.11	0.09	0.01	0.03	0.05	0.03	0.10	0.02	0.13	0.08	0.01	0.05	0.08	0.17	0.02	0.04	0.07
AP001646.2		0.03	0.01	0.00	0.00	0.04	0.00	0.02	0.04	0.03	0.00	0.00	0.02	0.00	0.00	0.00	0.06	0.00	0.00	0.02	0.00	0.09	0.03	0.09	0.00	0.00	0.00	0.00	0.02	0.00	0.04	0.05	0.00	0.00	0.00	0.02	0.00	0.00	0.01	0.14	0.12	0.04	0.00	0.00	0.00	0.02	0.00	0.02	0.00
FTCD		17.12	80.39	0.29	46.17	117.00	179.60	86.59	164.46	81.10	108.47	136.14	191.38	133.13	224.34	98.69	81.42	238.30	68.51	55.43	64.14	120.24	213.09	51.65	126.66	43.23	174.93	67.07	76.85	119.89	67.84	179.90	128.36	111.43	310.04	121.23	151.23	116.30	54.21	149.83	173.76	36.35	152.67	116.26	0.36	125.40	84.82	79.89	136.51
RPSAP65		0.00	0.00	0.00	0.00	0.00	0.00	0.00	0.00	0.00	0.00	0.00	0.00	0.00	0.00	0.00	0.00	0.00	0.00	0.00	0.00	0.00	0.00	0.00	0.00	0.00	0.00	0.00	0.00	0.00	0.00	0.00	0.00	0.00	0.00	0.00	0.00	0.00	0.00	0.00	0.00	0.00	0.00	0.00	0.00	0.00	0.00	0.00	0.00
RNA5SP180		0.00	0.00	0.00	0.00	0.00	0.00	0.00	0.00	0.00	0.00	0.00	0.00	0.00	0.00	0.00	0.00	0.00	0.00	0.00	0.00	0.00	0.00	0.00	0.00	0.00	0.00	0.00	0.00	0.00	0.00	0.00	0.00	0.00	0.00	0.00	0.00	0.00	0.00	0.00	0.00	0.00	0.00	0.00	0.00	0.00	0.00	0.00	0.00
TRHDE		0.00	0.00	0.04	0.04	0.16	0.44	0.77	0.14	0.38	0.21	0.54	0.02	0.00	0.44	0.00	0.00	0.00	0.02	0.00	0.00	0.04	0.00	0.60	0.00	1.45	0.00	0.01	0.15	0.01	0.01	0.00	0.01	0.02	0.00	0.02	0.00	0.01	0.00	0.06	0.00	0.02	0.00	0.04	0.75	0.01	0.55	0.00	0.19
GAPDHP74		0.00	0.10	1.08	0.81	0.09	0.09	0.09	0.14	0.51	0.20	0.00	0.09	0.05	0.12	0.06	0.40	0.04	0.10	0.47	0.00	0.00	0.07	0.81	0.00	0.03	0.06	0.03	0.25	0.38	0.03	0.15	0.00	0.12	0.20	0.00	0.09	0.23	0.00	0.09	0.05	0.03	0.98	0.10	0.23	0.00	0.07	0.03	0.05
VCP		54.69	52.08	35.33	37.39	38.84	43.03	30.82	45.75	41.46	32.62	60.00	40.21	24.92	50.52	65.78	27.07	21.46	41.39	68.28	70.95	34.07	35.80	52.61	42.62	49.38	43.90	40.44	29.61	54.74	84.58	50.71	41.90	42.10	35.76	49.02	35.03	19.95	78.76	50.81	28.14	61.92	28.04	47.53	57.30	40.34	40.30	85.23	34.51
RF00019		0.00	0.00	0.00	0.00	0.00	0.00	0.00	0.00	0.00	0.00	0.00	0.00	0.00	0.00	0.00	0.00	0.00	0.00	0.00	0.00	0.00	0.00	0.00	0.00	0.00	0.00	0.00	0.00	0.00	0.00	0.00	0.00	0.00	0.00	0.00	0.00	0.00	0.00	0.00	0.00	0.00	0.00	0.00	0.00	0.00	0.00	0.00	0.00
RNU6-1028P		0.00	0.00	0.00	0.00	0.00	0.00	0.00	0.00	0.00	0.00	0.00	0.00	0.00	0.00	0.00	0.00	0.00	0.00	0.00	0.00	0.00	0.00	0.00	0.00	0.00	0.00	0.00	0.00	0.00	0.00	0.00	0.00	0.00	0.00	0.00	0.00	0.00	0.00	0.00	0.00	0.00	0.00	0.00	0.00	0.00	0.00	0.00	0.00
CCDC24		0.37	0.33	1.39	1.08	0.62	0.23	1.48	0.98	0.45	2.07	0.91	1.12	1.96	0.88	0.45	0.98	3.42	0.56	0.85	2.49	0.81	0.62	0.43	1.14	0.37	0.77	0.98	0.51	1.12	0.68	0.90	0.79	1.47	0.99	0.94	0.89	1.84	1.48	1.24	0.87	0.90	1.61	1.14	1.22	0.70	1.00	0.94	1.24
RNU6-681P		0.00	0.00	0.00	0.00	0.00	0.00	0.00	0.00	0.00	0.00	0.00	0.00	0.00	0.00	0.00	0.00	0.00	0.00	0.00	0.00	0.00	0.00	0.00	0.00	0.00	0.00	0.00	0.00	0.00	0.00	0.00	0.00	0.00	0.00	0.00	0.00	0.00	0.00	0.00	0.00	0.00	0.00	0.00	0.00	0.00	0.00	0.00	0.00
AC007620.1		0.00	0.00	0.00	0.00	0.00	0.00	0.00	0.00	0.00	0.00	0.00	0.00	0.00	0.00	0.00	0.00	0.00	0.00	0.00	0.00	0.00	0.00	0.00	0.00	0.00	0.00	0.00	0.00	0.00	0.00	0.00	0.00	0.00	0.00	0.00	0.00	0.00	0.00	0.00	0.00	0.00	0.00	0.00	0.00	0.00	0.00	0.00	0.00
MIR598		0.00	0.00	0.00	0.00	0.00	0.00	0.00	0.00	0.00	0.00	0.00	0.00	0.00	0.00	0.00	0.00	0.00	0.00	0.00	0.00	0.00	0.00	0.00	0.00	0.16	0.00	0.00	0.00	0.00	0.00	0.00	0.00	0.00	0.00	0.00	0.00	0.00	0.00	0.00	0.00	0.00	0.00	0.00	0.00	0.00	0.00	0.00	0.00
BRINP2		0.00	0.04	0.01	0.01	0.13	0.01	0.00	0.05	0.01	0.04	0.01	0.00	0.00	0.00	0.01	0.03	0.00	0.01	0.01	0.02	0.03	0.17	0.00	0.00	0.03	0.00	0.01	0.04	0.00	0.01	0.00	0.01	0.06	0.01	0.06	0.09	0.01	0.00	0.01	0.00	0.05	0.01	0.01	0.00	0.05	0.01	0.00	0.02
TMEM97		26.70	3.92	23.42	21.83	17.21	14.13	21.09	17.18	28.24	12.19	10.83	14.30	11.60	85.55	83.08	3.47	8.92	47.23	13.54	20.06	6.66	23.39	127.05	16.19	2.65	54.04	5.71	26.25	19.40	18.42	7.15	12.84	10.65	33.87	64.87	23.86	50.52	28.27	19.14	22.80	99.36	24.74	17.91	42.95	10.41	80.98	25.65	9.12
TAZ		3.07	5.07	2.47	6.12	1.95	2.46	3.70	2.13	4.81	2.96	6.86	2.11	5.06	1.86	2.37	3.28	3.76	3.34	2.21	5.84	1.76	2.27	2.74	3.38	2.35	3.63	3.83	3.04	9.94	8.06	2.57	6.04	3.49	3.75	3.13	2.24	4.86	4.93	3.81	4.11	3.94	3.34	3.30	2.42	2.98	2.42	3.79	3.33
EEF1A1P8		0.05	0.03	0.08	0.11	0.12	0.29	0.09	0.02	0.08	0.05	0.05	0.06	0.16	0.11	0.04	0.23	0.02	0.04	0.03	0.19	0.10	0.13	0.17	0.09	0.13	0.36	0.09	0.05	0.03	0.02	0.11	0.01	0.00	0.02	0.05	0.06	0.05	0.08	0.13	0.06	0.14	0.16	0.13	0.49	0.07	0.07	0.09	0.05
LINC02224		0.00	0.00	0.00	0.00	0.00	0.00	0.00	0.00	0.00	0.00	0.00	0.00	0.00	0.00	0.00	0.00	0.00	0.00	0.00	0.00	0.00	0.00	0.00	0.00	0.00	0.00	0.00	0.00	0.00	0.00	0.00	0.00	0.00	0.03	0.00	0.00	0.00	0.00	0.00	0.00	0.00	0.00	0.00	0.00	0.02	0.00	0.00	0.00
AC008753.3		0.00	0.00	0.00	0.00	0.00	0.00	0.00	0.00	0.00	0.00	0.00	0.00	0.00	0.00	0.00	0.00	0.00	0.00	0.00	0.00	0.00	0.00	0.00	0.00	0.00	0.00	0.00	0.00	0.00	0.00	0.00	0.00	0.00	0.00	0.00	0.00	0.00	0.00	0.00	0.00	0.00	0.00	0.00	0.00	0.00	0.00	0.00	0.00
LRRD1		0.00	0.00	0.00	0.00	0.00	0.00	0.00	0.00	0.00	0.00	0.00	0.00	0.00	0.00	0.00	0.00	0.00	0.00	0.00	0.00	0.00	0.00	0.00	0.00	0.00	0.00	0.00	0.00	0.00	0.01	0.00	0.00	0.00	0.00	0.00	0.00	0.00	0.00	0.00	0.00	0.00	0.00	0.01	0.00	0.00	0.00	0.00	0.00
CRABP1		0.00	0.00	0.00	0.00	0.00	0.00	0.00	0.00	0.00	0.00	0.02	0.00	0.00	0.00	0.00	0.00	0.00	0.13	0.00	0.02	0.00	0.50	0.00	0.00	2.66	0.02	0.00	0.02	0.00	0.00	0.00	0.00	0.00	0.03	0.00	0.00	0.00	0.00	0.00	0.00	0.00	0.03	0.00	0.02	0.00	0.02	0.00	0.03
AL118558.1		0.03	0.00	0.03	0.03	0.01	0.06	0.06	0.09	0.02	0.05	0.04	0.08	0.00	0.05	0.06	0.04	0.00	0.02	0.07	0.06	0.01	0.02	0.07	0.02	0.04	0.06	0.03	0.07	0.00	0.00	0.08	0.00	0.15	0.00	0.02	0.11	0.00	0.03	0.04	0.01	0.04	0.00	0.05	0.03	0.06	0.00	0.14	0.00
CEACAM22P		0.03	0.01	0.09	0.02	0.04	0.03	0.03	0.15	0.03	0.01	0.04	0.02	0.01	0.00	0.12	0.06	0.05	0.06	0.24	0.01	0.11	0.06	0.08	0.01	0.02	0.08	0.03	0.02	0.00	0.03	0.01	0.10	0.02	0.02	0.09	0.07	0.00	0.00	0.02	0.04	0.16	0.01	0.00	0.04	0.08	0.00	0.05	0.10
SHISA9		0.00	0.00	0.00	0.00	0.02	0.00	0.00	0.00	0.00	0.02	0.00	0.02	0.01	0.00	0.01	0.00	0.00	0.01	0.00	0.00	0.01	0.00	0.00	0.00	0.18	0.00	0.00	0.00	0.00	0.00	0.03	0.00	0.00	0.00	0.01	0.08	0.00	0.00	0.01	0.00	0.00	0.00	0.01	0.00	0.03	0.00	0.00	0.18
SLC25A3P2		0.00	0.00	0.00	0.00	0.00	0.02	0.00	0.00	0.03	0.00	0.05	0.00	0.00	0.00	0.02	0.00	0.00	0.02	0.00	0.00	0.00	0.02	0.08	0.00	0.02	0.00	0.00	0.00	0.04	0.02	0.04	0.00	0.00	0.00	0.00	0.00	0.00	0.02	0.00	0.00	0.02	0.00	0.00	0.00	0.04	0.00	0.02	0.00
AC007551.2		0.08	0.00	0.00	0.00	0.00	0.00	0.00	0.00	0.00	0.00	0.00	0.00	0.00	0.00	0.00	0.00	0.00	0.00	0.00	0.00	0.00	0.00	0.00	0.00	0.00	0.00	0.00	0.00	0.00	0.00	0.00	0.00	0.09	0.00	0.00	0.00	0.00	0.00	0.05	0.00	0.00	0.00	0.05	0.00	0.00	0.00	0.00	0.00
PRG3		0.00	0.00	0.00	0.00	0.00	0.02	0.00	0.00	0.00	0.00	0.00	0.00	0.00	0.00	0.00	0.00	0.00	0.00	0.00	0.00	0.00	0.00	0.00	0.00	0.00	0.00	0.00	0.00	0.00	0.00	0.00	0.00	0.00	0.00	0.00	0.00	0.00	0.00	0.00	0.00	0.00	0.00	0.00	0.00	0.00	0.10	0.00	0.00
AC009961.1		0.08	0.00	0.05	0.05	0.06	0.07	0.10	0.03	0.12	0.02	0.04	0.05	0.07	0.04	0.05	0.11	0.02	0.16	0.04	0.11	0.02	0.09	0.12	0.03	0.08	0.37	0.13	0.17	0.16	0.07	0.02	0.07	0.03	0.05	0.06	0.05	0.15	0.09	0.12	0.04	0.18	0.03	0.08	0.04	0.04	0.06	0.04	0.01
MORF4L1P6		0.00	0.00	0.00	0.00	0.00	0.00	0.00	0.00	0.00	0.00	0.00	0.00	0.00	0.00	0.00	0.00	0.00	0.00	0.00	0.00	0.00	0.00	0.00	0.00	0.00	0.00	0.00	0.00	0.00	0.00	0.00	0.00	0.00	0.00	0.00	0.00	0.00	0.00	0.00	0.00	0.00	0.00	0.00	0.00	0.00	0.00	0.00	0.00
AL137918.1		0.00	0.01	0.04	0.00	0.01	0.04	0.01	0.01	0.00	0.05	0.01	0.00	0.01	0.02	0.03	0.01	0.01	0.03	0.03	0.08	0.00	0.02	0.00	0.00	0.00	0.03	0.05	0.01	0.02	0.02	0.03	0.02	0.00	0.03	0.02	0.10	0.02	0.02	0.01	0.03	0.01	0.00	0.01	0.03	0.13	0.02	0.01	0.02
DHFR		5.47	0.52	4.01	0.73	4.19	4.86	2.03	2.99	1.61	1.38	1.79	2.08	3.13	3.64	4.65	2.59	0.67	4.35	6.00	1.39	2.36	3.56	14.20	1.17	1.99	1.83	2.58	5.22	0.75	1.25	4.07	1.45	2.42	0.53	1.72	5.12	0.73	1.93	1.13	1.15	2.35	2.39	1.66	3.24	3.66	1.58	1.04	1.46
AC010931.1		0.00	0.00	0.00	0.00	0.11	0.05	0.05	0.06	0.00	0.08	0.00	0.00	0.00	0.00	0.00	0.00	0.00	0.00	0.00	0.00	0.00	0.12	0.00	0.00	0.00	0.00	0.00	0.00	0.00	0.00	0.00	0.00	0.00	0.00	0.00	0.14	0.00	0.00	0.00	0.12	0.00	0.00	0.00	0.14	0.14	0.00	0.00	0.00
RNU6-1247P		0.00	0.00	0.00	0.00	0.14	0.00	0.00	0.00	0.00	0.00	0.00	0.00	0.00	0.00	0.00	0.00	0.00	0.00	0.00	0.00	0.00	0.00	0.00	0.00	0.00	0.00	0.00	0.00	0.00	0.00	0.00	0.00	0.00	0.00	0.00	0.00	0.00	0.00	0.00	0.00	0.00	0.00	0.00	0.00	0.00	0.00	0.00	0.00
RF00100		0.00	0.00	0.00	0.00	0.00	0.00	0.00	0.00	0.00	0.00	0.00	0.00	0.00	0.00	0.00	0.00	0.00	0.00	0.00	0.00	0.00	0.00	0.00	0.00	0.00	0.00	0.00	0.00	0.00	0.00	0.00	0.00	0.00	0.00	0.00	0.00	0.00	0.00	0.00	0.00	0.00	0.00	0.00	0.00	0.00	0.00	0.00	0.00
TTC4P1		0.00	0.00	0.00	0.00	0.04	0.02	0.03	0.00	0.00	0.00	0.00	0.02	0.00	0.00	0.00	0.00	0.00	0.00	0.62	0.00	0.00	0.00	0.01	0.00	0.02	0.00	0.00	0.00	0.00	0.00	0.00	0.00	0.03	0.00	0.00	0.00	0.00	0.00	0.00	0.00	0.01	0.00	0.02	0.02	0.02	0.07	0.02	0.00
AC126755.2		0.00	0.00	0.00	0.01	0.00	0.02	0.00	0.00	0.00	0.00	0.01	0.01	0.01	0.01	0.00	0.00	0.00	0.00	0.01	0.02	0.00	0.01	0.02	0.00	0.00	0.01	0.00	0.00	0.00	0.02	0.00	0.01	0.00	0.00	0.00	0.01	0.00	0.00	0.00	0.02	0.00	0.00	0.03	0.00	0.02	0.01	0.00	0.02
PRSS36		0.08	0.29	0.37	0.22	0.52	0.28	0.31	0.31	0.24	0.10	0.49	0.36	0.55	0.18	0.47	0.27	0.37	0.19	0.33	0.27	0.36	0.37	0.58	0.30	0.19	0.12	0.16	0.13	0.42	0.22	0.16	1.10	0.49	0.55	0.46	0.60	0.78	0.22	0.46	0.47	0.44	0.52	0.21	0.66	0.27	0.18	0.16	0.46
LINC01857		0.00	0.00	0.07	0.08	0.20	0.07	0.42	0.54	0.12	0.19	0.20	0.44	1.21	0.12	0.32	0.37	0.74	0.34	0.00	0.31	0.29	0.06	0.03	1.17	0.77	0.08	1.44	0.32	0.32	0.18	0.51	0.17	0.44	0.40	0.78	0.06	0.88	1.76	0.41	1.07	0.16	1.07	0.50	0.11	0.15	0.04	0.04	0.40
RNU6-1029P		0.30	0.00	0.00	0.00	0.00	0.00	0.00	0.00	0.00	0.00	0.00	0.00	0.00	0.00	0.00	0.00	0.00	0.00	0.00	0.00	0.00	0.00	0.00	0.00	0.00	0.19	0.00	0.00	0.00	0.00	0.00	0.00	0.00	0.00	0.00	0.00	0.00	0.00	0.00	0.00	0.15	0.00	0.00	0.00	0.00	0.00	0.00	0.00
RPL17P36		0.47	0.58	0.19	0.45	0.18	0.20	0.17	0.24	0.79	0.41	0.09	0.22	1.03	0.49	0.50	0.53	2.37	0.49	0.24	0.59	0.26	0.58	0.15	0.66	0.29	0.87	0.80	0.49	1.58	0.32	0.49	0.89	0.20	2.63	0.21	0.15	3.04	0.60	0.23	0.61	0.41	1.77	0.30	0.49	0.61	0.19	0.62	0.84
RPS24P13		0.00	0.00	0.00	0.00	0.00	0.09	0.00	0.00	0.07	0.00	0.00	0.00	0.07	0.05	0.00	0.06	0.00	0.05	0.00	0.05	0.00	0.04	0.00	0.00	0.00	0.00	0.00	0.00	0.00	0.00	0.05	0.00	0.00	0.06	0.00	0.00	0.00	0.00	0.00	0.00	0.04	0.07	0.00	0.00	0.00	0.05	0.11	0.00
FAM178B		0.01	0.00	0.00	0.00	0.01	0.00	0.00	0.00	0.01	0.01	0.01	0.01	0.41	0.00	0.00	0.01	0.00	0.01	0.00	1.30	0.01	0.00	0.00	0.01	0.01	0.00	0.01	0.01	0.00	0.01	0.00	0.01	0.00	0.10	0.02	0.00	0.00	0.61	0.34	0.03	0.00	0.00	0.01	0.00	0.01	0.19	0.01	0.03
AC006372.1		0.06	0.00	0.00	0.00	0.00	0.07	0.00	0.00	0.00	0.00	0.00	0.00	0.26	0.00	0.04	0.00	0.00	0.00	0.00	0.00	0.00	0.00	0.00	0.00	0.00	0.00	0.00	0.00	0.00	0.00	0.00	0.00	0.00	0.05	0.04	0.00	0.00	0.00	0.00	0.00	0.00	0.00	0.00	0.00	0.00	0.00	0.00	0.00
TUBB7P		0.00	0.00	0.00	0.00	0.00	0.00	0.00	0.00	0.00	0.00	0.00	0.00	0.00	0.00	0.00	0.00	0.02	0.03	0.00	0.00	0.00	0.01	0.08	0.00	0.00	0.02	0.00	0.00	0.00	0.00	0.01	0.00	0.03	0.00	0.00	0.00	0.00	0.00	0.00	0.00	0.00	0.00	0.03	0.00	0.00	0.00	0.02	0.05
PXMP2		37.21	43.69	114.54	51.18	45.60	87.72	15.32	34.15	52.32	36.12	23.93	60.64	57.22	71.45	87.37	59.34	72.26	51.53	76.74	63.92	33.53	63.72	71.28	56.31	42.50	52.01	62.45	23.16	27.67	36.44	77.71	45.67	20.61	64.57	55.18	43.19	137.21	32.73	34.24	47.59	106.83	185.41	18.73	70.61	52.25	53.54	45.54	45.71
PROX1		31.30	3.48	10.09	12.36	35.45	13.29	19.30	15.89	5.83	7.26	22.02	12.63	6.59	12.76	8.76	63.18	1.48	24.83	28.17	12.44	23.40	26.16	22.45	5.28	16.91	40.78	10.48	16.06	4.87	22.13	8.32	27.95	21.16	4.36	18.20	23.12	8.58	9.24	12.59	6.06	26.82	4.74	16.53	26.15	15.87	9.09	6.24	8.22
AC092691.1		0.00	0.00	0.00	1.39	0.00	0.03	0.03	0.04	0.05	0.00	0.17	0.00	0.00	0.00	0.00	0.00	0.00	0.08	0.00	0.00	0.00	0.00	0.00	0.00	0.03	0.00	0.00	0.00	0.00	0.00	0.00	0.04	0.00	0.00	0.08	0.00	0.00	0.00	0.00	0.00	0.00	0.00	0.00	0.00	0.00	0.00	0.00	0.00
OR2AF1P		0.00	0.00	0.00	0.00	0.02	0.00	0.02	0.00	0.00	0.00	0.05	0.00	0.00	0.00	0.00	0.00	0.00	0.00	0.00	0.00	0.00	0.00	0.00	0.00	0.00	0.00	0.00	0.00	0.00	0.00	0.00	0.00	0.00	0.00	0.00	0.00	0.00	0.00	0.00	0.00	0.00	0.00	0.00	0.00	0.00	0.00	0.00	0.00
RAB9AP4		0.00	0.00	0.00	0.00	0.00	0.00	0.00	0.00	0.00	0.00	0.00	0.00	0.00	0.00	0.00	0.00	0.00	0.00	0.00	0.00	0.00	0.00	0.00	0.00	0.00	0.00	0.00	0.00	0.00	0.00	0.00	0.00	0.00	0.00	0.00	0.00	0.00	0.00	0.00	0.00	0.00	0.00	0.00	0.00	0.00	0.00	0.00	0.00
AL049779.1		0.04	0.00	0.02	0.07	0.00	0.02	0.05	0.08	0.00	0.04	0.12	0.00	0.04	0.05	0.07	0.06	0.00	0.03	0.07	0.00	0.00	0.02	0.06	0.03	0.00	0.07	0.00	0.03	0.00	0.13	0.00	0.00	0.05	0.00	0.03	0.03	0.00	0.04	0.02	0.02	0.00	0.00	0.10	0.04	0.00	0.03	0.05	0.00
RBBP8P1		0.00	0.00	0.00	0.00	0.00	0.00	0.00	0.00	0.00	0.00	0.00	0.01	0.00	0.00	0.00	0.00	0.03	0.01	0.00	0.00	0.01	0.00	0.00	0.00	0.00	0.00	0.00	0.01	0.00	0.00	0.00	0.00	0.00	0.05	0.01	0.00	0.00	0.00	0.00	0.00	0.00	0.02	0.01	0.00	0.01	0.00	0.00	0.02
SPOPL		4.30	0.53	1.48	2.04	2.59	2.59	2.28	1.89	1.51	1.98	2.79	2.20	1.71	1.96	2.14	1.60	0.76	4.30	1.79	2.35	2.49	2.03	2.68	1.87	2.67	3.03	2.18	5.51	1.24	3.22	1.88	1.26	2.74	1.05	2.16	2.83	1.46	2.67	1.73	1.78	3.49	0.71	2.82	2.53	2.39	1.62	1.68	1.49
BRPF3		9.25	0.63	3.34	3.37	3.73	6.41	6.93	2.86	3.18	2.99	7.47	4.55	1.75	3.27	3.49	3.08	0.66	8.49	7.63	3.23	3.44	3.68	3.78	1.97	8.08	12.54	4.24	9.73	3.23	5.84	5.14	4.08	4.46	1.09	3.70	4.81	2.12	6.06	2.19	3.03	8.60	1.08	4.38	6.36	6.49	3.21	2.03	1.75
AFP		0.02	0.64	1.79	2.76	0.92	0.28	1.05	0.66	83.41	2.46	2.03	0.73	0.56	1.10	2.77	0.38	5.03	0.40	0.07	1.29	1.02	1.88	0.97	0.40	0.04	1.80	12.98	378.32	2.07	1.34	1.76	0.99	0.40	2.11	0.40	1.29	6.79	6.84	1.03	1.11	0.79	1.44	0.35	0.15	26.23	0.81	2.05	0.36
SNORD11		0.39	0.57	0.00	0.00	0.00	0.22	0.22	0.26	0.35	0.00	0.29	0.23	0.34	0.00	0.00	0.00	0.00	0.00	0.00	0.45	0.00	0.18	0.00	0.00	0.00	0.48	0.00	0.00	0.00	0.00	0.00	0.00	0.43	0.00	0.54	0.00	0.43	0.00	0.00	0.00	0.00	0.00	0.00	0.21	0.00	0.00	0.00	0.00
FCRL1		0.00	0.00	0.02	0.00	0.01	0.00	0.02	0.02	0.00	0.02	0.01	0.06	0.01	0.01	0.00	0.01	0.00	0.05	0.00	0.01	0.03	0.01	0.00	0.06	0.00	0.00	0.16	0.03	0.00	0.00	0.00	0.00	0.05	0.00	0.02	0.01	0.00	0.03	0.01	0.00	0.00	0.01	0.03	0.01	0.03	0.09	0.02	0.01
DSEL		0.26	0.16	0.06	0.58	0.95	0.40	0.41	1.17	0.14	1.29	0.06	0.85	0.15	1.64	0.47	1.27	0.86	1.24	0.08	0.43	0.20	0.42	1.08	0.14	1.08	0.01	0.46	0.18	0.11	0.13	0.72	0.10	0.18	0.21	0.37	1.07	0.45	0.15	0.48	0.69	0.58	0.50	0.40	0.11	0.60	1.65	0.40	0.74
SLCO2B1		2.98	10.87	27.26	17.56	23.61	73.07	17.33	27.54	10.08	13.02	2.31	33.96	33.37	30.59	15.32	22.84	14.56	82.40	45.78	21.62	28.29	33.24	99.36	19.10	61.58	33.73	14.97	26.22	8.21	32.25	36.08	34.90	14.65	7.23	19.59	27.21	25.78	9.79	18.81	20.73	48.53	14.40	14.50	33.21	44.90	13.04	21.95	17.46
SLC2A11		0.28	0.21	0.64	0.41	0.26	0.17	0.53	0.45	0.22	0.71	0.50	0.48	0.31	0.44	0.35	0.45	0.17	0.54	0.90	0.28	0.42	0.33	0.21	0.70	0.38	0.41	0.13	0.30	0.29	1.07	0.65	0.51	0.39	0.38	0.43	0.49	0.65	0.33	0.64	0.35	0.53	0.23	0.37	0.85	0.48	0.42	0.53	0.31
ITGA9		1.50	0.92	0.99	0.40	7.48	1.23	3.78	1.58	0.45	1.49	0.94	3.77	0.62	0.64	0.32	1.23	0.25	1.25	0.81	2.42	2.41	3.08	0.30	0.88	11.21	0.14	2.37	1.34	0.77	1.53	0.77	0.74	1.59	0.32	6.18	6.76	1.06	1.21	2.02	1.41	0.75	0.94	1.60	1.51	5.11	0.63	0.47	4.42
AL031733.2		0.00	0.01	0.02	0.00	0.05	0.01	0.00	0.03	0.01	0.01	0.01	0.01	0.00	0.02	0.01	0.02	0.09	0.01	0.00	0.04	0.01	0.01	0.01	0.05	0.00	0.00	0.08	0.04	0.16	0.02	0.02	0.00	0.06	0.14	0.00	0.02	0.32	0.01	0.01	0.06	0.00	0.00	0.00	0.01	0.03	0.05	0.03	0.00
FP325330.3		0.00	0.00	0.00	0.00	0.00	0.00	0.00	0.00	0.00	0.00	0.00	0.00	0.01	0.00	0.00	0.00	0.02	0.00	0.00	0.01	0.00	0.00	0.00	0.00	0.00	0.00	0.00	0.00	0.00	0.00	0.00	0.00	0.00	0.00	0.00	0.00	0.00	0.00	0.00	0.00	0.00	0.00	0.00	0.00	0.00	0.00	0.00	0.00
MIR194-1		0.00	0.00	0.00	0.00	0.00	0.22	0.00	0.00	0.00	0.00	0.00	0.00	0.00	0.00	0.00	0.00	0.00	0.00	0.00	0.00	0.00	0.00	0.20	0.00	0.00	0.00	0.00	0.26	0.00	0.25	0.00	0.00	0.00	0.00	0.00	0.00	0.00	0.00	0.00	0.00	0.00	0.00	0.00	0.00	0.00	0.00	0.00	0.00
MTCYBP39		0.00	0.00	0.00	0.00	0.00	0.00	0.00	0.00	0.00	0.00	0.00	0.00	0.00	0.00	0.00	0.00	0.00	0.00	0.00	0.00	0.00	0.00	0.00	0.00	0.00	0.00	0.00	0.00	0.00	0.00	0.00	0.00	0.00	0.00	0.00	0.00	0.00	0.00	0.00	0.00	0.00	0.00	0.00	0.00	0.00	0.00	0.00	0.00
ACP7		0.01	0.00	0.00	0.02	0.00	0.01	0.01	0.00	0.01	0.00	0.03	0.00	0.01	0.01	0.00	0.01	0.00	0.01	0.01	0.00	0.01	0.00	0.03	0.01	0.03	0.00	0.00	0.01	0.01	0.00	0.00	0.01	0.01	0.00	0.00	0.01	0.05	0.00	0.00	0.01	0.00	0.00	0.00	0.01	0.07	0.01	0.00	0.01
PNN		18.23	2.97	8.34	9.08	10.69	10.97	9.51	8.70	7.44	6.62	11.04	6.93	7.97	7.34	10.52	9.10	4.07	14.71	11.83	11.27	8.33	11.18	18.63	5.42	7.06	10.46	6.99	16.96	4.89	10.42	10.23	5.42	11.32	4.64	8.83	14.68	9.76	7.74	9.41	6.38	8.35	4.82	11.79	11.16	12.17	9.94	9.17	9.50
AC090227.1		0.00	0.00	0.00	0.00	0.00	0.00	0.00	0.00	0.00	0.00	0.00	0.00	0.00	0.02	0.00	0.00	0.00	0.00	0.00	0.00	0.00	0.02	0.00	0.00	0.00	0.00	0.00	0.00	0.00	0.00	0.00	0.00	0.00	0.00	0.00	0.00	0.00	0.02	0.00	0.00	0.00	0.00	0.00	0.00	0.00	0.00	0.00	0.04
RN7SKP176		0.00	0.00	0.00	0.00	0.00	0.00	0.00	0.00	0.00	0.00	0.00	0.00	0.00	0.00	0.00	0.00	0.00	0.00	0.00	0.00	0.00	0.00	0.00	0.00	0.00	0.00	0.00	0.00	0.00	0.00	0.00	0.00	0.00	0.00	0.00	0.00	0.00	0.00	0.00	0.00	0.00	0.00	0.00	0.00	0.00	0.00	0.00	0.00
H3F3BP2		0.00	0.00	0.00	0.00	0.00	0.00	0.00	0.00	0.00	0.00	0.00	0.00	0.00	0.00	0.00	0.00	0.00	0.00	0.00	0.00	0.00	0.00	0.00	0.00	0.00	0.00	0.00	0.00	0.00	0.00	0.00	0.00	0.00	0.00	0.00	0.00	0.10	0.00	0.00	0.00	0.00	0.00	0.00	0.00	0.00	0.00	0.00	0.00
TCHH		0.00	0.00	0.02	0.01	0.09	0.01	0.02	0.03	0.00	0.03	0.02	0.15	0.67	0.03	0.02	0.04	0.00	0.02	0.01	0.01	0.07	0.06	0.00	0.02	0.07	0.01	0.16	0.02	0.03	0.08	0.01	0.01	0.04	0.00	0.11	0.04	0.01	0.04	0.01	0.08	0.01	0.00	0.06	0.05	0.09	0.01	0.00	0.14
ZNF66		0.12	0.01	0.01	0.00	0.11	0.02	0.04	0.03	0.07	0.02	0.08	0.05	0.06	0.02	0.01	0.02	0.00	0.06	0.14	0.01	0.05	0.02	0.17	0.01	0.18	0.00	0.23	0.29	0.00	0.01	0.01	0.00	0.02	0.00	0.07	0.07	0.00	0.03	0.02	0.03	0.03	0.03	0.03	0.07	0.02	0.05	0.02	0.08
AC003002.3		0.03	0.01	0.00	0.02	0.00	0.05	0.02	0.02	0.00	0.00	0.06	0.00	0.00	0.00	0.00	0.04	0.00	0.00	0.09	0.00	0.04	0.02	0.07	0.00	0.07	0.07	0.00	0.06	0.00	0.00	0.02	0.02	0.00	0.00	0.04	0.02	0.00	0.05	0.00	0.01	0.01	0.00	0.02	0.06	0.03	0.05	0.00	0.00
MGAT4A		2.43	0.96	1.55	1.05	1.62	3.01	2.24	1.60	2.28	1.74	1.83	1.21	1.37	1.12	1.16	1.24	0.58	3.74	2.75	2.57	2.71	0.82	1.76	1.56	6.04	2.02	3.09	3.75	3.62	2.28	0.51	0.58	1.30	0.95	1.77	1.19	3.04	2.22	2.32	1.99	2.38	0.90	1.92	2.76	1.93	1.46	1.74	1.59
AL807752.4		0.00	0.00	0.00	0.00	0.00	0.03	0.00	0.00	0.00	0.00	0.00	0.00	0.00	0.00	0.00	0.00	0.00	0.00	0.00	0.03	0.00	0.00	0.00	0.04	0.00	0.00	0.04	0.00	0.00	0.00	0.00	0.00	0.00	0.00	0.00	0.00	0.00	0.00	0.00	0.00	0.00	0.00	0.00	0.00	0.00	0.00	0.00	0.00
ZNF767P		0.48	0.27	1.06	0.92	0.40	1.05	0.54	0.59	0.49	0.67	0.52	0.48	0.48	0.45	0.22	0.53	0.80	0.82	1.03	0.54	0.39	0.52	0.78	0.42	0.44	0.56	0.89	0.49	1.07	0.70	0.70	0.48	0.84	0.74	0.56	0.88	2.11	0.44	0.74	0.46	0.52	0.37	0.61	0.97	0.87	0.86	0.62	0.67
AC073111.2		0.00	0.00	0.00	0.00	0.00	0.00	0.00	0.00	0.00	0.00	0.00	0.00	0.00	0.00	0.00	0.00	0.00	0.00	0.03	0.00	0.00	0.00	0.00	0.00	0.00	0.00	0.00	0.00	0.00	0.00	0.00	0.00	0.00	0.00	0.00	0.00	0.00	0.00	0.00	0.00	0.00	0.00	0.00	0.00	0.00	0.00	0.00	0.00
OR7E99P		0.00	0.00	0.00	0.00	0.00	0.00	0.00	0.00	0.00	0.00	0.00	0.02	0.00	0.00	0.00	0.00	0.00	0.00	0.00	0.00	0.00	0.00	0.00	0.00	0.00	0.00	0.00	0.00	0.00	0.00	0.00	0.00	0.00	0.00	0.00	0.00	0.00	0.00	0.00	0.00	0.00	0.00	0.00	0.00	0.00	0.00	0.00	0.00
KLHL22		3.38	3.02	2.50	2.32	2.39	6.48	3.60	2.03	7.19	2.41	3.37	2.80	1.06	3.13	2.76	1.06	0.98	4.37	3.59	3.50	1.76	2.06	3.19	2.02	2.87	2.46	2.58	3.10	3.41	3.97	3.08	3.09	2.41	3.08	2.24	2.40	5.55	3.67	3.71	2.99	2.67	2.69	2.33	3.65	2.92	2.19	2.84	1.77
DYNC2H1		0.06	0.02	0.03	0.04	0.23	0.05	0.11	0.12	0.01	0.06	0.32	0.12	0.09	0.05	0.02	0.15	0.03	0.05	0.11	0.05	0.19	0.07	0.02	0.04	0.26	0.02	0.10	0.05	0.03	0.08	0.04	0.04	0.04	0.01	0.17	0.35	0.01	0.08	0.10	0.05	0.08	0.05	0.10	0.17	0.16	0.06	0.03	0.15
NCAPH2		14.75	4.71	5.68	7.80	4.45	6.04	10.34	4.53	10.83	5.76	10.72	6.80	10.18	4.43	11.20	4.11	4.52	13.14	4.22	13.15	4.44	6.67	6.24	7.71	6.29	10.75	7.44	12.12	14.87	7.02	5.61	9.45	8.23	11.76	7.09	6.05	14.55	13.41	5.41	11.47	9.86	11.83	5.40	5.84	6.99	5.13	7.55	7.08
SNORA17B		0.00	0.00	0.00	0.00	0.00	0.00	0.00	0.00	0.00	0.00	0.00	0.00	0.00	0.00	0.00	0.00	0.00	0.00	0.00	0.00	0.00	0.00	0.00	0.00	0.00	0.00	0.00	0.00	0.00	0.00	0.00	0.00	0.00	0.00	0.00	0.00	0.00	0.00	0.00	0.00	0.00	0.00	0.00	0.00	0.00	0.00	0.00	0.00
AC091489.2		0.00	0.00	0.00	0.00	0.00	0.00	0.00	0.00	0.00	0.00	0.00	0.00	0.00	0.00	0.00	0.00	0.00	0.00	0.00	0.00	0.00	0.00	0.00	0.00	0.00	0.00	0.00	0.00	0.00	0.00	0.00	0.00	0.00	0.00	0.00	0.00	0.00	0.00	0.00	0.00	0.00	0.00	0.00	0.00	0.00	0.00	0.00	0.00
AL592431.1		0.00	0.00	0.00	0.00	0.00	0.00	0.00	0.00	0.00	0.00	0.00	0.00	0.00	0.00	0.00	0.00	0.00	0.00	0.00	0.00	0.00	0.00	0.00	0.00	0.00	0.00	0.00	0.00	0.00	0.00	0.00	0.00	0.00	0.00	0.07	0.00	0.00	0.00	0.00	0.00	0.00	0.00	0.00	0.00	0.00	0.00	0.00	0.00
AL359736.2		0.00	0.00	0.00	0.00	0.00	0.00	0.00	0.00	0.00	0.00	0.00	0.00	0.00	0.00	0.00	0.00	0.00	0.00	0.00	0.00	0.00	0.00	0.00	0.00	0.00	0.00	0.00	0.00	0.00	0.00	0.00	0.00	0.00	0.00	0.00	0.00	0.00	0.00	0.00	0.00	0.00	0.00	0.00	0.04	0.00	0.00	0.00	0.00
AC016909.1		0.00	0.00	0.00	0.00	0.00	0.00	0.00	0.00	0.00	0.00	0.00	0.00	0.00	0.00	0.00	0.00	0.00	0.00	0.00	0.00	0.00	0.00	0.00	0.00	0.00	0.00	0.00	0.00	0.00	0.00	0.00	0.00	0.00	0.00	0.00	0.00	0.00	0.00	0.00	0.00	0.00	0.00	0.00	0.00	0.00	0.00	0.00	0.00
AC012443.1		0.00	0.00	0.00	0.00	0.00	0.00	0.00	0.00	0.00	0.00	0.10	0.00	0.00	0.00	0.00	0.00	0.00	0.00	0.00	0.00	0.00	0.00	0.00	0.00	0.00	0.00	0.00	0.00	0.00	0.00	0.00	0.00	0.00	0.00	0.00	0.00	0.00	0.00	0.00	0.00	0.00	0.00	0.00	0.00	0.00	0.00	0.00	0.00
AC025366.1		0.00	0.00	0.09	0.00	0.00	0.00	0.00	0.00	0.00	0.00	0.00	0.00	0.00	0.00	0.00	0.00	0.00	0.00	0.00	0.00	0.00	0.00	0.00	0.00	0.00	0.00	0.00	0.00	0.00	0.00	0.00	0.00	0.00	0.00	0.00	0.00	0.00	0.00	0.00	0.00	0.16	0.00	0.00	0.00	0.00	0.00	0.00	0.00
GLULP6		0.00	0.00	0.00	0.00	0.00	0.02	0.00	0.00	0.00	0.00	0.00	0.00	0.00	0.00	0.00	0.00	0.00	0.00	0.00	0.00	0.02	0.00	0.00	0.00	0.00	0.02	0.00	0.00	0.00	0.00	0.02	0.02	0.00	0.00	0.00	0.00	0.00	0.00	0.00	0.00	0.00	0.00	0.00	0.00	0.00	0.00	0.00	0.00
MSS51		0.15	0.05	0.10	0.42	0.08	0.27	0.25	0.09	0.08	0.26	0.19	0.14	0.08	0.15	0.11	0.07	0.11	0.32	0.17	0.09	0.10	0.13	0.09	0.10	0.17	0.14	0.20	0.33	0.23	0.37	0.17	0.08	0.15	0.26	0.18	0.21	0.39	0.23	0.26	0.05	0.14	0.07	0.27	0.28	0.33	0.18	0.26	0.07
AC126615.2		0.00	0.00	0.00	0.00	0.00	0.04	0.00	0.00	0.00	0.06	0.00	0.00	0.06	0.00	0.00	0.00	0.00	0.00	0.00	0.00	0.03	0.03	0.00	0.00	0.00	0.00	0.00	0.09	0.00	0.00	0.00	0.00	0.00	0.00	0.00	0.05	0.00	0.00	0.00	0.00	0.00	0.00	0.00	0.03	0.00	0.00	0.00	0.00
RNU4-11P		0.00	0.00	0.00	0.00	0.00	0.00	0.00	0.00	0.00	0.00	0.00	0.00	0.00	0.00	0.00	0.00	0.00	0.00	0.00	0.00	0.00	0.00	0.00	0.00	0.00	0.00	0.00	0.00	0.00	0.00	0.00	0.00	0.00	0.00	0.00	0.00	0.00	0.00	0.00	0.00	0.00	0.00	0.00	0.00	0.00	0.00	0.00	0.00
MIR148B		0.00	0.00	0.00	0.17	0.00	0.17	0.00	0.00	0.00	0.00	0.00	0.00	0.00	0.00	0.00	0.00	0.00	0.00	0.00	0.00	0.00	0.00	0.00	0.00	0.00	0.18	0.00	0.00	0.00	0.00	0.00	0.00	0.00	0.00	0.00	0.25	0.00	0.00	0.00	0.00	0.00	0.00	0.19	0.00	0.00	0.00	0.00	0.00
HIST1H1PS1		0.16	0.39	0.09	2.37	0.14	0.36	0.09	0.00	0.00	0.31	0.00	0.19	0.00	0.37	0.00	0.00	0.00	0.00	0.45	0.09	0.14	0.00	0.25	0.23	5.23	0.39	1.01	0.00	0.00	0.21	0.93	0.49	0.18	0.00	0.22	0.00	0.00	0.38	0.00	0.31	1.64	0.00	0.40	0.26	0.72	0.10	0.10	0.00
ACTL6B		0.05	0.01	0.03	0.07	0.01	0.40	0.05	0.04	0.17	0.09	0.09	0.04	0.02	0.01	0.12	0.04	0.02	0.10	0.18	0.02	0.02	0.01	0.02	0.18	0.16	0.00	0.03	0.09	0.08	0.01	0.05	0.01	0.12	0.03	0.00	0.01	0.03	0.01	0.01	0.01	0.41	0.08	0.01	0.03	0.05	0.03	0.01	0.01
AC005034.1		0.00	0.00	0.00	0.00	0.00	0.00	0.00	0.00	0.00	0.00	0.00	0.00	0.00	0.00	0.00	0.00	0.00	0.00	0.00	0.00	0.00	0.00	0.00	0.00	0.00	0.00	0.00	0.00	0.00	0.00	0.00	0.00	0.00	0.00	0.00	0.00	0.00	0.00	0.00	0.00	0.00	0.00	0.00	0.00	0.00	0.00	0.00	0.00
AL355922.3		0.00	0.00	0.00	0.00	0.00	0.00	0.00	0.00	0.00	0.00	0.00	0.00	0.00	0.00	0.00	0.00	0.00	0.00	0.00	0.00	0.00	0.00	0.00	0.00	0.00	0.00	0.00	0.00	0.00	0.00	0.00	0.00	0.00	0.00	0.00	0.00	0.00	0.00	0.00	0.00	0.00	0.00	0.00	0.00	0.00	0.00	0.00	0.00
TMEM169		0.38	0.09	0.57	0.26	0.25	1.18	0.91	0.19	0.34	0.19	0.37	0.34	0.34	0.64	0.54	0.09	0.29	0.39	0.75	0.44	0.56	0.36	0.68	0.30	0.43	1.21	0.23	0.85	0.07	0.41	0.60	0.48	0.27	0.32	0.25	0.52	0.51	0.46	0.34	0.38	1.09	0.40	0.15	0.38	0.70	0.30	0.34	0.18
RN7SL337P		0.00	0.00	0.00	0.00	0.00	0.00	0.00	0.00	0.00	0.00	0.00	0.00	0.00	0.00	0.00	0.00	0.00	0.00	0.00	0.00	0.00	0.00	0.00	0.00	0.00	0.00	0.00	0.00	0.00	0.00	0.00	0.00	0.00	0.00	0.00	0.00	0.00	0.00	0.00	0.00	0.00	0.00	0.00	0.00	0.00	0.00	0.00	0.00
AC010463.3		0.06	0.00	0.11	0.08	0.03	0.00	0.00	0.00	0.12	0.00	0.05	0.04	0.06	0.04	0.00	0.18	0.00	0.12	0.04	0.08	0.00	0.03	0.07	0.05	0.07	0.04	0.04	0.09	0.16	0.26	0.08	0.00	0.66	0.00	0.14	0.22	0.07	0.00	0.15	0.03	0.06	0.06	0.12	0.11	0.07	0.04	0.00	0.07
AL669831.5		0.04	0.03	0.03	0.03	0.02	0.03	0.02	0.07	0.02	0.02	0.02	0.01	0.04	0.04	0.01	0.07	0.01	0.04	0.01	0.01	0.04	0.05	0.03	0.02	0.02	0.07	0.03	0.05	0.00	0.02	0.02	0.03	0.05	0.02	0.03	0.03	0.01	0.01	0.01	0.01	0.04	0.00	0.02	0.01	0.04	0.02	0.03	0.04
SSX2IP		0.33	0.87	1.14	0.55	1.17	1.36	1.50	0.55	0.47	1.82	1.60	1.21	0.95	1.52	2.69	8.45	1.21	1.31	4.30	2.01	0.89	0.81	3.11	0.77	1.35	4.01	0.35	0.35	0.83	1.90	0.84	2.30	0.65	0.48	1.18	1.26	2.90	1.35	1.71	0.56	6.71	2.43	1.08	0.70	0.61	0.54	0.74	1.02
ULBP1		0.09	0.03	0.05	0.01	0.07	0.08	0.00	0.01	0.00	0.02	0.01	0.03	0.01	0.03	0.00	0.01	0.00	0.06	0.01	0.04	0.04	0.02	0.02	0.06	0.31	0.00	0.02	0.04	0.00	0.01	0.01	0.02	0.03	0.02	0.04	0.33	0.00	0.01	0.02	0.03	0.00	0.01	0.06	0.03	0.06	0.01	0.01	0.04
ARMH1		0.19	0.94	0.40	0.96	0.21	0.83	0.17	0.96	0.12	0.44	0.80	0.54	0.33	0.87	0.20	1.14	0.40	0.14	0.67	0.27	0.26	0.45	0.23	0.88	0.14	0.14	0.26	0.27	0.56	1.27	0.98	0.30	0.76	2.18	0.44	0.45	2.54	0.20	0.71	0.20	0.64	1.64	0.59	0.24	0.59	0.96	0.72	0.44
AC095055.1		0.15	0.06	0.14	0.24	0.15	0.08	0.19	0.20	0.21	0.49	0.26	0.04	0.13	0.07	0.05	0.12	0.00	0.09	0.15	0.15	0.17	0.18	0.06	0.11	0.31	0.07	0.50	0.22	0.28	0.10	0.09	0.18	0.10	0.04	0.12	0.15	0.13	0.14	0.23	0.23	0.01	0.03	0.20	0.66	0.20	0.20	0.12	0.30
HSDL2		44.71	16.96	50.57	36.71	48.10	28.53	19.63	33.35	27.32	36.99	37.89	31.56	25.81	49.46	23.12	63.16	15.06	27.66	26.22	43.61	54.87	56.98	39.47	20.56	43.12	39.63	28.69	26.14	19.82	29.83	32.44	42.32	40.66	21.85	46.47	46.53	22.91	25.86	36.97	32.79	20.96	30.03	43.72	47.91	42.59	48.55	26.72	25.68
OR2AP1		0.00	0.00	0.00	0.00	0.00	0.00	0.00	0.00	0.00	0.00	0.00	0.00	0.00	0.00	0.00	0.00	0.00	0.00	0.00	0.00	0.00	0.00	0.00	0.00	0.00	0.00	0.00	0.00	0.00	0.00	0.00	0.00	0.00	0.00	0.00	0.00	0.00	0.00	0.00	0.00	0.00	0.00	0.00	0.00	0.00	0.00	0.00	0.00
PKMP5		0.00	0.00	0.00	0.00	0.00	0.00	0.00	0.00	0.00	0.00	0.02	0.00	0.00	0.00	0.00	0.00	0.00	0.00	0.00	0.00	0.00	0.00	0.00	0.00	0.00	0.00	0.00	0.00	0.00	0.00	0.01	0.00	0.00	0.00	0.00	0.00	0.00	0.00	0.00	0.00	0.00	0.00	0.00	0.01	0.00	0.00	0.00	0.00
AC015660.3		0.16	0.00	0.00	0.06	0.05	0.18	0.00	0.04	0.14	0.05	0.08	0.03	0.09	0.00	0.06	0.11	0.00	0.03	0.06	0.03	0.05	0.05	0.03	0.00	0.06	0.06	0.10	0.14	0.06	0.07	0.03	0.00	0.18	0.52	0.04	0.13	0.12	0.03	0.03	0.03	0.08	0.04	0.16	0.00	0.09	0.10	0.03	0.00
AC008736.2		0.06	0.12	0.07	0.04	0.03	0.07	0.00	0.00	0.00	0.31	0.14	0.00	0.16	0.00	0.00	0.00	0.10	0.04	0.04	0.11	0.00	0.09	0.03	0.05	0.00	0.00	0.04	0.04	0.00	0.17	0.00	0.08	0.00	0.10	0.00	0.00	0.00	0.03	0.04	0.09	0.09	0.11	0.00	0.00	0.11	0.00	0.00	0.00
SMIM13		3.76	1.59	3.43	2.66	3.14	2.78	5.42	1.84	2.82	2.34	4.93	3.02	3.25	2.53	3.47	3.34	2.04	2.87	4.20	4.07	2.32	4.08	4.16	2.31	1.86	9.66	2.22	4.58	2.29	4.15	3.66	3.96	4.24	2.15	3.36	3.98	3.37	5.06	2.94	2.25	5.79	1.81	2.75	3.70	1.99	1.53	2.41	2.51
MTRNR2L5		0.00	0.00	0.00	0.00	0.00	0.00	0.00	0.00	0.04	0.00	0.00	0.00	0.00	0.00	0.00	0.03	0.00	0.00	0.02	0.00	0.02	0.02	0.00	0.00	0.00	0.03	0.00	0.00	0.05	0.00	0.03	0.00	0.00	0.00	0.00	0.00	0.05	0.00	0.02	0.00	0.00	0.00	0.00	0.00	0.03	0.00	0.00	0.00
AP000688.2		0.00	0.00	0.03	0.02	0.01	0.00	0.01	0.05	0.00	0.00	0.00	0.00	0.00	0.05	0.01	0.00	0.00	0.04	0.00	0.04	0.02	0.00	0.01	0.01	0.00	0.02	0.01	0.00	0.00	0.00	0.02	0.00	0.00	0.00	0.01	0.01	2.66	0.23	0.00	0.01	0.01	0.01	0.13	0.00	0.00	0.00	0.00	0.01
CABLES2		1.37	0.40	0.70	1.07	1.32	0.96	1.17	0.55	1.26	0.95	2.38	1.04	0.88	1.54	1.21	0.90	1.43	2.20	1.58	1.07	0.85	1.19	5.13	0.96	1.14	1.27	0.87	1.60	1.88	1.38	2.04	1.00	2.33	0.53	1.31	1.39	3.08	2.60	0.95	1.16	1.71	1.18	1.08	1.72	0.90	1.28	0.61	1.32
PRMT5P1		0.00	0.00	0.00	0.00	0.00	0.00	0.00	0.00	0.00	0.00	0.00	0.00	0.00	0.00	0.00	0.00	0.00	0.00	0.00	0.00	0.00	0.00	0.00	0.00	0.00	0.00	0.00	0.00	0.00	0.00	0.00	0.00	0.00	0.00	0.00	0.00	0.00	0.00	0.00	0.00	0.00	0.00	0.00	0.00	0.00	0.00	0.00	0.00
AC019103.1		0.00	0.00	0.00	0.00	0.00	0.00	0.00	0.00	0.00	0.00	0.00	0.00	0.00	0.00	0.00	0.00	0.00	0.00	0.00	0.00	0.00	0.00	0.00	0.00	0.00	0.00	0.00	0.00	0.00	0.00	0.00	0.00	0.00	0.00	0.00	0.00	0.00	0.00	0.00	0.00	0.00	0.00	0.00	0.00	0.00	0.00	0.00	0.00
AC013404.1		0.00	0.00	0.07	0.00	0.06	0.07	0.00	0.00	0.12	0.00	0.00	0.00	0.00	0.00	0.00	0.00	0.00	0.08	0.00	0.00	0.00	0.00	0.00	0.00	0.00	0.00	0.00	0.00	0.00	0.00	0.00	0.00	0.00	0.10	0.00	0.00	0.00	0.06	0.00	0.00	0.00	0.00	0.00	0.00	0.00	0.00	0.00	0.00
AL354696.1		0.39	0.13	0.57	0.49	0.51	0.11	0.30	0.13	1.11	0.13	0.39	0.32	0.63	0.54	0.32	0.32	0.42	0.84	0.37	0.96	0.37	0.51	0.34	0.29	0.47	0.68	0.46	0.67	0.87	0.17	0.31	0.41	0.29	0.80	0.23	0.22	0.80	0.73	0.66	0.51	0.71	0.28	0.41	0.18	0.30	0.17	0.73	0.40
RNU7-41P		0.00	0.00	0.00	0.00	0.00	0.00	0.00	0.00	0.00	0.00	0.00	0.00	0.00	0.00	0.00	0.00	0.00	0.00	0.00	0.00	0.00	0.00	0.00	0.00	0.00	0.00	0.34	0.00	0.00	0.00	0.00	0.00	0.00	0.00	0.00	0.00	0.00	0.00	0.00	0.00	0.00	0.00	0.00	0.00	0.00	0.00	0.00	0.00
IFI35		23.74	63.58	4.34	17.06	11.30	9.61	16.09	10.00	19.74	10.19	23.27	53.18	20.27	6.25	9.39	21.84	41.42	14.80	10.81	27.49	14.53	10.21	9.94	23.72	19.16	26.85	20.46	22.99	45.75	47.55	13.70	18.59	12.16	26.21	12.25	8.93	45.98	19.02	22.94	18.94	55.01	21.81	17.96	4.34	20.53	5.34	11.89	17.52
AC093423.3		0.00	0.00	0.00	0.00	0.00	0.00	0.00	0.00	0.00	0.00	0.00	0.03	0.00	0.00	0.00	0.00	0.00	0.00	0.00	0.00	0.00	0.00	0.00	0.00	0.00	0.00	0.00	0.00	0.00	0.00	0.00	0.00	0.00	0.00	0.00	0.00	0.00	0.00	0.00	0.00	0.00	0.00	0.00	0.00	0.00	0.00	0.00	0.00
AC019080.4		0.06	0.00	0.00	0.03	0.00	0.03	0.00	0.00	0.00	0.00	0.00	0.00	0.00	0.00	0.00	0.04	0.00	0.07	0.00	0.00	0.00	0.00	0.00	0.00	0.00	0.04	0.00	0.04	0.00	0.04	0.00	0.04	0.06	0.04	0.00	0.00	0.13	0.00	0.03	0.00	0.00	0.00	0.04	0.00	0.03	0.00	0.00	0.06
ZNF358		12.21	14.98	14.93	10.86	15.79	11.42	12.63	11.03	27.23	10.75	11.78	20.09	21.75	12.35	12.52	7.88	52.72	22.59	15.77	15.27	14.60	20.46	13.39	12.14	12.43	22.82	6.97	11.69	11.07	4.96	16.70	42.56	15.04	37.52	13.64	17.63	25.12	15.10	10.53	31.19	11.40	15.86	11.61	7.21	14.71	19.87	12.27	21.20
AL121601.1		0.00	0.00	0.43	0.00	0.22	0.06	0.23	0.07	0.09	0.29	0.22	0.00	0.43	0.12	0.00	0.14	0.64	0.19	0.11	0.12	0.13	0.46	0.21	0.29	0.28	0.31	0.13	0.07	0.48	0.13	0.35	0.56	0.22	0.08	0.00	0.17	0.78	0.10	0.00	0.29	0.15	0.68	0.19	0.22	0.11	0.25	0.20	0.10
AP001330.2		0.00	0.00	0.00	0.02	0.00	0.00	0.00	0.00	0.00	0.00	0.00	0.00	0.00	0.00	0.00	0.00	0.00	0.00	0.00	0.00	0.00	0.00	0.00	0.00	0.00	0.00	0.00	0.00	0.00	0.00	0.00	0.00	0.00	0.00	0.00	0.00	0.00	0.00	0.04	0.00	0.00	0.00	0.00	0.00	0.00	0.00	0.00	0.00
AP003419.3		0.38	0.12	0.07	0.15	0.05	0.00	0.07	0.00	0.06	0.00	0.37	0.00	0.11	0.15	0.30	0.04	0.10	0.32	0.00	0.48	0.05	0.06	0.10	0.09	0.07	0.04	0.36	0.17	0.46	0.04	0.22	0.20	0.00	0.19	0.00	0.05	3.86	0.37	0.18	0.06	0.09	0.11	0.12	0.00	0.18	0.16	0.17	0.51
C8orf37-AS1		0.02	0.06	0.02	0.12	0.03	0.03	0.04	0.15	0.00	0.07	0.03	0.01	0.00	0.00	0.00	0.14	0.02	0.03	0.00	0.71	0.11	0.02	0.00	0.22	0.05	0.00	0.03	0.00	0.08	0.16	0.07	0.01	0.20	0.03	0.02	0.04	0.00	0.34	0.10	0.41	0.06	0.00	0.20	0.07	0.00	0.00	0.01	0.07
AC009831.3		0.00	0.00	0.05	0.17	0.22	0.11	0.00	0.00	0.00	0.10	0.07	0.12	0.17	0.00	0.12	0.00	0.08	0.06	0.06	0.00	0.09	0.00	0.05	0.07	0.06	0.06	0.06	0.00	0.36	0.00	0.00	0.06	0.00	0.08	0.21	0.08	0.00	0.00	0.17	0.20	0.10	0.09	0.13	0.00	0.00	0.19	0.00	0.00
CDCA8		1.92	0.49	0.32	0.73	0.40	0.49	1.76	0.28	0.78	0.75	0.88	0.42	0.32	0.30	4.67	0.27	0.34	1.30	1.11	1.14	0.22	0.34	4.04	0.83	0.74	1.33	1.38	2.32	0.89	1.43	0.59	0.41	2.29	0.33	0.80	0.59	1.66	3.26	0.94	0.51	2.48	1.07	1.17	1.21	0.70	0.47	0.66	0.27
ANKRD54P1		0.00	0.00	0.00	0.00	0.00	0.00	0.00	0.00	0.00	0.00	0.00	0.00	0.00	0.00	0.00	0.00	0.00	0.00	0.04	0.00	0.00	0.00	0.00	0.00	0.00	0.00	0.00	0.00	0.00	0.00	0.00	0.00	0.00	0.00	0.00	0.00	0.00	0.00	0.00	0.00	0.00	0.00	0.00	0.00	0.00	0.00	0.00	0.00
LINC02000		0.00	0.00	0.00	0.00	0.00	0.00	0.00	0.00	0.00	0.00	0.00	0.00	0.00	0.00	0.00	0.00	0.00	0.00	0.00	0.00	0.00	0.00	0.00	0.00	0.00	0.00	0.00	0.00	0.00	0.00	0.00	0.00	0.00	0.00	0.00	0.00	0.00	0.00	0.00	0.00	0.00	0.00	0.00	0.00	0.00	0.00	0.00	0.00
AC079834.1		0.00	0.00	0.00	0.00	0.03	0.00	0.00	0.00	0.00	0.00	0.00	0.00	0.00	0.00	0.00	0.05	0.12	0.00	0.00	0.00	0.00	0.04	0.04	0.00	0.00	0.00	0.05	0.00	0.00	0.00	0.05	0.00	0.00	0.06	0.00	0.00	0.09	0.04	0.04	0.04	0.00	0.07	0.00	0.17	0.00	0.00	0.05	0.00
MTATP8P2		27.62	0.79	0.88	1.77	0.70	3.54	1.12	1.21	2.01	0.79	0.72	0.39	0.56	1.23	0.19	2.80	0.00	0.41	0.55	0.09	0.84	2.83	1.60	0.95	0.53	0.69	2.98	0.77	1.76	0.11	10.98	0.20	3.06	0.37	1.01	0.27	0.18	0.16	0.27	0.79	2.78	0.00	1.32	1.06	4.86	0.82	0.21	3.10
MIR573		0.98	0.00	0.36	0.38	0.14	0.00	0.00	0.00	0.00	0.00	0.00	0.20	0.00	0.00	0.00	0.00	0.00	0.63	0.00	0.00	0.43	0.15	0.51	0.00	0.18	0.00	0.21	0.23	0.00	0.00	0.00	0.00	0.37	0.00	0.46	0.28	0.00	0.00	0.37	0.00	0.16	0.00	0.41	0.00	0.00	0.00	0.00	0.00
RF00019		0.00	0.00	0.00	0.00	0.00	0.00	0.00	0.00	0.00	0.00	0.00	0.00	0.00	0.00	0.00	0.00	0.00	0.00	0.00	0.00	0.00	0.00	0.00	0.00	0.00	0.00	0.20	0.00	0.00	0.20	0.00	0.00	0.00	0.00	0.00	0.00	0.00	0.00	0.00	0.00	0.00	0.00	0.00	0.34	0.00	0.00	0.00	0.00
ZNF282		5.55	2.90	4.61	5.01	3.17	7.75	5.50	2.86	6.62	4.37	6.32	4.45	3.69	3.83	7.81	2.08	3.02	8.48	7.06	6.14	3.61	3.79	6.18	2.47	5.00	5.09	3.66	4.94	4.60	5.31	4.02	6.31	5.83	3.45	4.40	3.36	3.38	6.74	5.57	6.29	4.64	1.42	4.64	6.01	4.21	3.00	4.23	3.45
LINC00328-2P		0.00	0.00	0.00	0.00	0.00	0.00	0.00	0.00	0.00	0.00	0.00	0.00	0.00	0.00	0.00	0.00	0.00	0.00	0.00	0.00	0.00	0.00	0.00	0.00	0.00	0.00	0.00	0.00	0.00	0.00	0.00	0.00	0.00	0.00	0.00	0.00	0.00	0.00	0.00	0.00	0.07	0.00	0.00	0.00	0.00	0.09	0.00	0.00
FASN		76.65	29.42	117.84	38.11	42.27	14.13	58.91	47.12	55.30	10.90	261.62	19.91	9.71	71.66	64.36	28.76	4.25	171.64	386.35	38.57	10.55	44.57	61.22	56.56	12.42	36.62	7.74	62.94	6.05	96.26	8.22	58.04	37.81	39.62	40.79	67.44	7.62	52.36	41.27	16.48	202.80	5.01	70.31	237.54	45.64	25.24	23.63	14.26
GTSE1-DT		0.09	0.05	0.01	0.10	0.03	0.07	0.06	0.04	0.00	0.10	0.08	0.01	0.07	0.04	0.01	0.07	0.03	0.05	0.00	0.10	0.03	0.03	0.06	0.00	0.07	0.04	0.08	1.40	0.03	0.04	0.03	0.09	0.05	0.05	0.03	0.05	0.22	0.07	0.02	0.06	0.00	0.13	0.05	0.11	0.04	0.04	0.04	0.09
PEX5L-AS1		0.00	0.00	0.00	0.00	0.00	0.00	0.00	0.00	0.00	0.00	0.00	0.00	0.00	0.00	0.00	0.00	0.00	0.00	0.00	0.00	0.00	0.00	0.00	0.00	0.00	0.00	0.00	0.00	0.00	0.00	0.00	0.00	0.00	0.00	0.00	0.00	0.00	0.00	0.00	0.00	0.00	0.00	0.00	0.00	0.00	0.00	0.00	0.00
AL008707.1		0.00	0.00	0.00	0.00	0.00	0.00	0.00	0.00	0.00	0.00	0.00	0.00	0.00	0.14	0.00	0.00	0.00	0.00	0.00	0.00	0.00	0.00	0.00	0.00	0.00	0.00	0.00	0.00	0.00	0.00	0.00	0.00	0.00	0.00	0.00	0.00	0.00	0.00	0.00	0.00	0.00	0.00	0.00	0.17	0.00	0.00	0.00	0.00
AL604028.2		0.12	0.02	0.09	0.07	0.04	0.02	0.12	0.23	0.04	0.12	0.03	0.05	0.04	0.05	0.07	0.06	0.07	0.00	0.23	0.15	0.09	0.11	0.00	0.00	0.09	0.20	0.03	0.08	0.00	0.14	0.10	0.03	0.23	0.00	0.17	0.07	0.05	0.02	0.02	0.02	0.20	0.00	0.18	0.27	0.12	0.11	0.03	0.04
RNY1P9		0.30	0.00	0.00	0.00	0.13	0.00	0.00	0.00	0.00	0.00	0.00	0.00	0.00	0.00	0.00	0.21	0.00	0.19	0.00	0.00	0.00	0.00	0.00	0.22	0.00	0.00	0.00	0.20	0.00	0.00	0.00	0.00	0.00	0.00	0.00	0.00	0.00	0.14	0.00	0.00	0.00	0.00	0.00	0.00	0.17	0.00	0.00	0.00
SIDT1		0.08	0.03	0.03	0.05	0.14	0.08	0.15	0.11	0.06	0.10	0.08	0.29	0.05	0.08	0.06	0.14	0.09	0.11	0.05	0.10	0.16	0.07	0.04	0.12	0.23	0.02	0.25	0.09	0.11	0.19	0.08	0.13	0.11	0.05	0.11	0.11	0.20	0.09	0.19	0.10	0.05	0.10	0.09	0.14	0.12	0.16	0.03	0.16
AC016542.2		0.00	0.00	0.00	0.00	0.00	0.00	0.00	0.00	0.00	0.00	0.00	0.00	0.00	0.00	0.00	0.00	0.00	0.00	0.00	0.00	0.00	0.00	0.00	0.00	0.00	0.00	0.00	0.00	0.00	0.00	0.00	0.00	0.00	0.00	0.00	0.00	0.00	0.00	0.00	0.05	0.00	0.00	0.00	0.00	0.00	0.00	0.00	0.00
DNAJC3-DT		1.38	0.19	0.89	0.19	0.25	0.24	0.39	0.43	0.63	0.34	0.70	0.26	0.79	0.82	0.29	0.31	0.13	0.75	1.79	0.48	1.03	0.68	1.16	0.57	0.46	0.96	0.31	0.90	0.31	0.47	0.99	0.60	0.39	0.25	0.53	0.85	1.19	0.34	0.32	0.31	0.75	0.49	0.33	0.87	0.46	0.75	0.15	0.20
MTCYBP21		0.35	0.00	0.41	0.10	0.06	0.46	0.08	0.18	0.00	0.17	0.06	0.12	0.00	0.07	0.02	0.85	0.00	0.95	0.55	0.00	0.08	0.26	0.06	0.02	0.06	0.13	0.00	0.22	0.00	0.06	0.03	0.02	0.16	0.00	0.14	0.50	0.00	0.00	0.03	0.07	0.16	0.03	0.09	0.37	0.22	0.06	0.04	0.06
TEX28		0.00	0.00	0.00	0.00	0.00	0.00	0.00	0.00	0.00	0.00	0.00	0.00	0.00	0.00	0.00	0.00	0.00	0.00	0.00	0.00	0.00	0.00	0.00	0.01	0.00	0.00	0.00	0.00	0.00	0.00	0.00	0.00	0.00	0.00	0.00	0.00	0.00	0.00	0.00	0.00	0.00	0.00	0.00	0.00	0.00	0.00	0.00	0.00
RNA5SP248		0.00	0.00	0.00	0.00	0.00	0.00	0.00	0.00	0.00	0.00	0.00	0.00	0.00	0.00	0.00	0.00	0.00	0.00	0.00	0.00	0.00	0.00	0.00	0.00	0.00	0.00	0.00	0.00	0.00	0.00	0.00	0.00	0.00	0.00	0.00	0.00	0.00	0.00	0.00	0.00	0.00	0.00	0.00	0.00	0.00	0.00	0.00	0.00
ZNF846		0.91	0.85	0.60	0.54	0.51	0.80	1.41	0.92	0.59	1.20	0.59	0.69	0.84	0.70	0.29	0.83	1.29	0.94	0.39	1.62	0.56	0.56	0.91	0.90	2.25	0.63	0.78	1.16	1.47	0.55	0.50	0.87	0.57	1.26	0.69	0.80	1.34	0.69	1.17	0.58	0.34	1.06	0.48	0.83	0.83	1.03	0.87	0.72
NIFKP8		0.00	0.00	0.00	0.00	0.00	0.00	0.00	0.00	0.00	0.00	0.00	0.00	0.00	0.00	0.00	0.00	0.00	0.02	0.00	0.00	0.00	0.00	0.00	0.00	0.00	0.00	0.00	0.00	0.05	0.00	0.00	0.00	0.00	0.00	0.00	0.00	0.00	0.00	0.00	0.00	0.00	0.00	0.00	0.00	0.00	0.00	0.00	0.00
RNU6-1286P		0.00	0.00	0.00	0.00	0.00	0.00	0.00	0.00	0.00	0.00	0.00	0.00	0.00	0.00	0.00	0.00	0.00	0.00	0.00	0.00	0.00	0.00	0.00	0.00	0.00	0.00	0.00	0.00	0.00	0.00	0.00	0.00	0.00	0.00	0.00	0.00	0.00	0.00	0.00	0.00	0.00	0.00	0.00	0.00	0.00	0.00	0.00	0.00
IFITM8P		0.00	0.20	0.00	0.00	0.00	0.00	0.00	0.00	0.07	0.08	0.00	0.00	0.00	0.10	0.00	0.06	0.00	0.00	0.00	0.00	0.00	0.00	0.04	0.00	0.09	0.00	0.00	0.06	0.00	0.05	0.05	0.00	0.00	0.00	0.00	0.00	0.00	0.00	0.00	0.04	0.04	0.00	0.00	0.00	0.05	0.00	0.05	0.00
MUC13		2.46	276.26	0.04	240.96	10.93	109.85	15.43	2.56	1.45	0.13	14.54	2.58	0.55	36.84	0.07	2.54	0.13	2.00	2.84	20.61	1.24	0.02	28.59	8.55	154.44	0.21	31.83	29.84	439.87	254.98	69.85	0.83	28.57	1.36	0.41	0.66	21.82	1.10	15.31	0.37	84.72	4.60	17.46	0.06	26.51	2.97	255.79	9.74
DMRTB1		0.00	0.00	0.00	0.00	0.00	0.00	0.00	0.00	0.00	0.00	0.00	0.00	0.01	0.00	0.00	0.00	0.00	0.00	0.00	0.00	0.00	0.00	0.00	0.00	0.00	0.00	0.00	0.00	0.00	0.00	0.00	0.00	0.00	0.00	0.00	0.00	0.00	0.01	0.00	0.00	0.00	0.00	0.00	0.00	0.00	0.00	0.00	0.00
Z69733.1		0.00	0.03	0.00	0.00	0.09	0.03	0.15	0.04	0.05	0.05	0.00	0.09	0.00	0.00	0.00	0.04	0.21	0.07	0.18	0.03	0.02	0.00	0.03	0.00	0.06	0.00	0.00	0.04	0.00	0.03	0.09	0.03	0.00	0.00	0.07	0.04	0.00	0.00	0.03	0.00	0.00	0.00	0.00	0.03	0.06	0.00	0.03	0.10
AL159166.1		0.00	0.00	0.00	0.00	0.00	0.00	0.00	0.00	0.00	0.00	0.00	0.00	0.00	0.00	0.06	0.00	0.00	0.00	0.00	0.00	0.04	0.00	0.00	0.00	0.00	0.00	0.00	0.00	0.00	0.07	0.00	0.00	0.00	0.00	0.14	0.00	0.00	0.00	0.00	0.00	0.00	0.00	0.00	0.00	0.00	0.00	0.00	0.00
TAC1		0.00	0.00	0.00	0.00	0.00	0.00	0.00	0.00	0.00	0.00	0.00	0.03	0.00	0.01	0.00	0.00	0.00	0.00	0.00	0.00	0.05	0.00	0.00	0.00	0.03	0.00	0.00	0.00	0.00	0.00	0.01	0.00	0.00	0.00	0.02	0.00	0.00	0.02	0.02	0.00	0.00	0.00	0.00	0.00	0.00	0.01	0.00	0.02
RF00019		0.00	0.00	0.00	0.00	0.00	0.00	0.00	0.00	0.00	0.00	0.00	0.00	0.00	0.00	0.00	0.00	0.00	0.00	0.00	0.00	0.00	0.00	0.14	0.00	0.00	0.00	0.00	0.00	0.00	0.00	0.00	0.00	0.00	0.00	0.00	0.00	0.00	0.00	0.00	0.00	0.00	0.00	0.00	0.00	0.00	0.00	0.00	0.00
TUFMP1		0.00	0.05	0.01	0.00	0.01	0.01	0.00	0.02	0.00	0.02	0.02	0.00	0.02	0.04	0.00	0.07	0.00	0.00	0.01	0.07	0.04	0.02	0.04	0.04	0.00	0.00	0.05	0.02	0.03	0.00	0.04	0.00	0.00	0.00	0.02	0.00	0.00	0.01	0.00	0.01	0.42	0.06	0.00	0.03	0.03	0.02	0.00	0.05
STX1B		0.08	0.64	2.01	0.21	0.26	0.78	0.60	0.82	0.12	0.90	0.40	0.65	0.62	0.90	0.40	0.77	0.60	0.15	1.64	0.77	0.92	0.57	0.78	0.85	0.23	0.65	0.42	0.14	0.28	1.12	1.19	0.69	1.12	0.38	0.67	0.73	1.68	0.40	0.61	1.00	0.61	0.45	0.67	1.68	0.64	0.93	0.50	0.27
OVGP1		0.86	0.64	0.75	1.72	3.05	0.56	3.89	0.67	2.22	1.37	3.93	1.74	1.55	3.96	0.54	0.27	0.83	3.04	0.17	1.66	0.58	6.27	1.47	1.20	2.78	2.32	1.29	15.49	3.71	0.78	1.48	1.09	0.71	3.02	0.76	3.90	1.55	2.66	1.11	0.73	3.01	1.47	0.42	0.48	2.01	4.64	0.50	1.90
RNU6-354P		0.00	0.00	0.17	0.00	0.26	0.00	0.00	0.00	0.00	0.00	0.00	0.00	0.00	0.00	0.00	0.00	0.00	0.00	0.00	0.00	0.00	0.00	0.00	0.00	0.00	0.00	0.00	0.00	0.00	0.00	0.00	0.00	0.00	0.00	0.00	0.00	0.00	0.00	0.00	0.30	0.15	0.26	0.00	0.00	0.00	0.00	0.00	0.00
AC073325.2		0.00	2.30	0.00	0.00	0.18	0.23	0.00	0.00	0.00	0.00	0.76	0.00	0.00	0.00	0.00	0.00	0.16	0.00	0.12	0.00	0.54	0.09	0.11	0.00	0.11	0.25	0.13	0.14	0.00	0.14	0.00	0.13	0.00	0.00	0.00	0.00	0.00	0.99	0.11	0.30	0.00	0.18	0.13	0.11	0.00	0.00	0.67	0.00
AC090539.1		0.00	0.00	0.00	0.00	0.00	0.00	0.00	0.00	0.00	0.00	0.00	0.00	0.00	0.00	0.00	0.00	0.00	0.00	0.00	0.00	0.00	0.00	0.00	0.00	0.00	0.00	0.00	0.00	0.00	0.00	0.00	0.00	0.00	0.00	0.00	0.00	0.00	0.00	0.00	0.00	0.00	0.00	0.00	0.00	0.00	0.00	0.00	0.00
ELOC		6.08	13.11	3.75	6.29	4.98	4.89	4.78	3.02	6.55	3.76	9.25	3.20	11.06	3.79	12.57	5.55	7.52	7.50	4.08	10.64	3.75	4.53	7.41	7.68	4.10	7.76	8.29	12.55	19.07	7.05	4.83	6.01	7.66	24.91	6.36	4.21	11.89	18.81	6.86	12.37	8.70	9.93	8.80	4.46	3.71	3.81	22.72	6.09
RNU6-270P		0.00	0.00	0.00	0.00	0.00	0.00	0.00	0.00	0.00	0.00	0.00	0.00	0.00	0.00	0.00	0.00	0.00	0.00	0.00	0.00	0.00	0.00	0.00	0.00	0.00	0.00	0.00	0.00	0.00	0.00	0.00	0.00	0.00	0.00	0.22	0.00	0.00	0.00	0.00	0.00	0.00	0.00	0.00	0.00	0.00	0.00	0.00	0.00
SEPT14P8		0.00	0.00	0.00	0.00	0.00	0.00	0.00	0.00	0.00	0.00	0.00	0.11	0.00	0.11	0.00	0.25	0.00	0.00	0.00	0.11	0.00	0.00	0.19	0.00	0.00	0.00	0.00	0.00	0.00	0.00	0.00	0.00	0.00	0.14	0.00	0.00	0.00	0.00	0.00	0.00	0.09	0.00	0.00	0.10	0.00	0.00	0.00	0.00
JPH2		0.10	0.01	0.04	0.04	0.12	0.08	0.17	0.12	0.09	0.23	0.08	0.32	0.15	0.04	0.00	0.01	0.04	0.17	0.04	0.04	0.02	0.04	0.01	0.18	0.11	0.01	0.16	0.11	0.21	0.04	0.05	0.08	0.03	0.00	0.10	0.26	0.09	0.10	0.08	0.05	0.08	0.14	0.05	0.11	0.09	0.06	0.07	0.40
AP002490.2		0.00	0.00	0.00	0.00	0.00	0.00	0.00	0.00	0.00	0.00	0.00	0.00	0.00	0.00	0.04	0.00	0.00	0.00	0.00	0.00	0.00	0.00	0.00	0.00	0.00	0.00	0.00	0.00	0.00	0.04	0.00	0.00	0.07	0.00	0.00	0.00	0.00	0.00	0.00	0.00	0.00	0.00	0.00	0.00	0.00	0.00	0.00	0.00
TMEM202-AS1		0.33	0.06	0.16	0.10	0.23	0.14	0.15	0.11	0.27	0.28	0.19	0.20	0.64	0.19	0.22	0.15	0.36	0.15	0.34	0.22	0.32	0.28	0.23	0.19	0.27	0.33	0.07	0.35	0.23	0.14	0.27	0.85	0.09	0.17	0.20	0.21	0.35	0.19	0.15	0.22	0.21	0.26	0.12	0.30	0.09	0.15	0.13	0.30
CTPS1		13.18	7.55	0.93	5.89	7.96	6.63	8.02	4.86	7.12	7.99	14.23	5.21	3.97	14.74	6.62	14.41	7.55	2.10	2.83	6.47	3.95	12.69	7.73	4.56	5.16	10.69	10.52	3.81	5.33	27.88	22.15	12.27	9.54	3.46	8.57	9.19	12.08	7.15	10.67	7.09	3.01	9.06	9.58	1.67	10.80	12.50	5.27	9.89
IGKV2D-19		0.00	0.00	0.00	0.00	0.00	0.00	0.00	0.00	0.00	0.00	0.00	0.00	0.00	0.00	0.00	0.00	0.00	0.00	0.00	0.00	0.00	0.00	0.00	0.00	0.00	0.00	0.00	0.00	0.00	0.00	0.00	0.00	0.00	0.00	0.00	0.00	0.00	0.00	0.00	0.00	0.00	0.00	0.00	0.00	0.00	0.00	0.00	0.00
LGALS17A		0.00	0.01	0.00	0.02	0.01	0.02	0.01	0.00	0.00	0.00	0.03	0.00	0.03	0.00	0.00	0.01	0.02	0.02	0.01	0.01	0.02	0.00	0.01	0.01	0.00	0.00	0.00	0.01	0.11	0.02	0.00	0.02	0.01	0.07	0.00	0.00	0.03	0.02	0.26	0.00	0.00	0.19	0.00	0.00	0.01	0.00	0.00	0.06
AC087894.1		0.00	0.00	0.00	0.00	0.00	0.00	0.00	0.00	0.00	0.00	0.00	0.00	0.00	0.00	0.00	0.00	0.00	0.00	0.00	0.00	0.00	0.00	0.00	0.00	0.00	0.00	0.00	0.00	0.00	0.00	0.00	0.00	0.00	0.00	0.00	0.00	0.00	0.00	0.00	0.00	0.00	0.00	0.00	0.00	0.00	0.00	0.00	0.00
MIR6130		0.00	0.00	0.00	0.00	0.00	0.00	0.00	0.00	0.00	0.00	0.00	0.00	0.00	0.00	0.00	0.00	0.00	0.00	0.00	0.00	0.00	0.00	0.00	0.00	0.00	0.00	0.00	0.00	0.00	0.00	0.00	0.00	0.00	0.00	0.00	0.00	0.00	0.00	0.00	0.00	0.00	0.00	0.00	0.00	0.00	0.00	0.00	0.00
AC010677.1		0.00	0.04	0.00	0.05	0.14	0.18	0.05	0.00	0.07	0.00	0.00	0.00	0.07	0.00	0.00	0.11	0.19	0.05	0.00	0.00	0.10	0.04	0.04	0.06	0.09	0.24	0.05	0.05	0.10	0.00	0.00	0.15	0.00	0.18	0.00	0.00	0.00	0.04	0.04	0.19	0.04	0.00	0.05	0.04	0.00	0.15	0.10	0.24
RN7SL616P		0.00	0.00	0.00	0.00	0.00	0.00	0.00	0.00	0.00	0.00	0.00	0.00	0.00	0.00	0.00	0.00	0.00	0.00	0.00	0.00	0.00	0.00	0.00	0.00	0.00	0.00	0.00	0.00	0.00	0.00	0.00	0.00	0.00	0.00	0.00	0.00	0.00	0.00	0.00	0.00	0.00	0.00	0.00	0.00	0.00	0.00	0.00	0.00
PPATP1		0.00	0.00	0.00	0.00	0.00	0.01	0.00	0.00	0.00	0.00	0.00	0.00	0.00	0.00	0.00	0.00	0.00	0.00	0.00	0.00	0.00	0.00	0.00	0.00	0.00	0.00	0.00	0.00	0.00	0.00	0.00	0.00	0.00	0.00	0.01	0.00	0.00	0.00	0.00	0.00	0.00	0.00	0.00	0.00	0.00	0.00	0.00	0.00
PARD6G		0.94	0.56	0.39	1.06	0.97	0.95	0.82	0.50	0.82	0.48	0.47	0.84	0.79	0.51	0.36	0.47	0.64	1.02	0.34	0.83	0.36	0.28	0.64	0.61	0.91	0.46	1.07	1.21	0.62	0.37	0.69	0.62	1.41	0.15	0.86	1.07	0.65	2.05	0.55	0.46	0.14	0.89	0.90	0.52	1.25	0.52	0.37	0.88
SLC1A7		0.12	0.22	0.07	0.08	0.93	5.26	0.73	0.81	0.02	0.12	0.25	0.52	0.04	0.27	0.01	0.18	0.01	0.24	0.07	0.81	0.29	0.31	1.33	0.44	4.66	0.01	0.32	0.12	0.74	0.37	0.07	1.19	0.61	0.05	2.23	1.51	1.48	0.35	0.99	0.18	9.18	0.19	0.38	0.08	0.94	0.15	0.17	1.62
MTX1P1		5.92	0.87	0.68	1.64	0.76	2.19	1.19	1.04	0.31	0.68	4.37	0.38	0.44	1.21	2.06	0.75	0.00	2.03	1.70	2.53	0.83	0.41	7.23	0.37	2.57	5.06	0.64	1.70	0.14	4.55	0.84	0.44	2.30	0.12	1.03	0.76	0.00	5.59	1.33	1.56	4.77	0.07	4.44	1.21	1.86	1.14	1.78	0.55
CDC20		1.81	0.84	0.22	1.10	0.73	0.89	2.65	0.49	2.73	1.12	0.73	0.40	0.39	0.56	9.96	0.19	1.97	2.83	0.93	3.00	0.20	0.51	7.11	1.69	0.84	1.04	3.78	5.21	3.09	1.93	0.67	1.20	3.47	1.09	1.43	0.64	12.92	6.95	1.48	1.01	2.97	5.52	2.17	1.15	1.23	0.84	1.30	0.47
CSTF1		7.28	2.98	3.24	4.41	3.88	7.78	4.22	2.52	4.94	3.17	5.61	4.71	8.34	3.15	2.33	3.76	6.14	6.32	4.37	5.32	3.80	3.73	4.84	3.17	4.07	7.64	5.21	4.96	5.89	7.76	4.22	6.28	3.77	3.63	3.38	3.94	7.30	4.43	3.95	3.88	5.77	5.85	3.22	4.62	4.71	2.23	5.56	2.72
AC013356.2		0.00	0.00	0.02	0.08	0.06	0.15	0.03	0.12	0.04	0.04	0.03	0.03	0.00	0.00	0.05	0.15	0.00	0.09	0.03	0.03	0.04	0.10	0.02	0.00	0.07	0.03	0.00	0.03	0.00	0.06	0.05	0.08	0.00	0.00	0.00	0.08	0.00	0.04	0.10	0.00	0.07	0.00	0.06	0.00	0.08	0.09	0.06	0.00
DNAJC11		3.38	1.17	3.21	4.19	3.27	8.74	4.01	3.03	1.63	2.85	4.79	3.90	1.51	4.30	4.62	2.14	0.28	1.12	3.11	2.45	3.12	3.69	4.04	2.65	3.14	4.64	2.63	2.60	0.88	5.25	4.17	2.47	3.25	0.24	4.48	3.78	0.29	4.52	2.27	2.41	5.21	0.66	2.33	5.37	3.38	3.47	4.82	2.14
TRAJ51		0.00	0.00	0.00	0.00	0.00	0.00	0.00	0.00	0.00	0.00	0.00	0.00	0.00	0.00	0.00	0.00	0.00	0.00	0.00	0.00	0.00	0.00	0.00	0.00	0.00	0.00	0.00	0.00	0.00	0.00	0.00	0.00	0.00	0.00	0.00	0.00	0.00	0.00	0.00	0.00	0.00	0.00	0.00	0.00	0.00	0.00	0.00	0.00
AC074257.1		0.00	0.00	0.00	0.00	0.00	0.00	0.00	0.00	0.00	0.00	0.00	0.00	0.00	0.00	0.00	0.00	0.00	0.00	0.00	0.00	0.00	0.00	0.00	0.00	0.00	0.00	0.00	0.00	0.00	0.00	0.00	0.00	0.00	0.00	0.00	0.00	0.00	0.00	0.00	0.00	0.00	0.00	0.00	0.00	0.00	0.00	0.00	0.00
AC027309.2		0.00	1.49	0.92	1.08	3.16	1.34	0.69	0.46	1.97	0.50	1.00	0.41	1.62	0.90	1.02	2.71	0.95	1.08	4.81	1.89	2.44	1.02	2.83	2.00	0.09	1.35	2.82	1.28	2.05	0.68	1.49	0.95	0.19	1.81	0.12	0.29	1.51	3.28	1.05	5.91	1.25	2.46	1.07	2.13	0.29	0.22	2.34	1.03
SNORA75B		0.00	0.00	0.00	0.00	0.00	0.00	0.00	0.00	0.00	0.00	0.00	0.00	0.00	0.00	0.00	0.00	0.00	0.00	0.00	0.00	0.00	0.00	0.00	0.00	0.00	0.00	0.00	0.00	0.00	0.00	0.00	0.00	0.00	0.00	0.00	0.00	0.00	0.00	0.00	0.00	0.00	0.00	0.00	0.00	0.00	0.00	0.00	0.00
LINC01050		0.00	0.00	0.00	0.00	0.00	0.00	0.00	0.00	0.00	0.00	0.00	0.00	0.00	0.00	0.00	0.00	0.00	0.00	0.00	0.00	0.00	0.00	0.00	0.00	0.00	0.00	0.00	0.00	0.00	0.00	0.00	0.19	0.00	0.03	0.09	0.00	0.00	0.00	0.00	0.00	0.00	0.00	0.00	0.00	0.00	0.00	0.00	0.00
MIR5094		0.00	0.00	0.00	0.00	0.00	0.00	0.00	0.00	0.00	0.00	0.00	0.00	0.00	0.00	0.00	0.00	0.00	0.00	0.00	0.00	0.00	0.00	0.00	0.00	0.00	0.00	0.00	0.00	0.00	0.00	0.00	0.00	0.00	0.00	0.00	0.00	0.00	0.00	0.00	0.00	0.00	0.00	0.00	0.00	0.00	0.00	0.00	0.00
MIR1-1HG		0.00	0.00	0.00	0.00	0.00	0.00	0.00	0.00	0.02	0.00	0.00	0.00	0.00	0.00	0.00	0.00	0.00	0.07	0.00	0.00	0.01	0.00	0.00	0.00	0.00	0.00	0.00	0.00	0.00	0.00	0.00	0.00	0.00	0.02	0.00	0.00	0.00	0.00	0.00	0.00	0.01	0.00	0.00	0.00	0.00	0.00	0.00	0.00
AL392023.1		0.00	0.00	0.00	0.00	0.00	0.00	0.00	0.00	0.00	0.00	0.00	0.00	0.00	0.00	0.00	0.00	0.00	0.00	0.00	0.00	0.00	0.00	0.00	0.00	0.00	0.00	0.00	0.00	0.00	0.00	0.00	0.00	0.00	0.00	0.00	0.00	0.00	0.00	0.00	0.00	0.03	0.00	0.04	0.03	0.00	0.00	0.00	0.00
AP000462.1		0.00	0.00	0.00	0.00	0.00	0.00	0.00	0.00	0.04	0.00	0.00	0.00	0.00	0.00	0.00	0.00	0.00	0.00	0.00	0.00	0.02	0.00	0.00	0.03	0.00	0.02	0.00	0.05	0.00	0.00	0.00	0.00	0.00	0.00	0.00	0.00	0.18	0.00	0.00	0.00	0.02	0.00	0.00	0.00	0.00	0.00	0.00	0.00
AF096876.1		0.00	0.00	0.00	0.00	0.00	0.00	0.00	0.00	0.00	0.00	0.00	0.00	0.00	0.00	0.00	0.00	0.00	0.00	0.00	0.00	0.00	0.00	0.00	0.00	0.00	0.00	0.00	0.00	0.00	0.00	0.00	0.00	0.00	0.00	0.00	0.00	0.00	0.00	0.00	0.00	0.00	0.00	0.00	0.00	0.00	0.00	0.00	0.00
IDI1		28.07	36.43	37.78	24.46	21.78	25.18	22.13	36.73	47.62	19.25	26.83	15.33	37.67	120.11	50.85	16.60	12.82	53.19	24.65	27.24	16.02	14.69	51.03	51.84	15.16	95.29	28.58	42.77	8.87	36.26	14.53	34.14	21.87	21.96	55.74	20.51	24.19	58.31	22.65	17.58	54.76	26.04	23.43	39.18	20.78	89.01	22.85	21.23
ZFYVE9P2		0.00	0.00	0.03	0.00	0.00	0.00	0.00	0.00	0.00	0.00	0.00	0.00	0.00	0.00	0.03	0.00	0.00	0.00	0.00	0.00	0.00	0.00	0.00	0.00	0.00	0.00	0.00	0.00	0.00	0.00	0.00	0.00	0.00	0.00	0.00	0.00	0.00	0.03	0.00	0.00	0.00	0.00	0.00	0.00	0.00	0.00	0.00	0.00
AP003306.1		0.00	0.00	0.00	0.00	0.00	0.00	0.00	0.00	0.00	0.00	0.00	0.00	0.00	0.00	0.00	0.00	0.00	0.00	0.00	0.00	0.00	0.00	0.00	0.00	0.00	0.00	0.00	0.00	0.00	0.00	0.00	0.00	0.00	0.00	0.00	0.00	0.00	0.00	0.00	0.00	0.00	0.00	0.00	0.00	0.00	0.00	0.00	0.00
ARPIN		3.18	0.57	1.37	0.88	1.52	0.59	2.05	2.08	1.48	0.72	1.78	1.40	1.12	2.49	1.29	0.63	0.74	3.26	1.51	1.77	2.03	1.44	2.81	0.84	2.09	1.93	1.25	2.75	0.99	1.80	1.45	1.04	1.01	0.69	2.13	2.51	4.09	2.21	1.39	2.08	3.06	0.91	1.57	2.90	2.20	2.01	1.72	1.11
MIR1255A		0.00	0.00	0.00	0.00	0.00	0.00	0.00	0.00	0.00	0.00	0.00	0.00	0.00	0.00	0.00	0.00	0.00	0.00	0.00	0.00	0.00	0.00	0.00	0.00	0.16	0.00	0.00	0.00	0.00	0.00	0.00	0.00	0.00	0.00	0.00	0.00	0.00	0.00	0.00	0.00	0.00	0.00	0.00	0.00	0.00	0.00	0.00	0.00
CELA3A		0.53	0.00	0.00	0.00	0.01	0.00	0.00	0.00	0.02	0.00	0.04	0.00	0.02	0.00	0.00	0.02	0.00	0.00	0.08	0.00	0.00	0.00	0.01	0.02	0.07	0.43	0.00	0.00	0.00	0.02	0.00	0.00	0.03	0.00	0.00	0.00	0.03	0.00	0.01	0.00	0.00	0.02	0.03	0.01	0.03	0.02	0.02	0.03
LINC02192		0.00	0.00	0.00	0.00	0.01	0.00	0.00	0.00	0.00	0.00	0.00	0.00	0.02	0.00	0.00	0.00	0.00	0.00	0.00	0.00	0.00	0.00	0.00	0.00	0.00	0.00	0.00	0.00	0.00	0.00	0.00	0.00	0.00	0.00	0.00	0.00	0.00	0.00	0.00	0.01	0.00	0.00	0.00	0.00	0.00	0.00	0.00	0.00
AHNAK		54.16	4.11	7.35	12.44	21.76	15.64	31.55	15.15	10.65	11.76	13.76	10.39	7.00	10.41	13.92	7.92	5.05	29.19	33.90	13.03	13.63	15.62	14.12	10.76	31.70	10.29	17.22	33.07	12.70	11.42	8.13	8.78	14.30	8.58	24.69	26.43	12.93	21.69	11.78	18.78	17.91	6.67	12.23	22.13	27.49	13.18	10.55	13.43
PPP1R2B		0.00	0.00	0.00	0.00	0.02	0.09	0.03	0.04	0.00	0.05	0.04	0.00	0.05	0.03	0.00	0.07	0.00	0.03	0.00	0.03	0.02	0.02	0.03	0.00	0.00	0.03	0.03	0.04	0.00	0.04	0.03	0.03	0.00	0.00	0.07	0.05	0.00	0.08	0.06	0.03	0.05	0.00	0.00	0.03	0.06	0.03	0.00	0.27
TRBC1		0.05	0.03	0.12	0.11	0.10	0.04	0.17	0.07	0.05	0.18	0.14	0.22	0.05	0.06	0.10	0.07	0.13	0.22	0.02	0.22	0.12	0.07	0.01	0.21	0.12	0.02	0.54	0.20	0.54	0.18	0.03	0.12	0.24	0.04	0.11	0.11	0.03	0.29	0.25	0.16	0.04	0.43	0.10	0.23	0.17	0.15	0.00	0.05
AC002115.1		0.00	0.00	0.03	0.00	0.00	0.00	0.00	0.00	0.00	0.00	0.00	0.00	0.00	0.00	0.00	0.00	0.00	0.00	0.00	0.00	0.00	0.00	0.00	0.00	0.00	0.00	0.00	0.00	0.00	0.00	0.00	0.00	0.00	0.00	0.00	0.00	0.00	0.00	0.00	0.00	0.00	0.00	0.00	0.00	0.00	0.04	0.00	0.00
RN7SL313P		0.00	0.00	0.06	0.00	0.00	0.00	0.00	0.00	0.10	0.00	0.00	0.00	0.00	0.07	0.00	0.00	0.00	0.00	0.00	0.00	0.00	0.00	0.00	0.00	0.00	0.00	0.00	0.00	0.00	0.00	0.00	0.00	0.00	0.00	0.08	0.00	0.00	0.00	0.00	0.06	0.00	0.00	0.00	0.00	0.00	0.00	0.00	0.00
AP3S2		2.23	1.22	2.12	1.51	1.05	2.58	1.17	2.55	2.53	1.53	1.91	1.83	1.27	3.44	2.12	1.15	1.78	2.06	2.61	2.21	2.28	1.90	1.93	1.64	2.54	1.83	1.53	1.68	1.65	3.15	2.71	2.00	1.29	1.74	3.03	2.51	3.07	2.30	2.47	3.07	1.66	1.12	2.28	5.23	3.05	2.34	2.30	0.98
AC098484.2		0.05	0.16	0.24	0.09	0.07	0.03	0.09	0.07	0.00	0.00	0.16	0.03	0.24	0.06	0.07	0.00	0.17	0.03	0.06	0.00	0.09	0.10	0.17	0.04	0.15	0.03	0.14	0.04	0.00	0.22	0.13	0.03	0.12	0.04	0.19	0.05	0.12	0.03	0.18	0.13	0.13	0.09	0.10	0.00	0.09	0.21	0.18	0.00
AL022313.2		0.00	0.00	0.10	0.15	0.00	0.00	0.00	0.06	0.08	0.09	0.00	0.11	0.00	0.00	0.00	0.00	0.00	0.06	0.00	0.00	0.08	0.00	0.00	0.00	0.00	0.16	0.00	0.06	0.11	0.06	0.00	0.05	0.10	0.00	0.00	0.00	0.00	0.08	0.00	0.04	0.56	0.00	0.00	0.00	0.05	0.00	0.11	0.09
MIR5704		0.00	0.00	0.00	0.00	0.00	0.00	0.00	0.00	0.00	0.00	0.00	0.00	0.00	0.00	0.00	0.00	0.00	0.00	0.00	0.00	0.00	0.00	0.00	0.00	0.00	0.00	0.00	0.00	0.00	0.00	0.00	0.00	0.00	0.00	0.00	0.00	0.00	0.00	0.00	0.00	0.00	0.00	0.00	0.00	0.00	0.00	0.00	0.00
AC084032.1		0.00	0.00	0.00	0.00	0.00	0.00	0.00	0.00	0.00	0.00	0.00	0.00	0.00	0.00	0.03	0.00	0.00	0.00	0.00	0.00	0.00	0.00	0.00	0.00	0.00	0.03	0.00	0.00	0.00	0.00	0.03	0.00	0.00	0.00	0.04	0.00	0.00	0.00	0.00	0.00	0.00	0.00	0.00	0.00	0.00	0.00	0.00	0.00
AC005041.2		0.00	0.00	0.00	0.00	0.00	0.00	0.00	0.00	0.00	0.00	0.00	0.00	0.00	0.00	0.00	0.00	0.00	0.00	0.00	0.06	0.00	0.00	0.00	0.00	0.00	0.07	0.00	0.00	0.00	0.00	0.00	0.00	0.00	0.00	0.00	0.00	0.00	0.00	0.00	0.00	0.00	0.00	0.00	0.00	0.00	0.00	0.00	0.00
AC015813.2		0.00	0.00	0.00	0.11	0.00	0.00	0.00	0.00	0.00	0.00	0.07	0.00	0.00	0.03	0.00	0.00	0.11	0.00	0.00	0.00	0.02	0.00	0.00	0.03	0.03	0.00	0.03	0.03	0.00	0.00	0.00	0.00	0.00	0.00	0.00	0.00	0.00	0.00	0.03	0.04	0.00	0.00	0.00	0.03	0.00	0.00	0.00	0.00
GPR42		0.00	0.00	0.00	0.00	0.00	0.00	0.00	0.00	0.00	0.00	0.00	0.02	0.02	0.00	0.00	0.00	0.01	0.00	0.00	0.00	0.00	0.01	0.00	0.00	0.00	0.00	0.00	0.00	0.00	0.00	0.00	0.05	0.00	0.01	0.00	0.00	0.00	0.00	0.00	0.01	0.00	0.00	0.00	0.01	0.00	0.00	0.00	0.00
AP005018.2		0.20	0.10	0.00	0.00	0.21	0.18	0.53	0.00	0.39	1.20	0.88	0.02	0.52	0.00	0.64	0.00	0.03	0.15	0.00	0.00	0.64	0.55	0.00	0.79	0.00	0.00	1.49	0.79	0.58	0.00	0.54	0.05	0.71	0.06	0.80	0.81	0.00	0.46	0.00	0.00	0.31	0.34	0.00	0.00	0.59	0.96	0.00	0.44
AL359740.1		0.11	0.00	0.00	0.03	0.00	0.00	0.00	0.08	0.05	0.00	0.00	0.00	0.00	0.00	0.00	0.15	0.04	0.00	0.06	0.03	0.00	0.03	0.06	0.00	0.03	0.00	0.00	0.04	0.00	0.00	0.00	0.00	0.00	0.00	0.00	0.05	0.25	0.03	0.00	0.05	0.00	0.00	0.00	0.03	0.00	0.07	0.00	0.00
MIA3		31.25	10.58	9.25	13.97	10.00	24.67	17.29	10.83	8.13	7.35	23.32	11.32	10.05	8.34	6.62	11.62	6.08	34.26	15.53	8.19	9.06	9.21	9.18	10.73	8.62	20.14	9.70	18.75	14.39	30.79	10.51	16.46	17.53	4.89	10.25	9.30	3.61	9.42	6.21	6.12	15.08	3.28	9.29	20.55	13.66	7.71	6.66	6.86
MIR4766		0.00	0.00	0.00	0.00	0.19	0.00	0.00	0.00	0.00	0.00	0.00	0.00	0.37	0.00	0.00	0.00	0.00	0.00	0.00	0.50	0.00	0.00	0.00	0.00	0.24	0.00	0.00	0.00	0.00	0.00	0.00	0.00	0.00	0.00	0.00	0.00	0.00	0.00	0.00	0.00	0.21	0.00	0.00	0.23	0.00	0.00	0.00	0.00
AC003986.1		0.00	0.00	0.00	0.00	0.01	0.00	0.00	0.00	0.00	0.00	0.00	0.03	0.00	0.00	0.00	0.01	0.00	0.00	0.00	0.00	0.00	0.00	0.00	0.00	0.00	0.00	0.00	0.00	0.00	0.00	0.00	0.00	0.00	0.00	0.03	0.00	0.00	0.00	0.00	0.00	0.00	0.00	0.00	0.00	0.00	0.00	0.00	0.00
SNORD66		0.43	0.00	0.00	0.00	0.00	0.00	0.00	0.00	0.00	0.00	0.00	0.00	0.00	0.00	0.00	0.00	0.00	0.00	0.24	0.00	0.00	0.00	0.00	0.00	0.00	0.00	0.00	0.00	0.00	0.00	0.00	0.00	0.00	0.00	0.00	0.36	0.00	0.00	0.00	0.00	0.00	0.00	0.00	0.00	0.00	0.00	0.00	0.00
ATP6V0D1		11.94	26.25	8.41	14.08	6.54	7.88	7.77	5.56	7.42	5.65	16.50	9.01	10.90	11.15	13.51	5.57	7.59	4.94	15.26	10.78	6.62	5.79	9.53	8.72	10.83	8.39	11.75	4.87	9.39	13.08	15.66	8.94	13.86	8.96	7.91	5.57	7.01	15.78	10.60	8.51	5.56	9.41	11.62	10.90	8.65	10.53	14.74	8.54
PLK5		0.14	0.02	0.00	0.02	0.01	0.01	0.03	0.00	0.00	0.01	0.01	0.03	0.04	0.00	0.04	0.02	0.01	0.01	0.02	0.00	0.02	0.02	0.00	0.04	0.00	0.02	0.10	0.00	0.02	0.02	0.02	0.04	0.08	0.02	0.01	0.00	0.06	0.00	0.01	0.01	0.02	0.00	0.04	0.00	0.10	0.00	0.01	0.04
AC022148.2		0.06	0.00	0.03	0.00	0.00	0.00	0.00	0.00	0.00	0.00	0.00	0.00	0.00	0.03	0.00	0.00	0.00	0.00	0.00	0.00	0.00	0.00	0.00	0.00	0.00	0.00	0.04	0.00	0.00	0.00	0.00	0.00	0.00	0.00	0.00	0.05	0.00	0.00	0.00	0.00	0.00	0.10	0.00	0.03	0.03	0.11	0.00	0.00
AC013269.1		0.00	0.00	0.00	0.00	0.00	0.00	0.00	0.00	0.00	0.00	0.00	0.00	0.00	0.00	0.00	0.00	0.00	0.00	0.00	0.00	0.00	0.00	0.00	0.00	0.00	0.00	0.00	0.00	0.00	0.00	0.00	0.00	0.00	0.00	0.00	0.00	0.00	0.00	0.00	0.00	0.00	0.00	0.00	0.00	0.00	0.00	0.00	0.00
GOLGA8B		0.97	0.18	0.99	2.42	0.47	1.23	1.07	1.08	0.76	1.16	1.41	0.29	1.12	0.83	0.43	2.75	1.39	1.90	0.46	2.68	0.89	1.00	0.63	0.72	0.22	2.80	1.85	1.07	2.82	2.16	1.23	0.61	0.81	2.07	0.71	1.35	7.35	1.05	1.62	0.44	0.90	0.66	1.51	0.51	1.15	2.34	1.64	0.61
AC093225.1		0.00	0.00	0.00	0.00	0.01	0.01	0.00	0.00	0.00	0.00	0.00	0.00	0.00	0.01	0.00	0.00	0.00	0.01	0.03	0.00	0.00	0.01	0.00	0.00	0.01	0.01	0.00	0.00	0.00	0.03	0.00	0.00	0.00	0.00	0.02	0.06	0.00	0.00	0.01	0.00	0.00	0.00	0.00	0.05	0.00	0.01	0.00	0.00
ATP5MC1P1		0.00	0.00	0.00	0.00	0.00	0.00	0.00	0.00	0.00	0.00	0.00	0.00	0.00	0.00	0.00	0.00	0.00	0.00	0.00	0.00	0.00	0.00	0.00	0.00	0.00	0.00	0.00	0.00	0.00	0.06	0.00	0.00	0.00	0.00	0.00	0.00	0.00	0.00	0.00	0.00	0.00	0.00	0.00	0.00	0.00	0.00	0.06	0.00
C19orf81		0.88	1.32	0.34	0.04	0.00	0.00	0.02	0.03	0.03	0.00	0.43	0.00	3.64	0.02	0.02	0.00	0.03	0.00	0.00	0.02	0.03	0.02	0.00	0.03	0.02	0.00	0.07	0.00	0.04	0.00	0.00	0.02	0.00	0.00	0.00	0.00	0.00	0.02	0.04	0.14	0.33	0.00	0.05	0.00	0.02	0.00	0.00	0.11
AL451107.1		0.00	0.00	0.00	0.00	0.00	0.00	0.00	0.00	0.00	0.00	0.00	0.00	0.00	0.00	0.00	0.00	0.00	0.00	0.00	0.00	0.00	0.00	0.00	0.00	0.00	0.05	0.00	0.00	0.00	0.00	0.00	0.00	0.00	0.00	0.00	0.00	0.00	0.00	0.00	0.00	0.00	0.00	0.00	0.00	0.00	0.00	0.00	0.00
SPTLC1		3.17	1.06	2.83	4.33	4.41	2.28	2.93	3.48	3.36	3.11	3.54	3.41	2.92	2.67	2.64	2.86	1.11	4.97	4.51	1.52	4.19	3.72	4.87	1.71	6.38	3.99	5.14	3.47	0.70	6.16	2.31	2.44	3.58	0.69	5.01	4.56	0.67	4.09	3.93	2.15	5.07	1.06	3.31	5.48	5.24	3.05	2.17	2.92
NRBP2		12.34	5.93	9.39	20.52	9.07	17.22	10.07	15.55	5.12	11.02	15.02	7.49	8.74	13.62	46.86	7.46	3.35	45.69	7.86	43.05	4.39	9.32	48.68	7.26	2.65	23.07	8.73	34.28	12.75	18.88	15.92	4.28	31.78	21.47	18.44	12.67	7.87	30.63	5.75	27.39	34.05	5.56	12.24	4.36	12.17	29.38	64.24	5.55
AC091167.1		0.00	0.00	0.00	0.00	0.00	0.00	0.00	0.00	0.00	0.00	0.00	0.00	0.00	0.00	0.00	0.00	0.00	0.00	0.00	0.00	0.00	0.00	0.00	0.00	0.00	0.00	0.00	0.00	0.00	0.00	0.00	0.00	0.00	0.00	0.00	0.00	0.00	0.00	0.00	0.00	0.00	0.00	0.00	0.00	0.00	0.00	0.00	0.00
TEF		6.07	2.71	2.60	3.31	1.57	5.66	7.20	1.99	7.59	4.16	7.13	2.59	2.59	4.49	5.78	2.87	7.17	13.90	5.20	5.86	3.52	2.48	4.72	6.17	8.31	7.50	2.76	11.03	3.37	12.61	4.92	4.84	2.68	12.17	4.76	5.89	12.93	7.99	8.03	14.44	5.50	6.89	3.53	6.11	9.24	3.72	1.85	2.06
AC008892.1		0.00	0.08	0.00	0.05	0.04	0.00	0.05	0.00	0.00	0.00	0.06	0.00	0.22	0.05	0.10	0.00	0.00	0.05	0.00	0.10	0.00	0.00	0.13	0.00	0.00	0.16	0.00	0.06	0.00	0.00	0.05	0.00	0.00	0.26	0.12	0.00	0.28	0.16	0.05	0.00	0.04	0.00	0.00	0.00	0.00	0.11	0.06	0.00
FNDC3A		14.69	5.53	4.85	8.71	14.34	9.52	10.44	12.16	4.66	6.06	15.58	9.69	2.67	8.21	4.33	10.40	1.83	13.39	26.02	6.10	11.13	12.66	10.59	4.19	18.24	8.04	7.92	10.50	2.31	21.70	5.45	7.45	6.65	3.17	8.39	13.51	1.72	6.95	8.42	5.11	8.01	2.09	10.15	9.01	7.73	6.71	5.46	4.33
BNIP3L		10.86	1.90	5.93	2.57	10.86	3.31	5.20	6.34	5.24	4.62	3.37	8.87	11.55	9.84	2.08	8.16	3.79	5.17	7.53	4.26	9.23	7.65	9.54	6.55	12.01	4.65	7.30	4.11	9.38	4.95	5.25	4.75	7.97	1.17	8.47	8.69	6.68	4.47	5.77	5.48	8.62	6.05	6.53	5.27	7.79	11.73	3.46	10.24
MTND2P15		0.00	0.00	0.00	0.00	0.00	0.00	0.00	0.00	0.00	0.00	0.03	0.00	0.00	0.00	0.00	0.00	0.00	0.00	0.00	0.00	0.00	0.00	0.00	0.00	0.02	0.00	0.00	0.00	0.00	0.00	0.00	0.00	0.00	0.00	0.00	0.00	0.00	0.00	0.00	0.00	0.00	0.00	0.00	0.00	0.00	0.00	0.00	0.00
AP003171.1		0.00	0.00	0.00	0.00	0.00	0.00	0.00	0.00	0.44	0.24	0.00	0.07	0.00	1.51	0.00	0.00	0.00	0.00	0.00	0.00	0.00	0.00	0.06	0.00	0.00	0.00	0.00	0.00	0.00	0.00	0.00	0.00	0.00	0.00	0.00	0.00	0.00	0.00	0.00	0.00	0.24	0.00	0.00	0.00	0.00	10.99	0.00	0.00
AC100854.1		0.00	0.14	0.16	0.17	0.08	0.11	0.17	0.46	0.00	0.00	0.57	0.29	0.17	0.00	0.23	0.27	0.00	0.12	0.05	0.28	0.46	0.13	0.10	0.14	0.26	0.12	0.06	0.46	0.12	0.83	0.17	0.06	0.43	0.00	0.27	0.00	0.00	0.79	0.32	0.23	0.00	0.00	0.54	0.10	0.22	0.24	0.38	0.10
LINC02547		0.00	0.00	0.01	0.00	0.01	0.02	0.01	0.01	0.01	0.07	0.00	0.02	0.00	0.00	0.00	0.01	0.00	0.01	0.00	0.00	0.01	0.01	0.01	0.00	0.00	0.01	0.00	0.01	0.01	0.00	0.00	0.07	0.00	0.04	0.01	0.01	0.15	0.00	0.01	0.01	0.01	0.03	0.01	0.00	0.01	0.00	0.01	0.01
AC091152.4		0.02	0.01	0.02	0.01	0.01	0.00	0.01	0.01	0.00	0.03	0.02	0.01	0.03	0.01	0.01	0.00	0.00	0.02	0.10	0.00	0.03	0.03	0.02	0.01	0.01	0.04	0.01	0.00	0.00	0.01	0.01	0.03	0.01	0.04	0.01	0.03	0.00	0.00	0.00	0.00	0.02	0.01	0.00	0.02	0.02	0.02	0.02	0.02
LHFPL3-AS2		0.00	0.00	0.00	0.00	0.05	0.01	0.02	0.00	0.66	0.08	0.01	0.03	0.00	0.00	0.01	0.00	0.00	0.01	0.00	0.27	0.01	0.00	0.00	0.00	0.07	0.01	0.16	0.01	0.05	0.01	0.05	0.00	0.00	0.00	0.01	0.19	0.09	0.05	0.05	0.03	0.01	0.00	0.04	0.00	0.04	0.01	0.00	0.03
FAM71C		0.00	0.00	0.00	0.00	0.00	0.01	0.00	0.00	0.00	0.02	0.00	0.00	0.02	0.00	0.00	0.00	0.00	0.01	0.00	0.00	0.00	0.00	0.00	0.00	0.00	0.00	0.00	0.01	0.00	0.00	0.00	0.00	0.00	0.00	0.00	0.00	0.00	0.00	0.00	0.00	0.00	0.00	0.00	0.00	0.00	0.00	0.00	0.00
AC009229.1		0.00	0.00	0.03	0.00	0.00	0.00	0.00	0.00	0.00	0.00	0.00	0.00	0.00	0.00	0.00	0.00	0.00	0.00	0.00	0.00	0.00	0.00	0.00	0.00	0.00	0.00	0.00	0.00	0.00	0.00	0.00	0.00	0.00	0.00	0.00	0.00	0.00	0.00	0.00	0.00	0.00	0.00	0.00	0.00	0.00	0.00	0.00	0.00
AIG1		18.54	15.46	17.16	12.04	24.92	25.97	19.69	22.54	17.01	14.86	22.08	18.32	26.48	22.44	14.51	23.01	25.90	17.91	22.56	20.79	18.87	27.88	59.23	26.04	17.55	39.47	30.78	23.76	11.24	26.22	29.26	11.05	29.56	22.90	17.01	21.30	31.55	11.30	21.35	23.88	30.83	30.40	13.31	18.94	23.40	19.11	14.65	22.59
AC005821.1		0.01	0.00	0.00	0.02	0.00	0.00	0.00	0.02	0.00	0.00	0.00	0.01	0.00	0.00	0.00	0.01	0.00	0.01	0.00	0.00	0.00	0.00	0.00	0.01	0.00	0.00	0.01	0.01	0.00	0.02	0.00	0.00	0.00	0.00	0.00	0.00	0.03	0.00	0.00	0.00	0.00	0.00	0.00	0.00	0.00	0.01	0.01	0.00
AC107980.1		0.00	0.00	0.00	0.00	0.00	0.00	0.00	0.00	0.00	0.00	0.00	0.00	0.00	0.00	0.00	0.00	0.00	0.00	0.00	0.00	0.00	0.00	0.00	0.00	0.00	0.00	0.00	0.00	0.00	0.00	0.00	0.00	0.00	0.00	0.00	0.00	0.00	0.00	0.00	0.00	0.00	0.00	0.00	0.00	0.00	0.00	0.00	0.00
AC009884.2		0.00	0.00	0.00	0.00	0.00	0.00	0.00	0.00	0.00	0.00	0.00	0.00	0.00	0.06	0.00	0.00	0.00	0.00	0.06	0.00	0.00	0.00	0.00	0.00	0.00	0.00	0.00	0.00	0.00	0.00	0.06	0.06	0.11	0.00	0.00	0.00	0.00	0.00	0.06	0.00	0.00	0.00	0.00	0.00	0.00	0.00	0.00	0.00
CNOT4		2.88	0.79	1.74	1.14	1.75	1.85	2.16	1.50	1.21	1.45	2.35	1.72	1.29	1.70	1.94	0.90	1.93	2.02	2.24	1.61	1.40	2.40	2.04	1.83	1.77	1.84	1.46	1.27	2.52	2.11	1.62	1.40	2.06	1.20	1.76	1.70	2.30	1.77	2.37	1.60	2.46	1.44	1.69	2.86	1.82	1.36	1.57	1.19
AC005086.2		0.00	0.00	0.08	0.08	0.00	0.08	0.00	0.10	0.13	0.14	0.11	0.00	0.12	0.00	0.00	0.00	0.00	0.00	0.08	0.00	0.00	0.13	0.07	0.00	0.00	0.00	0.00	0.00	0.00	0.00	0.00	0.00	0.16	0.22	0.10	0.00	0.16	0.14	0.16	0.00	0.21	0.00	0.00	0.08	0.08	0.00	0.00	0.00
AC024581.1		0.00	0.00	0.00	0.00	0.00	0.16	0.00	0.00	0.15	0.00	0.13	0.00	0.10	0.00	0.00	0.00	0.05	0.00	0.00	0.07	0.00	0.00	0.03	0.04	0.13	0.00	0.04	0.39	0.00	0.00	0.00	0.00	0.00	0.00	0.00	0.00	0.00	0.31	0.00	0.06	0.00	0.00	0.04	0.03	0.03	0.00	0.00	0.00
AL139022.2		0.00	0.00	0.00	0.08	0.13	0.12	0.08	0.00	0.07	0.07	0.05	0.00	0.19	0.00	0.00	0.10	0.00	0.14	0.13	0.09	0.16	0.03	0.04	0.00	0.04	0.09	0.05	0.00	0.00	0.15	0.13	0.18	0.00	0.00	0.05	0.25	0.08	0.04	0.16	0.11	0.00	0.06	0.00	0.24	0.04	0.05	0.00	0.30
IGHG4		0.00	95.35	0.70	0.10	12.02	2.13	3.85	3.99	0.34	53.18	1.42	45.37	0.08	2.33	0.23	3.13	23.31	15.84	0.21	7.31	6.09	7.57	0.02	161.52	1.92	0.05	5.03	0.40	4.79	2.82	0.48	0.09	6.87	8.48	4.51	8.91	2.17	36.77	18.93	2.13	0.24	93.95	20.65	0.05	8.09	3.56	0.69	56.58
EEF1B2P4		0.00	0.00	0.00	0.00	0.00	0.00	0.00	0.00	0.00	0.09	0.00	0.00	0.00	0.00	0.00	0.00	0.00	0.00	0.00	0.11	0.00	0.00	0.00	0.00	0.05	0.06	0.00	0.00	0.00	0.00	0.05	0.00	0.00	0.00	0.00	0.00	0.00	0.00	0.00	0.00	0.00	0.00	0.00	0.00	0.00	0.06	0.00	0.00
LINC01791		0.00	0.00	0.00	0.00	0.00	0.00	0.00	0.03	0.00	0.00	0.00	0.00	0.00	0.00	0.00	0.03	0.00	0.00	0.00	0.00	0.00	0.00	0.00	0.00	0.00	0.00	0.00	0.00	0.00	0.00	0.00	0.00	0.00	0.00	0.00	0.00	0.00	0.00	0.00	0.00	0.00	0.00	0.00	0.00	0.00	0.00	0.00	0.00
SPRN		0.17	1.02	1.22	0.58	0.54	1.62	0.62	0.43	1.74	1.31	0.92	0.66	0.75	0.94	0.67	0.27	2.33	0.94	0.39	1.52	0.57	0.71	1.28	0.83	0.90	1.69	0.94	1.36	1.30	1.00	1.14	1.34	0.92	2.65	0.80	0.72	3.44	0.91	1.41	1.36	0.66	0.69	1.47	0.80	1.21	1.15	1.52	1.62
RN7SKP151		0.00	0.00	0.00	0.00	0.00	0.00	0.00	0.07	0.00	0.00	0.00	0.00	0.00	0.00	0.00	0.00	0.00	0.00	0.00	0.00	0.00	0.00	0.00	0.00	0.00	0.00	0.00	0.00	0.00	0.00	0.00	0.00	0.00	0.00	0.00	0.00	0.00	0.00	0.00	0.00	0.00	0.00	0.00	0.06	0.00	0.07	0.00	0.00
OR9H1P		0.00	0.00	0.00	0.00	0.00	0.00	0.00	0.00	0.00	0.00	0.00	0.00	0.00	0.00	0.00	0.00	0.00	0.00	0.00	0.00	0.02	0.02	0.00	0.00	0.00	0.00	0.00	0.00	0.00	0.00	0.00	0.00	0.00	0.00	0.00	0.00	0.00	0.00	0.00	0.00	0.00	0.00	0.00	0.00	0.00	0.00	0.00	0.00
RPL9P28		0.00	0.03	0.06	0.03	0.00	0.00	0.00	0.04	0.05	0.00	0.00	0.00	0.00	0.10	0.07	0.08	0.00	0.11	0.00	0.00	0.05	0.05	0.03	0.00	0.06	0.07	0.04	0.04	0.20	0.00	0.07	0.00	0.06	0.09	0.00	0.00	0.31	0.08	0.03	0.17	0.00	0.05	0.00	0.06	0.03	0.04	0.04	0.00
LARP7P3		0.00	0.00	0.00	0.00	0.00	0.00	0.00	0.00	0.00	0.00	0.00	0.00	0.00	0.00	0.00	0.00	0.00	0.00	0.00	0.00	0.00	0.00	0.00	0.00	0.00	0.00	0.00	0.00	0.00	0.00	0.00	0.00	0.00	0.00	0.07	0.00	0.00	0.00	0.00	0.00	0.00	0.00	0.00	0.00	0.00	0.00	0.00	0.00
AL031727.1		0.29	0.38	0.12	0.62	0.34	0.32	0.37	0.39	1.53	0.42	0.90	0.39	1.00	0.38	0.22	0.55	1.66	0.96	0.16	1.13	0.72	0.53	0.34	0.74	0.47	1.58	1.64	0.54	2.51	0.14	0.46	0.98	0.40	2.13	0.35	0.67	0.88	0.45	0.72	1.44	0.53	0.98	0.45	0.70	0.49	0.64	0.85	2.24
C5orf46		0.03	0.19	0.10	0.02	0.15	0.00	1.33	0.07	0.80	0.34	0.61	0.03	0.09	0.02	0.02	0.04	0.97	0.67	0.00	0.05	0.03	0.01	0.00	0.72	0.00	0.02	0.02	0.33	0.32	0.04	0.09	0.48	0.03	0.06	0.13	0.40	0.21	1.93	0.49	0.36	0.07	0.25	0.32	0.01	0.03	0.00	0.16	0.72
AL139420.2		0.00	0.00	0.04	0.05	0.00	0.00	0.00	0.00	0.00	0.00	0.00	0.00	0.00	0.00	0.00	0.00	0.00	0.00	0.00	0.00	0.00	0.00	0.00	0.00	0.00	0.00	0.00	0.00	0.00	0.00	0.00	0.00	0.00	0.00	0.00	0.00	0.00	0.00	0.00	0.04	0.00	0.00	0.00	0.00	0.00	0.00	0.00	0.00
PDCD5P2		0.00	0.00	0.00	0.00	0.00	0.00	0.00	0.00	0.00	0.00	0.00	0.00	0.00	0.00	0.00	0.07	0.00	0.00	0.00	0.00	0.00	0.00	0.05	0.00	0.00	0.00	0.00	0.07	0.00	0.00	0.00	0.00	0.00	0.00	0.00	0.00	0.00	0.05	0.00	0.00	0.00	0.00	0.00	0.00	0.00	0.00	0.00	0.00
AL022099.1		0.00	0.00	0.00	0.00	0.00	0.00	0.00	0.00	0.00	0.00	0.00	0.00	0.00	0.00	0.00	0.00	0.00	0.00	0.00	0.00	0.00	0.00	0.00	0.00	0.00	0.00	0.00	0.00	0.00	0.00	0.00	0.00	0.00	0.00	0.00	0.00	0.00	0.00	0.00	0.00	0.00	0.00	0.00	0.00	0.00	0.00	0.00	0.00
PIF1		0.17	0.05	0.09	0.08	0.09	0.15	0.14	0.07	0.34	0.08	0.10	0.07	0.11	0.03	0.52	0.10	0.05	0.22	0.11	0.25	0.05	0.06	0.24	0.12	0.15	0.06	0.19	0.45	0.14	0.10	0.02	0.10	0.27	0.07	0.12	0.09	0.62	0.37	0.19	0.07	0.33	0.33	0.16	0.10	0.12	0.16	0.11	0.13
GDF5		0.02	0.01	0.00	0.00	0.01	0.00	0.01	0.03	0.00	0.01	0.00	0.00	0.01	0.01	0.01	0.00	0.00	0.01	0.00	0.00	0.00	0.00	0.00	0.00	0.00	0.01	0.01	0.01	0.01	0.09	0.14	0.08	0.03	0.00	0.03	0.00	0.11	0.00	0.02	0.10	0.01	0.03	0.01	0.02	0.05	0.01	0.00	0.00
IL2RB		0.48	0.24	1.65	0.61	2.48	0.55	1.08	0.66	0.24	0.66	1.02	3.12	0.17	1.09	1.17	3.68	0.54	0.62	0.75	1.08	1.17	1.58	0.57	0.66	0.91	0.16	1.77	0.41	2.26	1.91	0.79	0.53	1.72	0.67	0.78	1.52	0.32	2.31	1.30	1.85	0.45	1.12	1.17	1.72	2.52	2.01	0.25	1.20
AC083799.1		4.96	2.20	2.26	4.44	4.53	2.70	2.56	2.35	5.01	2.69	3.41	2.43	3.27	2.74	1.92	5.24	4.73	4.45	1.62	3.54	4.39	3.59	2.98	2.74	4.50	2.11	8.22	6.47	6.23	4.59	1.60	3.60	2.36	2.18	2.58	4.82	5.70	5.53	3.31	3.97	6.51	3.55	2.86	1.08	4.23	2.85	2.28	4.96
AC079075.1		0.00	0.00	0.00	0.00	0.00	0.00	0.00	0.00	0.00	0.07	0.00	0.00	0.00	0.00	0.00	0.00	0.00	0.00	0.08	0.00	0.00	0.00	0.00	0.05	0.00	0.00	0.00	0.00	0.00	0.00	0.00	0.00	0.00	0.00	0.00	0.00	0.00	0.00	0.04	0.00	0.04	0.00	0.00	0.00	0.00	0.00	0.00	0.00
AC074344.1		0.00	0.00	0.00	0.00	0.00	0.00	0.00	0.00	0.00	0.00	0.00	0.00	0.00	0.00	0.00	0.00	0.00	0.00	0.00	0.00	0.00	0.00	0.00	0.00	0.00	0.00	0.00	0.00	0.00	0.00	0.00	0.00	0.00	0.00	0.00	0.00	0.00	0.00	0.00	0.00	0.00	0.00	0.00	0.00	0.00	0.00	0.00	0.00
RF00019		0.00	0.00	0.00	0.00	0.00	0.00	0.18	0.65	0.00	0.00	0.00	0.00	0.00	0.19	0.00	0.44	0.00	0.20	0.00	0.00	0.14	0.00	0.16	0.00	0.00	0.19	0.00	0.00	0.00	0.00	0.00	0.00	0.00	0.00	0.00	0.00	0.00	0.00	0.00	0.00	0.00	0.00	0.00	0.00	0.00	0.00	0.00	0.00
AC073862.3		0.00	0.00	0.00	0.01	0.01	0.01	0.00	0.00	0.00	0.00	0.00	0.00	0.00	0.00	0.00	0.00	0.00	0.00	0.00	0.00	0.00	0.01	0.02	0.00	0.00	0.00	0.00	0.01	0.00	0.00	0.00	0.00	0.00	0.00	0.00	0.02	0.00	0.00	0.00	0.00	0.00	0.00	0.05	0.00	0.01	0.00	0.00	0.00
AC022509.2		1.72	1.02	0.56	0.40	1.33	2.31	1.18	1.24	4.15	1.86	0.62	1.02	1.01	0.99	0.65	0.94	0.60	1.99	0.77	1.83	1.50	1.36	1.46	0.75	0.39	2.75	1.19	0.70	0.85	1.77	1.18	3.32	1.67	1.81	1.81	1.94	0.52	1.35	1.31	1.42	1.13	1.55	1.35	0.59	2.44	1.90	0.61	0.89
UBOX5		1.36	1.21	1.34	1.00	1.14	2.12	1.36	1.02	2.96	1.38	1.87	1.38	1.62	1.14	1.44	0.85	3.44	2.20	1.99	2.19	1.30	1.13	1.69	1.37	1.63	1.82	1.17	2.13	2.23	1.97	1.52	2.41	1.96	1.88	1.17	1.24	2.27	2.45	1.59	2.20	1.53	1.59	1.30	2.25	1.65	1.46	1.81	1.15
AL033527.1		0.00	0.00	0.00	0.00	0.00	0.00	0.00	0.00	0.00	0.00	0.00	0.00	0.00	0.00	0.00	0.00	0.00	0.00	0.00	0.00	0.00	0.00	0.00	0.00	0.00	0.00	0.00	0.00	0.00	0.00	0.00	0.00	0.00	0.00	0.00	0.00	0.00	0.00	0.00	0.00	0.00	0.00	0.00	0.00	0.00	0.00	0.00	0.00
UBXN7		3.40	0.24	0.95	1.11	1.30	2.17	1.89	1.11	1.52	0.84	1.23	1.05	0.57	1.33	0.92	0.66	0.24	2.49	1.59	1.02	1.28	1.09	1.37	0.76	2.03	1.44	0.95	2.22	0.61	1.21	0.99	0.70	0.73	0.39	1.30	1.49	0.77	1.29	1.02	1.12	1.45	0.85	0.97	2.45	1.66	0.87	0.90	0.69
RNU6-1179P		0.00	0.00	0.00	0.00	0.00	0.00	0.00	0.00	0.00	0.00	0.00	0.00	0.00	0.00	0.00	0.00	0.00	0.00	0.00	0.00	0.00	0.00	0.00	0.00	0.00	0.00	0.00	0.00	0.00	0.00	0.00	0.00	0.00	0.00	0.00	0.00	0.00	0.00	0.00	0.00	0.00	0.00	0.00	0.00	0.00	0.00	0.00	0.00
KDSR		12.35	3.00	8.67	10.99	9.10	3.10	5.96	6.34	3.20	3.90	10.52	4.53	6.34	5.73	4.06	7.33	3.49	6.25	7.71	5.19	7.01	6.58	5.44	5.52	4.60	6.02	5.82	8.81	3.64	6.63	4.28	6.31	6.83	3.43	8.14	7.01	3.08	7.19	6.88	7.35	4.25	4.57	6.85	7.73	6.80	6.43	7.14	11.39
AC116447.1		0.07	0.35	0.16	0.00	0.12	0.12	0.08	0.15	0.13	0.00	0.16	0.09	0.06	0.47	0.04	0.05	0.52	0.14	0.12	0.25	0.28	0.07	0.15	0.00	0.12	0.18	0.23	0.15	0.09	0.24	0.08	0.09	0.00	0.33	0.15	0.06	0.00	0.00	0.08	0.07	0.00	0.06	0.23	0.31	0.25	0.27	0.19	0.07
AC006305.3		0.00	0.00	0.00	0.00	0.00	0.00	0.00	0.00	0.00	0.00	0.00	0.00	0.00	0.08	0.00	0.00	0.00	0.00	0.00	0.00	0.00	0.00	0.00	0.00	0.00	0.00	0.00	0.00	0.00	0.00	0.00	0.00	0.00	0.00	0.00	0.00	0.00	0.00	0.00	0.04	0.00	0.00	0.00	0.00	0.00	0.00	0.00	0.00
RF00019		0.00	0.00	0.00	0.00	0.00	0.00	0.00	0.00	0.00	0.00	0.00	0.00	0.00	0.00	0.00	0.00	0.00	0.00	0.00	0.00	0.00	0.00	0.00	0.00	0.00	0.00	0.00	0.00	0.00	0.00	0.00	0.00	0.00	0.00	0.00	0.00	0.00	0.00	0.00	0.00	0.00	0.00	0.00	0.00	0.00	0.00	0.00	0.00
ELOCP32		0.00	0.00	0.00	0.00	0.00	0.00	0.00	0.00	0.00	0.00	0.00	0.00	0.00	0.00	0.00	0.00	0.00	0.00	0.00	0.00	0.00	0.00	0.00	0.00	0.00	0.00	0.00	0.00	0.00	0.00	0.00	0.00	0.00	0.00	0.00	0.00	0.00	0.00	0.00	0.00	0.00	0.00	0.00	0.00	0.00	0.00	0.00	0.00
GCGR		0.01	3.43	47.78	8.02	12.69	1.55	8.46	18.80	0.27	10.40	5.97	30.74	44.07	17.61	0.05	0.02	47.60	27.68	77.44	5.65	17.65	23.16	26.69	5.33	2.15	59.16	9.71	1.47	0.12	0.65	33.12	3.66	25.81	0.00	24.25	18.08	33.75	0.01	21.41	12.88	29.40	12.66	9.41	32.37	16.89	22.58	0.84	17.28
AC114488.2		0.03	0.01	0.02	0.01	0.01	0.00	0.02	0.04	0.00	0.01	0.01	0.03	0.00	0.00	0.00	0.00	0.00	0.01	0.00	0.00	0.01	0.01	0.01	0.01	0.03	0.02	0.02	0.01	0.00	0.01	0.01	0.01	0.00	0.02	0.02	0.00	0.03	0.01	0.00	0.01	0.00	0.00	0.03	0.05	0.02	0.02	0.02	0.03
AC092718.4		4.49	3.20	5.84	1.31	2.01	3.90	2.26	3.73	4.38	9.98	6.69	5.34	3.84	5.65	7.02	5.62	6.12	7.69	12.67	9.01	4.41	4.06	3.39	5.90	7.44	4.61	3.19	4.58	4.18	4.78	3.79	8.99	7.27	9.13	4.07	4.67	11.50	6.72	6.70	7.88	2.38	16.36	5.89	5.50	4.99	6.72	4.42	3.59
ENKUR		0.00	0.02	0.15	0.01	0.13	0.02	0.03	0.12	0.01	0.09	0.02	0.11	0.10	0.03	0.21	0.12	0.01	0.07	0.04	0.11	0.10	0.07	0.09	0.03	0.03	0.02	0.01	0.02	0.38	0.04	0.02	0.06	0.04	0.01	0.03	0.10	0.00	0.02	0.11	0.19	0.05	0.01	0.15	0.01	0.03	0.03	0.15	0.16
SLC16A1-AS1		0.24	0.05	0.33	0.13	0.12	0.06	0.13	0.05	0.07	0.09	0.12	0.07	0.04	0.05	0.44	0.16	0.14	0.12	0.18	0.44	0.28	0.11	0.16	0.08	0.03	0.31	0.09	0.38	0.13	0.19	0.03	0.10	0.16	0.55	0.29	0.13	1.20	0.24	0.29	0.35	0.15	0.23	0.19	0.30	0.10	0.08	0.20	0.10
AC010636.2		0.00	0.00	0.00	0.00	0.00	0.00	0.00	0.00	0.00	0.00	0.00	0.00	0.00	0.00	0.00	0.00	0.00	0.00	0.00	0.00	0.03	0.00	0.00	0.00	0.07	0.00	0.00	0.00	0.00	0.00	0.00	0.00	0.00	0.00	0.04	0.05	0.00	0.03	0.00	0.00	0.00	0.00	0.00	0.03	0.00	0.04	0.00	0.00
AF111167.2		0.41	0.02	0.45	0.12	0.50	0.15	0.39	0.66	0.11	0.45	0.14	0.55	0.61	0.58	0.13	0.25	0.53	0.07	0.28	0.42	0.77	0.87	0.31	0.22	0.36	0.45	0.09	0.08	0.11	0.11	0.32	0.36	0.12	0.14	0.45	0.54	0.17	0.18	0.29	0.30	0.11	0.21	0.30	0.46	0.31	0.32	0.09	0.25
FABP5P13		0.00	0.00	0.00	0.00	0.00	0.00	0.00	0.00	0.00	0.00	0.00	0.00	0.00	0.00	0.00	0.00	0.00	0.00	0.00	0.00	0.00	0.00	0.00	0.00	0.00	0.00	0.00	0.00	0.00	0.00	0.00	0.00	0.00	0.00	0.00	0.00	0.00	0.00	0.11	0.00	0.00	0.00	0.00	0.00	0.00	0.00	0.00	0.00
AC140479.1		0.00	0.00	0.00	0.00	0.00	0.00	0.00	0.00	0.00	0.00	0.00	0.00	0.00	0.00	0.00	0.00	0.00	0.00	0.00	0.00	0.00	0.00	0.00	0.00	0.00	0.00	0.00	0.00	0.00	0.00	0.00	0.00	0.00	0.00	0.00	0.00	0.00	0.00	0.00	0.00	0.00	0.00	0.06	0.00	0.00	0.00	0.00	0.00
AC006335.3		0.00	0.00	0.00	0.00	0.00	0.00	0.00	0.00	0.00	0.00	0.00	0.00	0.00	0.00	0.00	0.00	0.00	0.00	0.00	0.00	0.00	0.00	0.00	0.00	0.00	0.00	0.00	0.00	0.00	0.00	0.00	0.00	0.00	0.00	0.00	0.00	0.00	0.00	0.00	0.00	0.00	0.00	0.00	0.00	0.00	0.00	0.00	0.00
RPSA		37.23	66.53	48.87	66.47	28.39	64.28	69.75	27.30	117.58	37.84	46.11	37.47	55.09	27.43	101.54	23.12	104.85	95.17	32.05	111.52	34.02	41.68	46.18	59.22	40.30	64.18	75.47	83.12	110.31	36.56	44.36	67.71	59.64	135.69	60.37	31.53	219.04	105.82	80.51	84.82	45.07	149.63	41.39	36.68	49.15	39.32	61.06	63.64
AL137159.1		0.13	0.03	0.00	0.04	0.03	0.07	0.07	0.00	0.11	0.00	0.24	0.00	0.00	0.04	0.00	0.04	0.00	0.16	0.14	0.11	0.00	0.00	0.27	0.00	0.00	0.08	0.08	0.04	0.00	0.30	0.04	0.00	0.00	0.00	0.04	0.05	0.00	0.12	0.04	0.03	0.16	0.00	0.12	0.17	0.04	0.24	0.08	0.19
U73169.1		0.00	0.00	0.05	0.00	0.04	0.10	0.00	0.00	0.00	0.00	0.00	0.00	0.08	0.00	0.00	0.00	0.00	0.00	0.00	0.00	0.04	0.00	0.00	0.07	0.00	0.00	0.00	0.06	0.00	0.00	0.00	0.06	0.00	0.00	0.00	0.08	0.00	0.00	0.00	0.13	0.04	0.00	0.06	0.10	0.00	0.00	0.00	0.09
RF00019		0.00	0.00	0.00	0.00	0.00	0.00	0.35	0.00	0.00	0.00	0.00	0.00	0.00	0.00	0.00	0.00	0.00	0.00	0.00	0.00	0.00	0.00	0.00	0.00	0.00	0.00	0.00	0.00	0.00	0.20	0.00	0.00	0.00	0.00	0.00	0.00	0.00	0.00	0.00	0.00	0.00	0.00	0.00	0.00	0.17	0.00	0.00	0.00
RAI1-AS1		0.00	0.00	0.00	0.00	0.00	0.03	0.00	0.03	0.00	0.00	0.00	0.00	0.00	0.00	0.00	0.00	0.00	0.03	0.00	0.00	0.02	0.00	0.00	0.00	0.00	0.00	0.09	0.03	0.00	0.00	0.00	0.03	0.00	0.03	0.00	0.00	0.00	0.00	0.03	0.00	0.00	0.08	0.00	0.00	0.03	0.03	0.00	0.00
ATF6B		21.76	8.17	9.89	16.16	11.07	14.09	26.77	12.19	13.28	16.41	18.94	13.85	10.02	10.03	12.41	7.72	2.51	16.57	15.67	16.31	14.36	10.81	17.29	11.64	21.65	33.18	19.41	19.41	8.11	20.56	9.90	18.33	18.50	5.93	15.94	11.60	4.86	35.23	14.58	13.89	11.06	5.47	16.70	14.37	17.28	11.30	13.06	8.84
AP003032.1		0.00	0.00	0.38	0.00	0.00	0.00	0.00	0.00	0.00	0.00	0.00	0.00	0.00	0.00	0.07	0.00	0.00	0.83	0.07	0.00	0.26	0.27	0.00	0.00	0.00	0.29	0.00	0.08	0.14	0.08	0.14	0.37	0.00	0.27	0.00	0.40	1.31	0.06	0.07	0.12	0.00	0.50	0.07	0.06	0.13	0.37	0.15	0.12
RN7SL246P		0.00	0.00	0.00	0.00	0.00	0.00	0.00	0.00	0.00	0.00	0.00	0.00	0.00	0.00	0.00	0.00	0.00	0.00	0.00	0.00	0.00	0.05	0.00	0.00	0.06	0.00	0.00	0.00	0.00	0.00	0.00	0.00	0.00	0.00	0.00	0.00	0.00	0.00	0.00	0.05	0.05	0.00	0.00	0.00	0.00	0.00	0.00	0.00
TUBB8P10		0.00	0.01	0.00	0.00	0.00	0.00	0.00	0.00	0.00	0.00	0.00	0.00	0.00	0.00	0.00	0.00	0.00	0.00	0.00	0.00	0.00	0.00	0.00	0.00	0.00	0.02	0.00	0.00	0.00	0.00	0.00	0.00	0.00	0.00	0.00	0.00	0.00	0.00	0.00	0.00	0.00	0.00	0.00	0.00	0.00	0.00	0.00	0.00
GYPC		1.88	4.30	1.72	2.04	4.98	1.82	3.99	3.85	2.74	3.94	2.41	4.59	7.23	2.41	3.79	1.97	5.56	2.64	2.55	3.58	4.21	2.76	1.06	5.68	8.42	0.91	7.43	2.33	7.53	3.17	3.58	6.11	4.03	3.27	5.43	4.24	8.68	4.50	4.53	10.06	1.26	11.39	3.74	2.90	5.44	7.90	3.57	7.56
IRS4		0.00	0.00	0.00	0.00	0.00	0.00	0.00	0.00	0.00	0.00	0.00	0.01	0.00	0.00	0.00	0.00	0.00	0.00	0.00	0.00	0.00	0.00	0.00	0.00	0.00	0.00	0.00	0.00	0.00	0.00	0.00	0.00	0.00	0.00	0.00	0.00	0.00	0.00	0.00	0.00	0.00	0.00	0.00	0.00	0.00	0.00	0.00	0.00
RNU6ATAC34P		0.00	0.00	0.00	0.00	0.00	0.00	0.00	0.00	0.00	0.00	0.00	0.00	0.00	0.00	0.00	0.00	0.00	0.17	0.00	0.00	0.12	0.00	0.00	0.00	0.00	0.00	0.00	0.00	0.00	0.00	0.00	0.00	0.00	0.00	0.00	0.00	0.00	0.00	0.00	0.00	0.00	0.00	0.00	0.00	0.00	0.00	0.00	0.00
RPSAP43		0.00	0.00	0.00	0.00	0.00	0.00	0.00	0.00	0.00	0.00	0.00	0.00	0.00	0.00	0.00	0.00	0.00	0.00	0.00	0.03	0.05	0.00	0.00	0.00	0.00	0.00	0.00	0.00	0.00	0.00	0.03	0.00	0.00	0.00	0.00	0.00	0.00	0.00	0.03	0.03	0.00	0.00	0.00	0.00	0.00	0.03	0.00	0.00
RNU6-675P		0.00	0.00	0.00	0.00	0.00	0.00	0.00	0.00	0.00	0.00	0.00	0.00	0.00	0.00	0.00	0.00	0.00	0.00	0.00	0.00	0.00	0.00	0.00	0.00	0.00	0.00	0.00	0.00	0.00	0.00	0.00	0.00	0.00	0.00	0.00	0.00	0.00	0.00	0.00	0.00	0.00	0.00	0.00	0.00	0.00	0.00	0.00	0.00
AC104985.1		0.00	0.00	0.00	0.00	0.00	0.00	0.00	0.00	0.00	0.00	0.00	0.00	0.00	0.00	0.00	0.00	0.00	0.00	0.00	0.00	0.00	0.00	0.00	0.00	0.00	0.00	0.00	0.00	0.00	0.00	0.00	0.00	0.00	0.00	0.00	0.00	0.00	0.00	0.00	0.00	0.00	0.00	0.00	0.00	0.00	0.00	0.00	0.00
SNRPGP1		0.00	0.00	0.00	0.00	0.00	0.00	0.00	0.00	0.00	0.00	0.00	0.00	0.00	0.00	0.00	0.00	0.00	0.00	0.00	0.00	0.00	0.00	0.00	0.00	0.00	0.09	0.00	0.00	0.00	0.00	0.00	0.00	0.00	0.00	0.00	0.00	0.00	0.00	0.00	0.00	0.00	0.00	0.00	0.00	0.00	0.00	0.00	0.00
ZNF346-IT1		0.13	0.02	0.05	0.03	0.06	0.17	0.03	0.09	0.04	0.21	0.06	0.05	0.15	0.05	0.00	0.03	0.00	0.20	0.07	0.00	0.06	0.02	0.02	0.03	0.02	0.05	0.03	0.09	0.05	0.09	0.00	0.03	0.05	0.00	0.00	0.04	0.10	0.04	0.02	0.02	0.04	0.07	0.08	0.14	0.02	0.17	0.00	0.18
AC024559.2		0.00	0.00	0.39	0.32	0.19	0.06	0.58	0.15	0.15	0.33	0.25	0.37	0.29	0.13	0.30	0.62	0.18	0.11	0.19	0.26	0.24	0.46	0.12	0.08	0.00	0.68	0.04	0.27	0.00	0.19	0.46	0.03	0.06	0.00	0.62	0.19	0.00	0.08	0.16	0.14	0.93	0.14	0.07	0.34	0.09	0.28	0.11	0.06
RF00019		0.00	0.00	0.00	0.00	0.00	0.00	0.00	0.00	0.00	0.00	0.00	0.00	0.00	0.00	0.00	0.00	0.00	0.00	0.00	0.00	0.00	0.00	0.00	0.00	0.00	0.00	0.00	0.00	0.00	0.00	0.00	0.00	0.00	0.00	0.00	0.00	0.00	0.00	0.00	0.00	0.00	0.00	0.00	0.00	0.00	0.00	0.00	0.00
AC091691.2		0.00	0.00	0.00	0.00	0.00	0.00	0.00	0.00	0.00	0.00	0.00	0.00	0.00	0.00	0.00	0.00	0.00	0.00	0.00	0.00	0.00	0.00	0.00	0.00	0.00	0.00	0.00	0.00	0.00	0.00	0.00	0.00	0.00	0.00	0.00	0.00	0.00	0.00	0.00	0.00	0.00	0.00	0.00	0.00	0.00	0.00	0.00	0.00
RF00406		0.00	0.12	0.39	0.55	0.00	0.13	0.00	0.16	0.00	0.23	0.70	0.29	0.00	0.00	0.00	0.00	0.00	0.15	0.00	0.14	0.10	0.22	0.12	0.18	0.00	0.15	0.00	0.00	0.29	0.00	0.00	0.00	0.00	0.00	0.00	0.20	0.26	0.23	0.13	0.35	0.00	0.20	0.45	0.13	0.00	0.15	0.00	0.48
AC007012.2		0.00	0.00	0.00	0.00	0.00	0.00	0.00	0.00	0.00	0.00	0.00	0.00	0.00	0.00	0.00	0.00	0.00	0.00	0.00	0.00	0.00	0.00	0.00	0.00	0.00	0.00	0.00	0.00	0.00	0.01	0.00	0.00	0.00	0.00	0.00	0.00	0.00	0.00	0.00	0.00	0.00	0.00	0.00	0.00	0.00	0.00	0.00	0.00
RPS3AP36		0.04	0.02	0.07	0.00	0.00	0.09	0.02	0.06	0.04	0.00	0.03	0.03	0.04	0.07	0.00	0.00	0.03	0.00	0.05	0.07	0.04	0.08	0.02	0.00	0.09	0.03	0.08	0.03	0.05	0.00	0.00	0.08	0.00	0.06	0.00	0.04	0.09	0.08	0.07	0.06	0.04	0.22	0.03	0.09	0.02	0.05	0.08	0.13
RNA5SP163		0.33	0.32	0.36	0.38	0.57	2.41	0.19	2.25	0.29	0.32	0.00	0.20	0.00	0.00	0.20	0.23	0.00	0.63	0.00	0.00	0.29	0.76	1.20	0.24	0.72	1.21	0.00	0.23	0.00	0.22	0.39	0.21	1.47	0.00	0.46	0.56	0.00	0.00	0.00	0.00	0.00	0.00	0.83	1.26	1.31	0.84	0.65	0.00
RPL29P23		0.00	0.00	0.00	0.00	0.00	0.00	0.00	0.00	0.00	0.00	0.00	0.00	0.00	0.00	0.00	0.00	0.00	0.00	0.00	0.00	0.00	0.00	0.00	0.00	0.00	0.00	0.00	0.00	0.00	0.00	0.00	0.00	0.00	0.00	0.00	0.00	0.00	0.00	0.00	0.00	0.00	0.00	0.00	0.00	0.00	0.00	0.00	0.00
OR9G1		0.00	0.00	0.00	0.00	0.00	0.00	0.00	0.00	0.00	0.00	0.00	0.00	0.00	0.00	0.00	0.00	0.00	0.00	0.00	0.00	0.00	0.00	0.00	0.00	0.00	0.00	0.00	0.00	0.00	0.00	0.00	0.00	0.00	0.00	0.00	0.00	0.00	0.00	0.00	0.00	0.00	0.00	0.00	0.00	0.00	0.00	0.00	0.00
AC005229.1		0.00	0.04	0.09	0.14	0.00	0.00	0.00	0.00	0.07	0.00	0.12	0.10	0.07	0.00	0.24	0.00	0.00	0.00	0.00	0.23	0.00	0.07	0.04	0.12	0.00	0.00	0.05	0.05	0.39	0.00	0.05	0.00	0.00	0.00	0.11	0.07	0.09	0.08	0.13	0.08	0.00	0.00	0.15	0.00	0.00	0.05	0.42	0.00
PRKCQ		0.06	0.13	0.11	0.10	0.28	0.05	0.29	0.12	0.19	0.27	0.39	0.42	0.01	0.15	0.17	0.30	0.23	0.32	0.08	0.33	0.27	0.07	0.02	0.25	0.25	0.01	0.46	0.64	0.35	0.49	0.05	0.09	0.24	0.17	0.34	0.18	0.25	0.38	0.40	0.29	0.02	0.46	0.09	0.18	0.39	0.25	0.10	0.57
LINC01801		0.01	0.00	0.02	0.00	0.02	0.02	0.01	0.01	0.00	0.00	0.01	0.00	0.00	0.02	0.03	0.02	0.00	0.02	0.03	0.00	0.02	0.02	0.01	0.00	0.09	0.00	0.01	0.01	0.00	0.01	0.00	0.03	0.02	0.00	0.02	0.02	0.00	0.01	0.01	0.01	0.02	0.00	0.02	0.07	0.02	0.00	0.01	0.01
TAS2R3		0.00	0.00	0.00	0.00	0.00	0.00	0.00	0.00	0.00	0.00	0.02	0.00	0.00	0.00	0.00	0.00	0.00	0.00	0.02	0.00	0.00	0.00	0.00	0.00	0.02	0.04	0.00	0.00	0.00	0.00	0.00	0.00	0.00	0.00	0.00	0.03	0.00	0.00	0.00	0.00	0.01	0.00	0.00	0.02	0.00	0.00	0.00	0.00
LBX1-AS1		0.00	0.00	0.00	0.00	0.00	0.06	0.00	0.00	0.00	0.00	0.00	0.00	0.00	0.00	0.00	0.00	0.00	0.00	0.00	0.00	0.00	0.00	0.00	0.00	0.01	0.00	0.01	0.00	0.00	0.01	0.00	0.00	0.00	0.00	0.00	0.00	0.00	0.00	0.00	0.00	0.00	0.00	0.00	0.00	0.00	0.00	0.01	0.00
NKPD1		0.00	0.01	0.00	0.02	0.01	0.00	0.00	0.00	0.01	0.00	0.00	0.00	0.00	0.00	0.00	0.00	0.00	0.00	0.01	0.01	0.01	0.00	0.00	0.00	0.12	0.00	0.01	0.03	0.00	0.00	0.01	0.01	0.02	0.00	0.00	0.00	0.00	0.00	0.00	0.01	0.01	0.00	0.01	0.00	0.02	0.01	0.01	0.00
NPRL3		2.53	2.42	3.34	3.04	2.45	4.96	3.89	2.56	1.79	2.88	3.65	2.33	3.62	1.95	4.39	1.22	2.58	4.74	2.42	5.36	2.40	2.67	2.07	2.42	5.00	4.87	3.37	2.87	4.39	3.59	2.46	3.01	5.09	4.50	5.24	2.46	2.80	4.68	2.97	4.33	3.74	3.39	3.01	3.60	4.09	3.47	4.30	2.34
AC025198.1		0.08	0.04	0.00	0.09	0.00	0.04	0.04	0.05	0.00	0.08	0.00	0.05	0.07	0.00	0.09	0.00	0.00	0.05	0.04	0.18	0.00	0.07	0.08	0.00	0.04	0.00	0.15	0.00	0.19	0.05	0.05	0.00	0.00	0.06	0.00	0.00	0.00	0.08	0.04	0.04	0.08	0.00	0.05	0.04	0.00	0.00	0.00	0.00
GOLT1B		16.85	6.02	4.83	3.90	4.71	7.54	7.46	4.20	4.41	4.75	9.76	3.69	3.57	5.22	3.23	10.64	2.15	12.59	8.84	8.56	5.94	4.95	10.24	4.65	7.00	9.68	7.10	8.15	9.92	9.31	5.69	5.36	7.28	4.52	6.90	6.65	5.59	8.45	8.42	6.51	10.41	4.36	7.10	10.67	5.68	4.30	6.39	4.86
STK39		1.19	0.95	0.43	0.58	0.85	2.66	1.27	0.87	1.89	1.25	4.58	0.72	1.38	1.14	0.24	0.40	0.18	3.55	0.58	4.67	1.03	0.27	2.25	3.06	1.79	0.10	1.65	2.96	1.27	4.64	1.64	0.99	0.63	2.28	0.88	0.74	1.44	2.81	0.57	0.59	1.06	0.90	3.47	1.06	1.24	2.04	1.79	1.35
RN7SL299P		0.00	0.00	0.00	0.00	0.00	0.00	0.00	0.00	0.00	0.00	0.00	0.00	0.00	0.00	0.00	0.00	0.00	0.00	0.00	0.00	0.00	0.00	0.00	0.00	0.00	0.00	0.00	0.00	0.00	0.00	0.00	0.00	0.00	0.00	0.00	0.00	0.00	0.00	0.00	0.00	0.00	0.00	0.00	0.00	0.00	0.00	0.00	0.00
EPCAM		22.37	0.10	0.02	0.09	3.73	3.83	1.83	0.64	0.16	0.54	0.10	8.93	0.03	0.20	0.02	0.01	0.23	1.32	0.01	0.42	0.57	0.07	4.13	0.40	11.49	0.16	33.29	126.81	0.05	0.09	1.37	0.02	0.06	0.24	0.02	9.70	1.09	0.44	1.52	0.52	0.28	0.02	0.56	0.07	21.03	0.49	0.19	5.24
DHX37		1.56	1.64	1.64	3.14	1.47	1.68	1.42	1.42	1.00	1.78	2.03	2.11	1.01	1.42	3.90	0.66	1.41	3.10	2.76	4.00	1.34	1.90	3.13	1.74	2.20	2.00	1.43	2.37	2.55	2.99	1.92	2.07	1.95	2.11	2.08	1.71	1.33	3.37	1.92	2.27	5.04	0.75	2.85	2.61	1.81	1.50	3.13	1.79
RF00019		0.00	0.00	0.00	0.00	0.00	0.00	0.00	0.00	0.00	0.00	0.00	0.00	0.00	0.00	0.00	0.00	0.00	0.00	0.00	0.00	0.00	0.00	0.00	0.00	0.00	0.00	0.00	0.00	0.00	0.00	0.00	0.00	0.00	0.00	0.00	0.00	0.00	0.00	0.00	0.00	0.00	0.00	0.00	0.00	0.00	0.00	0.00	0.00
AL031584.1		0.00	0.00	0.00	0.00	0.00	0.00	0.00	0.00	0.00	0.00	0.00	0.00	0.00	0.00	0.00	0.00	0.00	0.00	0.00	0.00	0.00	0.00	0.00	0.00	0.00	0.00	0.00	0.00	0.00	0.00	0.00	0.00	0.00	0.00	0.00	0.00	0.00	0.00	0.00	0.00	0.00	0.00	0.00	0.00	0.00	0.00	0.00	0.00
SORBS1		5.98	1.02	3.79	3.60	5.72	11.06	3.39	3.75	1.43	3.82	3.66	4.33	1.60	3.81	3.04	4.07	1.48	6.45	7.33	3.07	3.79	6.01	4.58	1.26	15.00	3.75	2.51	2.94	2.48	4.81	2.98	2.52	2.62	1.12	6.62	6.06	1.62	2.58	4.08	5.07	9.17	2.05	3.31	6.17	4.44	3.24	6.98	4.88
PDE1A		0.24	0.37	0.08	0.14	1.00	0.21	0.76	0.28	0.06	0.38	0.35	0.71	0.25	0.20	0.07	0.22	0.00	0.40	0.16	0.31	0.22	0.21	0.10	0.73	1.12	0.02	1.25	0.30	0.22	0.60	0.28	0.26	0.40	0.02	1.20	0.93	0.38	0.53	0.84	0.34	0.09	0.26	0.67	0.25	1.05	0.24	0.24	0.84
AC026347.1		0.00	0.00	0.00	0.00	0.00	0.00	0.00	0.00	0.00	0.00	0.00	0.00	0.06	0.00	0.00	0.00	0.00	0.04	0.00	0.00	0.00	0.00	0.00	0.00	0.00	0.00	0.00	0.00	0.00	0.00	0.00	0.00	0.00	0.00	0.00	0.00	0.00	0.00	0.00	0.00	0.00	0.00	0.00	0.00	0.00	0.00	0.00	0.00
MIR222HG		0.12	0.02	0.03	0.10	0.11	0.15	0.11	0.05	0.05	0.03	0.19	0.28	0.12	0.07	0.02	0.06	0.06	0.05	0.03	0.14	0.41	0.28	0.01	0.09	0.05	0.08	0.25	0.31	0.04	0.11	0.12	0.26	0.07	0.06	0.03	0.57	0.17	0.05	0.31	0.16	0.07	0.04	0.18	0.06	0.19	0.54	0.09	0.34
MIR8081		0.00	0.00	0.00	0.00	0.00	0.00	0.00	0.00	0.00	0.00	0.00	0.00	0.00	0.00	0.00	0.00	0.00	0.00	0.00	0.00	0.00	0.00	0.00	0.00	0.00	0.00	0.00	0.00	0.00	0.00	0.00	0.00	0.00	0.00	0.00	0.00	0.00	0.00	0.00	0.00	0.00	0.00	0.00	0.00	0.00	0.00	0.00	0.00
GPR155		2.85	1.76	2.24	1.10	1.92	2.33	1.82	0.77	1.27	1.68	1.89	1.92	1.56	1.65	0.49	2.74	1.08	1.86	6.13	1.42	1.83	1.26	1.05	1.32	1.50	2.31	1.35	1.21	3.56	1.93	0.92	1.34	2.16	1.02	1.40	1.56	2.12	0.85	1.28	1.73	3.70	0.78	2.10	2.72	1.44	1.08	0.71	1.36
RNU2-57P		0.00	0.00	0.00	0.00	0.00	0.00	0.00	0.00	0.00	0.00	0.00	0.00	0.00	0.00	0.00	0.00	0.00	0.00	0.00	0.00	0.00	0.00	0.00	0.00	0.00	0.00	0.00	0.00	0.00	0.00	0.00	0.00	0.00	0.00	0.00	0.00	0.00	0.00	0.00	0.00	0.00	0.00	0.00	0.00	0.00	0.00	0.00	0.00
THUMPD3		4.87	2.79	3.50	3.91	3.70	5.97	4.44	2.71	3.99	1.73	5.02	3.01	3.64	3.12	3.06	2.69	3.55	5.62	4.76	5.06	3.56	3.71	8.00	2.52	4.73	4.28	3.66	4.94	3.52	5.45	3.61	3.44	3.02	2.26	3.99	3.75	3.38	4.18	3.53	3.38	6.27	2.56	4.04	5.09	4.34	2.24	3.66	3.36
TPPP		2.22	1.32	1.07	1.01	0.97	1.41	3.01	0.40	0.13	0.33	0.52	1.34	0.71	0.72	0.23	0.68	0.29	0.72	3.10	0.10	1.45	1.35	0.98	0.94	2.74	0.81	1.45	1.53	1.58	2.20	3.08	0.42	0.74	0.82	1.69	1.76	0.63	0.31	0.46	1.01	1.76	1.47	0.54	2.77	2.25	0.58	0.80	1.20
DEFB110		0.00	0.00	0.00	0.00	0.00	0.00	0.00	0.00	0.00	0.00	0.00	0.00	0.00	0.00	0.00	0.00	0.00	0.00	0.00	0.00	0.00	0.00	0.00	0.00	0.00	0.00	0.00	0.00	0.00	0.00	0.00	0.00	0.00	0.00	0.00	0.00	0.00	0.00	0.00	0.00	0.00	0.00	0.00	0.00	0.00	0.00	0.00	0.00
AL591719.1		0.00	0.00	0.00	0.00	0.00	0.00	0.00	0.00	0.00	0.00	0.00	0.00	0.00	0.00	0.00	0.00	0.00	0.00	0.00	0.00	0.00	0.00	0.00	0.00	0.05	0.00	0.00	0.00	0.00	0.00	0.00	0.00	0.00	0.00	0.00	0.00	0.00	0.00	0.00	0.00	0.00	0.00	0.00	0.02	0.00	0.00	0.00	0.00
PCCA		17.07	7.88	22.22	7.85	13.20	20.75	11.31	8.59	6.20	5.09	10.23	11.81	14.92	18.51	7.17	9.17	2.15	7.78	8.32	16.01	10.28	7.84	10.23	6.75	20.60	7.90	11.07	4.73	2.15	7.80	10.33	6.76	10.33	4.22	9.52	9.46	5.21	14.75	7.56	5.75	6.74	9.39	13.59	8.72	11.33	14.33	15.59	6.47
MIR4528		0.00	0.00	0.00	0.00	0.00	0.00	0.00	0.00	0.00	0.00	0.00	0.00	0.00	0.00	0.00	0.00	0.00	0.00	0.00	0.00	0.00	0.00	0.00	0.00	0.00	0.00	0.00	0.00	0.00	0.00	0.00	0.00	0.00	0.00	0.00	0.00	0.00	0.00	0.00	0.00	0.00	0.00	0.00	0.00	0.00	0.00	0.00	0.00
ZGPAT		1.62	0.88	1.63	1.58	1.82	3.17	2.33	2.03	1.53	1.65	1.42	3.44	4.09	2.60	2.15	1.02	3.36	2.22	2.38	2.72	1.39	2.15	3.57	1.71	2.30	4.30	1.55	1.96	1.12	2.00	3.61	2.47	1.90	0.92	3.21	1.98	0.87	2.30	1.84	1.44	4.38	2.42	1.36	2.23	2.30	1.96	1.99	1.55
LINC02553		0.00	0.00	0.00	0.00	0.00	0.03	0.00	0.00	0.00	0.00	0.00	0.00	0.00	0.00	0.00	0.00	0.00	0.00	0.00	0.00	0.00	0.00	0.00	0.00	0.00	0.00	0.00	0.00	0.00	0.00	0.00	0.00	0.00	0.00	0.00	0.00	0.00	0.00	0.00	0.00	0.00	0.00	0.00	0.00	0.00	0.00	0.00	0.00
KRT18P19		0.00	0.11	0.00	0.08	0.02	0.10	0.08	0.00	0.04	0.00	0.07	0.03	0.08	0.03	0.00	0.03	0.26	0.06	0.00	0.05	0.04	0.09	0.05	0.03	0.05	0.00	0.06	0.16	0.34	0.00	0.03	0.09	0.00	0.04	0.06	0.00	0.00	0.07	0.00	0.20	0.05	0.00	0.09	0.08	0.05	0.00	0.30	0.09
LINC00656		0.00	0.00	0.00	0.00	0.00	0.00	0.00	0.01	0.00	0.00	0.00	0.00	0.00	0.00	0.00	0.00	0.00	0.00	0.00	0.00	0.00	0.00	0.00	0.01	0.00	0.00	0.01	0.01	0.00	0.00	0.00	0.02	0.00	0.00	0.00	0.00	0.00	0.00	0.01	0.00	0.00	0.00	0.00	0.00	0.01	0.03	0.00	0.03
MRI1		4.90	0.73	2.10	5.35	3.11	4.34	3.15	3.42	2.85	3.15	3.92	2.94	3.60	2.60	4.08	1.70	0.58	5.92	1.17	4.47	2.00	2.67	4.26	2.12	3.67	3.32	2.75	3.92	2.34	2.71	2.88	3.64	4.02	1.40	2.70	3.73	1.75	2.83	3.38	2.60	2.45	1.84	2.34	2.00	3.17	2.60	5.43	2.91
EVI5L		1.98	1.20	1.24	1.46	0.82	1.75	1.90	1.20	2.16	1.10	1.79	1.85	0.97	1.61	1.35	0.58	0.68	2.09	2.10	1.62	0.95	0.71	2.36	1.15	1.90	1.78	0.74	1.61	0.82	1.60	1.51	1.08	2.42	0.79	1.26	1.06	0.46	1.37	1.29	2.01	1.06	0.49	1.72	1.86	1.25	1.54	1.83	0.83
LINC02587		0.00	0.00	0.18	0.00	0.02	0.03	0.03	0.03	0.00	0.00	0.00	0.03	0.04	0.00	0.03	0.16	0.00	0.00	0.00	0.00	0.37	0.17	0.00	0.00	0.03	0.89	0.00	0.10	0.00	0.00	0.00	0.58	0.00	0.00	0.00	0.12	0.00	0.00	0.03	0.09	0.35	0.04	0.00	0.31	0.00	0.03	0.00	0.00
RPL4P6		0.05	0.04	0.04	0.07	0.08	0.13	0.04	0.10	0.13	0.10	0.11	0.08	0.07	0.03	0.05	0.14	0.00	0.11	0.00	0.10	0.07	0.15	0.16	0.09	0.15	0.14	0.08	0.10	0.09	0.22	0.12	0.14	0.06	0.02	0.17	0.11	0.14	0.10	0.13	0.23	0.27	0.04	0.13	0.16	0.04	0.05	0.10	0.05
AC018946.2		0.00	0.00	0.01	0.01	0.00	0.00	0.00	0.00	0.02	0.00	0.01	0.00	0.02	0.02	0.01	0.01	0.00	0.00	0.00	0.00	0.02	0.02	0.00	0.00	0.01	0.01	0.00	0.00	0.00	0.00	0.01	0.03	0.00	0.00	0.00	0.00	0.00	0.00	0.00	0.00	0.01	0.00	0.00	0.01	0.01	0.00	0.01	0.04
AC025752.1		0.00	0.00	0.00	0.00	0.00	0.00	0.00	0.00	0.00	0.00	0.00	0.00	0.00	0.00	0.00	0.00	0.00	0.00	0.00	0.00	0.00	0.00	0.03	0.00	0.00	0.00	0.00	0.00	0.00	0.00	0.00	0.00	0.00	0.00	0.00	0.00	0.00	0.00	0.00	0.00	0.00	0.00	0.00	0.00	0.00	0.00	0.00	0.00
KLK5		0.00	0.00	0.01	0.00	0.00	0.00	0.00	0.00	0.00	0.00	0.00	0.00	0.00	0.07	0.00	0.00	0.00	0.01	0.00	0.00	0.00	0.00	0.00	0.00	0.00	0.00	0.00	0.00	0.00	0.00	0.00	0.00	0.00	0.00	0.00	0.00	0.00	0.00	0.00	0.00	0.00	0.00	0.01	0.00	0.06	0.00	0.31	0.00
GLYATL1P4		0.07	0.26	0.61	0.06	0.05	0.00	0.25	0.12	0.00	0.00	1.14	0.09	0.13	0.00	0.02	0.02	0.03	0.00	0.96	0.04	0.88	0.12	0.04	0.05	0.00	0.00	0.00	0.05	0.00	0.02	0.00	3.15	0.04	0.00	0.00	0.00	0.00	0.14	0.04	0.23	0.27	0.00	0.00	0.04	0.00	0.00	0.09	0.11
SIAH3		0.00	0.00	0.00	0.00	0.00	0.00	0.00	0.00	0.00	0.00	0.00	0.00	0.00	0.00	0.00	0.00	0.00	0.00	0.00	0.00	0.00	0.00	0.00	0.00	0.00	0.00	0.02	0.02	0.00	0.00	0.00	0.00	0.01	0.00	0.00	0.00	0.01	0.00	0.01	0.00	0.00	0.00	0.00	0.00	0.00	0.00	0.00	0.00
AC009690.2		0.08	0.03	0.16	0.26	0.09	0.26	0.21	0.18	0.08	0.12	0.22	0.12	0.22	0.18	0.13	0.19	0.07	0.15	0.11	0.35	0.19	0.11	0.11	0.18	0.06	0.29	0.32	0.19	0.23	0.28	0.21	0.45	0.39	0.13	0.15	0.09	0.15	0.19	0.24	0.18	0.11	0.10	0.21	0.19	0.19	0.25	0.35	0.12
KARSP1		0.00	0.00	0.00	0.00	0.00	0.00	0.00	0.00	0.00	0.00	0.00	0.00	0.00	0.00	0.00	0.00	0.00	0.00	0.00	0.00	0.00	0.01	0.00	0.00	0.00	0.00	0.00	0.00	0.00	0.00	0.00	0.00	0.00	0.00	0.00	0.02	0.00	0.01	0.00	0.00	0.00	0.00	0.00	0.01	0.00	0.00	0.00	0.00
NTSR2		0.00	0.00	0.00	0.00	0.00	0.01	0.00	0.01	0.00	0.00	0.00	0.00	0.00	0.00	0.00	0.00	0.00	0.00	0.00	0.00	0.03	0.00	0.01	0.00	0.01	0.00	0.00	0.00	0.00	0.00	0.00	0.00	0.00	0.00	0.06	0.00	0.00	0.00	0.00	0.00	0.00	0.00	0.01	0.00	0.00	3.50	0.10	0.02
AXIN2		0.07	0.06	0.30	0.13	0.99	0.30	0.14	0.50	0.17	0.28	0.29	0.19	0.91	0.06	0.02	0.25	0.06	0.28	0.10	0.31	5.66	1.07	0.16	0.34	0.50	6.24	0.19	0.38	0.06	1.39	0.03	3.40	0.31	0.28	0.45	1.05	0.01	0.34	0.50	0.44	0.02	0.01	0.18	0.19	0.58	0.05	0.21	0.43
ERMARD		1.81	4.02	4.05	1.45	2.69	5.68	3.55	3.49	2.93	5.25	3.13	2.81	2.07	3.23	1.63	3.26	4.84	2.05	4.71	4.74	3.72	3.48	6.36	3.27	2.36	5.86	5.65	5.31	3.48	5.33	3.33	1.92	3.38	3.45	2.44	4.28	5.94	2.60	3.94	3.57	2.15	4.59	2.53	3.80	5.50	3.82	3.44	3.01
AC024600.1		0.00	0.00	0.07	0.00	0.03	0.03	0.01	0.10	0.03	0.00	0.00	0.09	0.00	0.07	0.05	0.00	0.06	0.00	0.12	0.01	0.12	0.23	0.00	0.02	0.03	0.02	0.00	0.01	0.00	0.01	0.07	0.06	0.00	0.05	0.01	0.09	0.00	0.02	0.02	0.04	0.06	0.00	0.01	0.10	0.05	0.17	0.00	0.05
RAPGEF4-AS1		0.00	0.01	0.01	0.00	0.00	0.00	0.00	0.00	0.03	0.00	0.00	0.00	0.01	0.00	0.01	0.00	0.00	0.01	0.01	0.01	0.00	0.00	0.00	0.00	0.00	0.00	0.00	0.01	0.00	0.00	0.00	0.00	0.01	0.00	0.00	0.01	0.00	0.00	0.00	0.00	0.00	0.00	0.01	0.00	0.00	0.01	0.00	0.01
AL445433.1		0.25	0.00	0.07	0.00	0.05	0.21	0.00	0.17	0.23	0.12	0.09	0.15	0.11	0.07	0.23	0.18	0.10	0.24	0.07	0.45	0.06	0.18	0.07	0.09	0.00	0.16	0.24	0.17	0.15	0.00	0.30	0.08	0.14	0.48	0.26	0.00	0.85	0.25	0.21	0.00	0.00	0.00	0.32	0.07	0.00	0.16	0.08	0.13
PHEX		0.01	0.03	0.00	0.00	0.03	0.03	0.01	0.09	0.02	0.02	0.03	0.02	0.00	0.00	0.01	0.00	0.00	0.00	0.03	0.13	0.02	0.01	0.21	0.01	0.01	0.00	0.05	0.02	0.06	0.01	0.01	0.00	0.04	0.02	0.05	0.03	0.05	0.15	0.13	0.01	0.03	0.01	0.10	0.01	0.04	0.00	0.14	0.03
AC106760.2		0.05	0.00	0.00	0.00	0.02	0.12	0.03	0.04	0.00	0.00	0.00	0.00	0.00	0.03	0.00	0.00	0.00	0.03	0.03	0.03	0.02	0.05	0.05	0.00	0.00	0.00	0.03	0.00	0.00	0.00	0.00	0.00	0.00	0.00	0.00	0.00	0.00	0.00	0.00	0.03	0.00	0.00	0.00	0.06	0.03	0.00	0.07	0.00
AC006157.1		0.00	0.13	0.00	0.10	0.00	0.00	0.00	0.12	0.00	0.26	0.00	0.11	0.70	0.21	0.16	0.19	0.21	0.28	0.00	0.10	0.23	0.08	0.00	0.20	0.00	0.00	0.28	0.24	0.11	0.18	0.10	0.39	0.00	0.20	0.00	0.00	1.59	0.04	0.30	0.17	0.04	0.00	0.00	0.00	0.46	0.11	0.23	0.00
AC098799.3		0.00	0.00	0.00	0.00	0.00	0.00	0.00	0.00	0.00	0.00	0.00	0.00	0.00	0.00	0.00	0.00	0.00	0.00	0.00	0.00	0.00	0.00	0.00	0.00	0.00	0.00	0.00	0.00	0.00	0.00	0.00	0.00	0.00	0.00	0.00	0.00	0.00	0.00	0.00	0.00	0.00	0.00	0.00	0.00	0.00	0.00	0.00	0.00
C6orf62		29.73	10.09	22.07	14.39	13.06	18.06	39.99	17.82	16.57	17.71	29.18	23.20	19.89	24.59	13.23	37.77	15.08	33.67	32.97	27.14	30.56	20.59	33.61	21.18	21.96	73.99	33.97	34.65	26.46	41.24	25.02	29.48	25.62	13.72	20.72	29.32	31.10	39.38	15.74	28.02	39.36	22.96	23.04	35.14	33.34	28.45	18.04	10.40
LINC01535		0.24	0.01	0.03	0.00	0.02	0.04	0.03	0.03	0.00	0.01	0.04	0.00	0.00	0.02	0.03	0.00	0.05	0.00	0.04	0.02	0.02	0.01	0.07	0.01	0.00	0.00	0.24	0.33	0.07	0.00	0.07	0.00	0.05	0.00	0.04	0.00	0.00	0.04	0.04	0.04	0.01	0.20	0.03	0.07	0.08	0.01	0.02	0.00
HIST3H3		0.00	0.00	0.00	0.00	0.00	0.00	0.00	0.00	0.00	0.00	0.00	0.00	0.00	0.00	0.00	0.00	0.00	0.00	0.00	0.00	0.00	0.00	0.00	0.00	0.00	0.04	0.00	0.00	0.00	0.00	0.00	0.00	0.00	0.00	0.00	0.06	0.15	0.00	0.00	0.00	0.03	0.00	0.00	0.00	0.00	0.00	0.04	0.00
RPTOR		3.52	1.66	2.03	1.77	1.19	3.55	2.99	1.74	2.81	2.08	3.46	2.39	1.73	2.51	2.96	1.06	1.17	4.93	7.79	3.00	2.02	1.77	4.01	1.85	3.43	8.33	2.08	2.81	1.82	4.96	2.47	2.32	2.33	2.10	3.21	2.08	1.20	2.97	3.11	3.33	4.82	0.98	2.45	4.36	3.45	2.31	4.51	1.18
DNAJB2		12.31	10.35	8.60	7.36	5.68	13.13	11.41	5.58	11.46	9.97	10.73	8.04	8.11	16.25	7.02	6.89	17.14	8.73	4.05	22.29	6.94	7.91	5.06	8.78	16.72	20.91	10.91	13.29	26.19	16.22	25.10	11.18	11.33	28.79	10.68	7.19	14.33	16.59	10.03	16.63	8.87	7.14	10.50	9.10	8.52	16.01	25.73	7.78
FAM66D		0.14	0.00	0.00	0.00	0.06	0.04	0.02	0.00	0.00	0.00	0.00	0.13	0.00	0.00	0.00	0.10	0.06	0.00	0.04	0.02	0.03	0.00	0.04	0.00	0.00	0.00	0.00	0.00	0.00	0.00	0.06	0.00	0.00	0.00	0.00	0.00	0.00	0.00	0.04	0.00	0.02	0.00	0.02	0.04	0.00	0.09	0.00	0.00
IGKV2D-23		0.00	0.00	0.00	0.00	0.00	0.00	0.00	0.00	0.00	0.00	0.00	0.07	0.00	0.00	0.00	0.00	0.00	0.00	0.00	0.00	0.00	0.00	0.00	0.00	0.00	0.00	0.00	0.00	0.00	0.00	0.00	0.00	0.00	0.00	0.00	0.00	0.00	0.00	0.00	0.00	0.00	0.00	0.00	0.00	0.00	0.00	0.00	0.00
AC006019.1		0.00	0.00	0.00	0.00	0.00	0.00	0.00	0.00	0.00	0.00	0.00	0.00	0.00	0.00	0.00	0.00	0.00	0.00	0.00	0.00	0.00	0.00	0.00	0.00	0.00	0.00	0.00	0.00	0.00	0.00	0.00	0.00	0.00	0.00	0.00	0.00	0.00	0.00	0.00	0.00	0.00	0.00	0.00	0.00	0.00	0.00	0.00	0.00
LINC01855		0.00	0.00	0.00	0.00	0.00	0.00	0.00	0.00	0.00	0.00	0.00	0.00	0.00	0.00	0.00	0.00	0.00	0.00	0.00	0.00	0.00	0.00	0.00	0.00	0.00	0.00	0.00	0.00	0.00	0.00	0.00	0.00	0.00	0.00	0.00	0.00	0.00	0.00	0.00	0.00	0.00	0.00	0.00	0.00	0.00	0.00	0.00	0.00
LDHBP3		0.00	0.00	0.00	0.00	0.00	0.00	0.00	0.00	0.00	0.00	0.00	0.00	0.00	0.00	0.00	0.00	0.00	0.00	0.00	0.00	0.00	0.00	0.00	0.00	0.00	0.00	0.00	0.00	0.00	0.00	0.00	0.00	0.00	0.00	0.00	0.00	0.00	0.00	0.00	0.00	0.00	0.00	0.00	0.00	0.00	0.00	0.00	0.00
BAIAP2-DT		5.39	1.64	0.88	1.75	1.48	5.14	4.68	1.99	5.76	2.91	3.19	2.19	1.84	2.33	1.14	1.78	2.72	2.32	1.40	2.60	2.85	1.00	1.50	2.87	9.81	3.80	4.68	3.80	2.62	2.13	2.74	1.67	2.74	3.01	2.54	2.62	8.99	2.61	1.57	3.02	3.03	3.03	2.37	2.05	5.86	2.88	1.68	1.17
AC138749.1		0.00	0.00	0.00	0.00	0.00	0.00	0.00	0.00	0.00	0.00	0.00	0.00	0.00	0.00	0.00	0.00	0.00	0.00	0.00	0.00	0.00	0.00	0.00	0.00	0.00	0.00	0.00	0.00	0.00	0.00	0.00	0.00	0.00	0.00	0.00	0.00	0.00	0.00	0.00	0.00	0.00	0.00	0.00	0.00	0.00	0.00	0.00	0.00
TBX18		0.01	0.01	0.00	0.00	0.04	0.01	0.04	0.05	0.00	0.00	0.02	0.06	0.01	0.00	0.01	0.01	0.00	0.02	0.01	0.00	0.01	0.03	0.01	0.01	0.00	0.00	0.04	0.01	0.00	0.02	0.02	0.00	0.01	0.00	0.02	0.06	0.01	0.01	0.00	0.03	0.01	0.01	0.03	0.05	0.03	0.01	0.01	0.04
AC005002.2		0.00	0.00	0.00	0.00	0.00	0.00	0.00	0.00	0.00	0.00	0.00	0.00	0.00	0.00	0.00	0.00	0.00	0.00	0.00	0.00	0.00	0.00	0.00	0.00	0.00	0.00	0.00	0.00	0.00	0.00	0.00	0.00	0.00	0.00	0.00	0.00	0.00	0.00	0.00	0.00	0.00	0.00	0.00	0.00	0.00	0.00	0.00	0.00
HMGN1P8		0.11	0.00	0.00	0.00	0.00	0.13	0.00	0.15	0.00	0.00	0.17	0.00	0.00	0.00	0.07	0.00	0.00	0.07	0.00	0.00	0.05	0.00	0.06	0.00	0.00	0.00	0.00	0.00	0.00	0.00	0.00	0.00	0.00	0.00	0.00	0.00	0.00	0.00	0.00	0.00	0.06	0.00	0.00	0.00	0.00	0.00	0.00	0.00
AC118273.2		0.00	0.00	0.00	0.00	0.00	0.00	0.00	0.00	0.00	0.00	0.00	0.00	0.00	0.00	0.00	0.00	0.00	0.00	0.00	0.00	0.00	0.00	0.00	0.00	0.00	0.00	0.00	0.00	0.00	0.00	0.00	0.00	0.00	0.00	0.00	0.00	0.00	0.00	0.00	0.00	0.00	0.00	0.00	0.00	0.00	0.00	0.00	0.00
CERNA3		0.00	0.00	0.00	0.00	0.00	0.00	0.03	0.00	0.05	0.06	0.00	0.00	0.00	0.00	0.00	0.00	0.00	0.00	0.03	0.00	0.00	0.00	0.03	0.00	0.00	0.04	0.00	0.12	0.00	0.00	0.00	0.00	0.00	0.00	0.00	0.00	0.13	0.00	0.00	0.00	0.14	0.00	0.00	0.00	0.03	0.00	0.00	0.00
AC005291.2		0.00	0.00	0.00	0.00	0.00	0.00	0.00	0.04	0.00	0.00	0.00	0.04	0.00	0.00	0.04	0.00	0.00	0.00	0.00	0.00	0.00	0.00	0.00	0.05	0.21	0.00	0.00	0.00	0.08	0.00	0.00	0.00	0.00	0.00	0.00	0.00	0.00	0.09	0.03	0.00	0.00	0.00	0.04	0.00	0.00	0.00	0.00	0.00
KRTAP6-3		0.00	0.00	0.00	0.00	0.00	0.00	0.00	0.00	0.00	0.00	0.00	0.00	0.00	0.00	0.00	0.00	0.00	0.00	0.00	0.00	0.00	0.00	0.00	0.00	0.00	0.00	0.00	0.00	0.00	0.00	0.00	0.00	0.00	0.00	0.00	0.00	0.00	0.00	0.00	0.00	0.00	0.04	0.00	0.00	0.00	0.00	0.00	0.00
AC073636.1		0.00	0.00	0.00	0.00	0.00	0.00	0.00	0.00	0.00	0.00	0.00	0.00	0.00	0.00	0.00	0.00	0.00	0.00	0.00	0.00	0.00	0.00	0.00	0.00	0.00	0.03	0.00	0.00	0.12	0.00	0.00	0.00	0.00	0.00	0.00	0.00	0.00	0.00	0.00	0.00	0.05	0.00	0.00	0.00	0.00	0.00	0.03	0.00
TSPAN12		3.24	0.38	0.21	1.35	5.19	1.17	7.74	6.46	1.56	4.78	1.17	5.48	2.32	10.05	4.07	3.70	3.42	8.97	0.97	2.30	2.80	9.41	5.88	2.29	4.11	4.94	1.33	2.44	1.64	1.56	8.62	2.41	1.60	1.38	4.03	9.13	2.96	2.17	7.27	6.49	6.11	2.85	4.36	1.33	2.73	7.99	1.95	3.29
ASS1P5		0.00	0.00	0.04	0.00	0.03	0.03	0.00	0.00	0.00	0.03	0.04	0.05	0.00	0.05	0.08	0.05	0.00	0.08	0.09	0.00	0.01	0.01	0.05	0.02	0.01	0.02	0.00	0.00	0.00	0.00	0.05	0.05	0.06	0.02	0.05	0.00	0.03	0.03	0.00	0.00	0.16	0.00	0.00	0.17	0.01	0.03	0.02	0.00
LINC01960		0.00	0.00	0.00	0.00	0.01	0.00	0.01	0.00	0.02	0.02	0.03	0.00	0.00	0.00	0.01	0.01	0.00	0.00	0.00	0.00	0.00	0.00	0.03	0.00	0.02	0.00	0.01	0.01	0.00	0.01	0.02	0.01	0.02	0.00	0.02	0.00	0.04	0.02	0.00	0.03	0.00	0.04	0.00	0.02	0.02	0.00	0.01	0.00
AC144833.1		0.00	0.01	0.00	0.00	0.04	0.00	0.00	0.00	0.00	0.00	0.18	0.00	0.00	0.00	0.00	0.01	0.00	0.00	0.00	0.08	0.00	0.00	0.00	0.25	0.03	0.00	0.00	0.00	0.04	0.00	0.00	0.00	0.00	0.00	0.02	0.02	0.00	0.62	0.00	0.00	0.07	0.00	0.00	0.00	0.00	0.00	0.00	0.00
AC012254.5		0.07	0.07	0.33	0.08	0.03	0.04	0.20	0.14	0.06	0.27	0.05	0.21	0.30	0.12	0.12	0.09	0.16	0.17	0.08	0.24	0.06	0.28	0.04	0.10	0.00	0.46	0.35	0.09	0.25	0.05	0.16	0.00	0.15	0.26	0.05	0.40	0.38	0.16	0.15	0.27	0.13	0.06	0.17	0.11	0.23	0.35	0.27	0.34
QRSL1P2		0.00	0.00	0.00	0.00	0.00	0.02	0.00	0.00	0.00	0.00	0.00	0.00	0.00	0.00	0.00	0.00	0.00	0.00	0.00	0.00	0.00	0.00	0.00	0.00	0.00	0.00	0.00	0.00	0.00	0.00	0.00	0.00	0.00	0.00	0.00	0.00	0.00	0.00	0.00	0.00	0.00	0.00	0.00	0.00	0.00	0.00	0.00	0.00
EBP		29.52	127.99	99.77	62.84	58.65	52.90	65.06	60.73	132.90	27.14	79.90	60.09	45.00	165.17	131.09	11.67	266.83	119.20	66.85	50.83	24.69	51.39	118.36	89.21	39.43	37.70	27.99	48.00	102.07	48.90	34.30	108.12	33.22	145.06	88.16	51.03	217.23	107.53	41.80	50.31	176.92	134.09	45.57	63.61	41.69	171.53	57.34	53.82
MRPS17P9		0.00	0.00	0.00	0.00	0.00	0.00	0.00	0.00	0.00	0.00	0.00	0.00	0.00	0.00	0.00	0.00	0.00	0.00	0.00	0.05	0.00	0.04	0.04	0.00	0.00	0.00	0.00	0.00	0.00	0.00	0.00	0.00	0.00	0.00	0.00	0.00	0.00	0.00	0.00	0.00	0.00	0.00	0.00	0.00	0.00	0.00	0.00	0.00
FAM66E		0.03	0.00	0.00	0.00	0.00	0.01	0.00	0.00	0.00	0.00	0.01	0.00	0.00	0.00	0.00	0.00	0.00	0.00	0.00	0.00	0.00	0.00	0.00	0.01	0.00	0.00	0.00	0.00	0.00	0.00	0.00	0.00	0.00	0.00	0.00	0.00	0.00	0.00	0.00	0.00	0.00	0.00	0.00	0.00	0.00	0.00	0.00	0.00
AC087292.1		0.00	0.00	0.00	0.00	0.00	0.00	0.00	0.00	0.00	0.00	0.00	0.00	0.00	0.00	0.00	0.00	0.00	0.00	0.00	0.00	0.00	0.00	0.00	0.00	0.00	0.00	0.00	0.00	0.00	0.00	0.00	0.00	0.00	0.00	0.00	0.00	0.00	0.00	0.00	0.00	0.00	0.00	0.00	0.00	0.00	0.00	0.00	0.00
RF00017		0.00	0.00	0.00	0.00	0.00	0.00	0.00	0.00	0.00	0.00	0.00	0.00	0.00	0.00	0.00	0.00	0.00	0.00	0.00	0.00	0.00	0.05	0.00	0.00	0.00	0.00	0.00	0.00	0.00	0.00	0.00	0.00	0.00	0.00	0.00	0.00	0.00	0.00	0.00	0.00	0.00	0.00	0.00	0.00	0.00	0.00	0.00	0.00
ADAMTS5		0.40	0.13	0.19	0.04	1.16	0.09	0.40	0.27	0.16	0.09	0.25	0.62	0.32	0.05	0.06	0.26	0.04	0.36	0.18	0.20	0.27	0.24	0.66	0.11	0.59	0.22	0.25	0.18	0.24	0.22	0.18	0.31	0.21	0.08	0.28	1.20	0.22	0.28	0.28	0.26	0.49	0.30	1.52	0.15	0.53	0.43	0.10	0.32
AC009163.3		0.08	0.00	0.00	0.00	0.00	0.00	0.00	0.00	0.00	0.00	0.00	0.00	0.00	0.00	0.02	0.03	0.00	0.02	0.04	0.00	0.02	0.02	0.02	0.00	0.00	0.02	0.00	0.00	0.00	0.03	0.00	0.00	0.04	0.00	0.00	0.00	0.00	0.00	0.00	0.00	0.02	0.00	0.02	0.00	0.00	0.02	0.00	0.00
AC005186.1		0.00	1.20	0.00	0.64	0.00	0.00	0.00	0.00	0.04	0.00	0.07	0.03	0.00	0.00	0.09	0.13	0.00	0.71	0.00	0.11	0.00	0.02	0.00	0.07	6.92	0.00	0.58	0.00	3.61	0.00	0.00	0.00	0.00	0.11	0.00	0.00	1.45	0.00	0.05	0.00	1.04	0.00	0.12	0.00	0.77	0.03	0.73	0.10
BX295541.1		0.00	0.00	0.00	0.00	0.00	0.00	0.00	0.00	0.00	0.00	0.00	0.00	0.00	0.08	0.00	0.00	0.00	0.00	0.00	0.00	0.00	0.00	0.00	0.00	0.00	0.00	0.00	0.00	0.00	0.00	0.00	0.00	0.00	0.00	0.00	0.00	0.00	0.00	0.00	0.00	0.00	0.00	0.00	0.00	0.00	0.00	0.00	0.00
AC109446.2		0.00	0.00	0.00	0.00	0.00	0.00	0.00	0.00	0.00	0.00	0.00	0.00	0.00	0.00	0.00	0.00	0.00	0.00	0.00	0.00	0.00	0.00	0.00	0.00	0.00	0.00	0.00	0.00	0.00	0.00	0.00	0.00	0.00	0.00	0.00	0.00	0.00	0.00	0.00	0.00	0.00	0.00	0.00	0.00	0.00	0.00	0.00	0.00
AC099398.1		0.00	0.00	0.01	0.00	0.00	0.00	0.01	0.00	0.00	0.00	0.00	0.00	0.00	0.00	0.00	0.00	0.00	0.00	0.00	0.00	0.00	0.01	0.00	0.00	0.00	0.00	0.01	0.02	0.00	0.00	0.01	0.00	0.00	0.00	0.00	0.00	0.00	0.00	0.00	0.00	0.00	0.00	0.00	0.00	0.00	0.00	0.00	0.00
RF00017		0.00	0.00	0.00	0.00	0.00	0.00	0.00	0.00	0.00	0.00	0.00	0.00	0.00	0.00	0.00	0.00	0.00	0.00	0.00	0.00	0.00	0.00	0.00	0.00	0.00	0.00	0.00	0.00	0.00	0.00	0.00	0.00	0.00	0.00	0.00	0.00	0.00	0.00	0.00	0.00	0.00	0.00	0.00	0.00	0.00	0.00	0.00	0.00
NAA10		4.36	14.27	4.89	9.68	3.22	3.39	4.24	2.34	6.30	3.40	5.76	3.27	7.50	2.71	5.23	5.88	12.42	5.21	3.90	8.88	2.51	3.42	4.54	5.17	3.32	5.34	6.66	5.09	29.17	6.06	3.30	10.01	4.23	9.96	4.30	3.24	13.52	6.41	5.32	5.76	4.49	8.81	4.19	2.72	3.15	3.41	7.61	5.14
LINC00381		0.00	0.00	0.02	0.00	0.00	0.03	0.00	0.00	0.00	0.00	0.00	0.00	0.00	0.00	0.00	0.00	0.00	0.00	0.00	0.00	0.00	0.00	0.00	0.00	0.00	0.00	0.00	0.00	0.00	0.00	0.00	0.00	0.00	0.00	0.00	0.00	0.00	0.00	0.00	0.00	0.00	0.00	0.00	0.00	0.00	0.00	0.00	0.00
PAXBP1		1.16	0.40	1.18	0.88	1.45	2.11	1.21	1.58	0.97	1.30	1.78	1.13	0.58	1.14	0.86	1.43	0.59	1.41	1.42	1.16	1.35	1.53	2.61	0.86	1.27	2.25	1.20	3.89	0.87	1.93	1.25	1.09	1.32	0.76	1.11	2.67	1.16	0.99	1.53	0.85	1.47	0.70	2.09	1.93	1.98	1.38	1.13	1.15
DPH1		1.60	0.99	1.78	3.01	1.92	3.64	1.63	2.33	1.83	2.76	2.18	2.42	1.24	2.30	1.53	0.63	0.26	3.48	1.72	2.06	1.95	2.47	1.77	1.31	1.79	4.65	0.89	2.86	0.74	4.22	2.87	2.27	2.25	0.74	1.86	2.44	0.28	1.55	1.71	3.53	2.40	0.33	2.29	3.18	2.33	2.65	2.57	1.52
IQSEC1		7.40	7.12	8.05	4.22	4.84	23.56	12.13	5.98	16.50	5.21	12.78	9.31	4.03	10.05	13.58	10.02	6.40	22.16	15.77	13.80	6.91	4.93	9.29	8.95	15.43	7.61	8.51	20.27	10.95	15.22	10.07	8.15	11.88	11.43	12.07	9.33	18.06	13.12	9.53	13.73	12.08	7.53	9.50	14.46	17.67	9.52	7.52	3.00
AL137067.1		0.00	0.00	0.00	0.00	0.00	0.00	0.00	0.00	0.00	0.00	0.00	0.00	0.24	0.00	0.00	0.00	0.00	0.00	0.00	0.00	0.00	0.00	0.00	0.00	0.00	0.00	0.00	0.00	0.00	0.00	0.00	0.00	0.00	0.00	0.00	0.00	0.00	0.00	0.00	0.00	0.00	0.00	0.00	0.00	0.00	0.00	0.00	0.00
MRPL54		36.26	58.52	44.57	31.07	31.44	35.07	23.32	22.79	63.78	36.71	28.84	38.84	136.09	33.94	35.73	26.78	151.02	42.20	28.53	58.01	27.34	41.03	48.42	37.11	25.60	43.97	29.10	34.72	87.04	29.66	43.71	53.08	41.46	76.69	33.70	33.86	102.63	25.85	29.20	43.84	13.76	126.93	23.57	29.36	17.45	39.55	46.64	44.48
SYCP2L		0.04	0.02	0.00	0.03	0.03	0.05	0.01	0.01	0.04	0.02	0.04	0.00	0.03	0.00	0.01	0.00	0.00	0.02	0.00	0.03	0.09	0.01	0.00	0.01	0.11	0.02	0.05	0.14	0.01	0.05	0.03	0.03	0.02	0.04	0.02	0.01	0.07	0.02	0.05	0.02	0.01	0.03	0.01	0.08	0.02	0.02	0.06	0.01
AP001922.6		0.18	0.15	0.06	0.10	0.05	0.00	0.14	0.20	0.00	0.06	0.04	0.11	0.05	0.00	0.00	0.04	0.10	0.08	0.14	0.03	0.10	0.06	0.03	0.13	0.36	0.04	0.11	0.20	0.07	0.04	0.14	0.00	0.07	0.05	0.04	0.15	0.33	0.17	0.20	0.09	0.00	0.05	0.22	0.20	0.27	0.00	0.23	0.00
HILPDA		1.05	0.49	0.79	1.43	4.49	0.36	0.80	0.77	0.80	1.14	1.12	0.67	1.19	0.86	0.81	1.35	0.60	1.20	0.53	1.41	0.77	1.00	1.85	0.96	1.66	1.25	1.56	0.64	2.74	1.23	0.72	1.78	1.37	1.16	3.03	0.99	1.44	2.25	1.50	2.71	1.53	0.66	2.96	1.22	0.98	0.89	1.33	6.39
AL390061.1		0.00	0.00	0.00	0.00	0.00	0.00	0.00	0.00	0.00	0.00	0.00	0.00	0.00	0.00	0.00	0.00	0.00	0.00	0.00	0.00	0.00	0.00	0.00	0.00	0.00	0.00	0.00	0.00	0.00	0.00	0.00	0.00	0.00	0.00	0.00	0.00	0.00	0.00	0.00	0.00	0.00	0.00	0.00	0.00	0.00	0.00	0.00	0.00
PANX3		0.00	0.00	0.00	0.00	0.00	0.00	0.01	0.01	0.00	0.00	0.00	0.00	0.09	0.00	0.00	0.00	0.00	0.00	0.00	0.00	0.00	0.00	0.00	0.00	0.00	0.00	0.00	0.00	0.00	0.00	0.00	0.00	0.00	0.00	0.00	0.00	0.00	0.01	0.00	0.01	0.00	0.00	0.00	0.00	0.00	0.00	0.00	0.00
INO80B-WBP1		0.00	0.00	0.00	0.01	0.00	0.02	0.02	0.00	0.00	0.02	0.00	0.00	0.03	0.01	0.02	0.00	0.00	0.02	0.00	0.01	0.00	0.01	0.02	0.00	0.00	0.00	0.00	0.01	0.00	0.00	0.01	0.01	0.00	0.00	0.01	0.00	0.00	0.02	0.00	0.01	0.02	0.00	0.01	0.03	0.01	0.00	0.00	0.00
SNORC		1.86	1.35	1.29	0.97	1.18	5.73	1.99	2.35	20.02	1.70	1.11	2.68	9.06	2.66	6.57	0.66	28.75	13.03	0.69	3.73	0.63	2.14	0.63	2.41	14.54	3.56	4.23	3.05	1.44	1.05	2.12	3.65	0.58	6.51	3.32	1.11	3.93	1.63	0.87	10.03	3.54	0.89	1.49	0.10	2.32	4.35	2.19	1.19
Z99496.1		0.00	0.00	0.00	0.00	0.01	0.00	0.00	0.00	0.00	0.00	0.00	0.00	0.00	0.00	0.00	0.00	0.00	0.00	0.00	0.00	0.00	0.00	0.00	0.00	0.00	0.00	0.00	0.00	0.00	0.00	0.00	0.00	0.00	0.00	0.02	0.00	0.00	0.00	0.00	0.00	0.00	0.00	0.00	0.00	0.01	0.01	0.00	0.00
DISC1		0.16	0.06	0.05	0.07	0.22	0.09	0.16	0.15	0.10	0.09	0.09	0.18	0.16	0.07	0.09	0.08	0.02	0.11	0.11	0.11	0.16	0.10	0.04	0.12	0.44	0.02	0.29	0.14	0.09	0.19	0.15	0.11	0.10	0.05	0.29	0.23	0.08	0.18	0.16	0.19	0.08	0.14	0.19	0.25	0.23	0.14	0.06	0.15
BTN3A2		3.57	2.75	2.09	2.31	3.16	1.70	5.71	4.23	1.53	3.24	9.29	4.94	2.69	1.90	2.04	4.44	3.43	1.56	6.69	3.06	4.15	1.93	4.92	2.07	3.21	8.05	5.69	2.29	5.29	10.35	3.83	4.51	6.66	3.36	2.20	2.47	3.53	6.32	5.68	5.43	4.33	7.49	4.13	5.64	5.17	2.30	0.96	2.52
KCNQ5-AS1		0.00	0.00	0.00	0.00	0.00	0.00	0.00	0.00	0.00	0.00	0.00	0.00	0.00	0.00	0.00	0.00	0.00	0.00	0.00	0.00	0.00	0.00	0.00	0.00	0.00	0.00	0.00	0.00	0.00	0.00	0.00	0.00	0.00	0.00	0.00	0.00	0.00	0.00	0.00	0.00	0.00	0.00	0.00	0.02	0.00	0.00	0.00	0.00
MIR4472-1		0.00	0.00	0.00	0.00	0.00	0.00	0.00	0.00	0.00	0.00	0.00	0.00	0.00	0.00	0.00	0.00	0.00	0.00	0.00	0.00	0.00	0.00	0.00	0.00	0.00	0.00	0.00	0.00	0.00	0.00	0.00	0.00	0.00	0.00	0.00	0.00	0.00	0.00	0.00	0.00	0.00	0.00	0.00	0.00	0.00	0.00	0.00	0.00
AC017104.1		0.00	0.04	0.01	0.15	0.08	0.02	0.09	0.07	0.04	0.08	0.02	0.12	0.04	0.02	0.02	0.06	0.15	0.27	0.00	0.05	0.09	0.08	0.03	0.12	0.11	0.03	0.13	0.03	0.35	0.03	0.07	0.06	0.07	0.05	0.08	0.10	0.05	0.07	0.09	0.17	0.02	0.05	0.03	0.03	0.10	0.09	0.09	0.06
RNU6-1075P		0.00	0.00	0.00	0.00	0.00	0.00	0.00	0.00	0.00	0.00	0.00	0.00	0.00	0.00	0.00	0.00	0.00	0.00	0.00	0.00	0.00	0.00	0.00	0.00	0.00	0.00	0.00	0.00	0.00	0.00	0.00	0.00	0.00	0.00	0.00	0.00	0.00	0.00	0.00	0.00	0.00	0.00	0.00	0.00	0.00	0.00	0.00	0.00
AL078590.2		0.00	0.04	0.01	0.04	0.09	0.03	0.04	0.12	0.25	0.07	0.08	0.09	0.02	0.01	0.01	0.09	0.00	0.02	0.01	0.22	0.14	0.14	0.00	0.06	0.01	0.00	1.41	0.01	0.00	0.16	0.03	0.02	0.06	0.03	0.09	0.14	0.04	0.18	0.08	0.02	0.00	0.00	0.06	0.06	0.13	0.04	0.00	0.10
CD1A		0.00	0.02	0.01	0.04	0.02	0.01	0.01	0.01	0.04	0.00	0.05	0.02	0.01	0.03	0.02	0.00	0.00	0.07	0.01	0.01	0.12	0.01	0.00	0.02	0.11	0.00	0.14	0.03	0.08	0.02	0.02	0.00	0.02	0.02	0.10	0.01	0.05	0.10	0.10	0.02	0.00	0.05	0.05	0.04	0.02	0.05	0.06	0.02
RN7SL515P		0.00	0.00	0.00	0.00	0.00	0.06	0.00	0.00	0.00	0.00	0.00	0.00	0.00	0.00	0.00	0.00	0.00	0.00	0.00	0.00	0.00	0.00	0.00	0.00	0.00	0.00	0.00	0.00	0.00	0.00	0.00	0.00	0.00	0.00	0.00	0.00	0.00	0.00	0.00	0.00	0.00	0.00	0.00	0.06	0.00	0.00	0.00	0.00
AL354980.1		0.00	0.00	0.00	0.00	0.00	0.00	0.00	0.00	0.00	0.00	0.00	0.00	0.00	0.00	0.00	0.00	0.00	0.00	0.00	0.00	0.00	0.00	0.00	0.00	0.00	0.00	0.00	0.00	0.00	0.00	0.00	0.00	0.00	0.00	0.00	0.00	0.00	0.00	0.00	0.00	0.00	0.00	0.00	0.00	0.00	0.00	0.00	0.00
MIR548AR		0.00	0.00	0.00	0.66	0.50	0.00	0.33	0.39	0.00	0.00	0.00	0.00	0.00	0.00	0.00	1.19	0.00	1.82	0.32	0.00	0.00	0.00	0.00	0.00	0.31	0.00	0.36	0.00	0.00	1.14	0.00	0.36	0.00	0.00	0.79	0.00	0.00	0.00	0.00	0.00	0.00	0.49	0.00	0.00	0.00	0.00	0.00	0.00
RN7SL557P		0.00	0.00	0.00	0.00	0.00	0.00	0.00	0.00	0.00	0.00	0.00	0.00	0.00	0.00	0.00	0.00	0.00	0.00	0.00	0.00	0.00	0.00	0.00	0.00	0.00	0.00	0.00	0.00	0.00	0.00	0.00	0.00	0.00	0.00	0.00	0.00	0.00	0.00	0.00	0.00	0.00	0.00	0.00	0.00	0.00	0.00	0.00	0.00
AC118282.4		0.00	0.00	0.00	0.00	0.00	0.00	0.00	0.00	0.00	0.00	0.00	0.00	0.02	0.00	0.00	0.00	0.00	0.00	0.00	0.00	0.00	0.00	0.00	0.00	0.00	0.01	0.00	0.00	0.00	0.00	0.00	0.00	0.00	0.00	0.00	0.00	0.00	0.00	0.00	0.00	0.00	0.00	0.00	0.00	0.00	0.00	0.00	0.00
AC023855.1		0.00	0.00	0.00	0.00	0.00	0.00	0.00	0.06	0.00	0.09	0.00	0.00	0.00	0.05	0.05	0.06	0.51	0.06	0.00	0.21	0.04	0.00	0.00	0.00	0.05	0.00	0.00	0.19	0.00	0.00	0.00	0.00	0.00	0.00	0.00	0.00	0.00	0.04	0.05	0.00	0.00	0.08	0.06	0.00	0.10	0.17	0.00	0.00
AC009237.2		0.00	0.00	0.00	0.00	0.00	0.00	0.00	0.00	0.00	0.00	0.00	0.00	0.00	0.00	0.00	0.00	0.00	0.00	0.00	0.00	0.00	0.00	0.00	0.00	0.00	0.00	0.00	0.00	0.00	0.00	0.00	0.00	0.00	0.00	0.00	0.00	0.00	0.00	0.00	0.00	0.00	0.00	0.00	0.00	0.00	0.00	0.00	0.00
RNU6-595P		0.00	0.00	0.00	0.00	0.00	0.00	0.18	0.83	0.00	0.00	0.00	0.00	0.00	0.00	0.00	0.00	0.00	0.00	0.00	0.00	0.00	0.28	0.16	0.00	0.00	0.00	0.00	0.00	0.00	0.20	0.00	0.00	0.00	0.00	0.00	0.00	0.00	0.00	0.34	0.00	0.15	0.00	0.00	0.17	0.17	0.00	0.00	0.00
RNU6-356P		0.00	0.00	0.00	0.00	0.00	0.00	0.00	0.00	0.00	0.00	0.00	0.00	0.00	0.00	0.00	0.00	0.00	0.00	0.00	0.00	0.00	0.00	0.00	0.00	0.00	0.00	0.00	0.00	0.00	0.00	0.00	0.00	0.00	0.00	0.00	0.00	0.00	0.00	0.00	0.00	0.00	0.00	0.00	0.00	0.00	0.00	0.00	0.00
IGBP1P4		0.04	0.04	0.02	0.00	0.00	0.02	0.00	0.03	0.00	0.00	0.03	0.00	0.00	0.00	0.00	0.00	0.00	0.00	0.00	0.00	0.00	0.00	0.00	0.00	0.04	0.00	0.00	0.00	0.00	0.00	0.02	0.00	0.00	0.00	0.00	0.00	0.00	0.00	0.00	0.02	0.00	0.00	0.00	0.02	0.00	0.00	0.00	0.00
AC090386.1		0.00	0.00	0.00	0.00	0.00	0.00	0.00	0.00	0.00	0.00	0.00	0.00	0.00	0.00	0.00	0.00	0.00	0.00	0.00	0.00	0.00	0.00	0.00	0.00	0.00	0.00	0.00	0.00	0.00	0.00	0.00	0.00	0.00	0.00	0.00	0.00	0.00	0.00	0.00	0.00	0.00	0.00	0.00	0.00	0.00	0.00	0.00	0.00
AC025263.1		0.00	0.01	0.01	0.00	0.01	0.01	0.00	0.00	0.00	0.00	0.00	0.01	0.00	0.03	0.00	0.00	0.00	0.00	0.04	0.01	0.03	0.01	0.04	0.02	0.03	0.00	0.00	0.01	0.00	0.00	0.01	0.03	0.00	0.00	0.01	0.02	0.00	0.00	0.01	0.00	0.01	0.01	0.00	0.01	0.01	0.03	0.00	0.04
SS18L2P2		0.00	0.00	0.00	0.00	0.00	0.00	0.00	0.00	0.00	0.00	0.00	0.00	0.00	0.00	0.00	0.00	0.00	0.00	0.00	0.00	0.00	0.00	0.00	0.00	0.00	0.00	0.00	0.00	0.00	0.00	0.00	0.00	0.00	0.00	0.00	0.00	0.00	0.00	0.00	0.00	0.00	0.00	0.00	0.00	0.00	0.00	0.00	0.00
NPTN		29.41	10.63	9.58	10.83	12.69	17.57	15.18	8.30	5.87	9.38	24.51	9.01	7.72	8.58	9.20	11.66	3.59	16.42	22.90	9.90	9.93	8.03	5.42	7.98	18.50	14.27	9.95	22.47	8.88	24.54	7.66	7.88	12.72	4.75	14.87	11.73	6.35	17.19	13.22	11.44	10.44	5.03	11.32	13.16	12.23	9.42	9.27	9.73
MIR6515		0.00	0.00	0.00	0.00	0.00	0.00	0.00	0.00	0.00	0.00	0.00	0.00	0.00	0.00	0.00	0.00	0.00	0.00	0.00	0.00	0.00	0.00	0.00	0.00	0.00	0.00	0.00	0.00	0.00	0.00	0.00	0.00	0.00	0.00	0.00	0.00	0.00	0.00	0.00	0.00	0.00	0.00	0.00	0.00	0.00	0.00	0.00	0.00
TNFRSF10A-AS1		1.68	0.17	0.08	0.35	1.11	1.04	0.41	0.98	0.27	0.40	0.64	0.87	0.36	0.60	0.86	0.64	0.37	0.95	0.75	0.78	0.47	1.09	0.40	0.49	0.65	0.63	0.26	0.98	0.49	1.84	0.75	0.45	1.37	0.23	1.24	1.43	0.11	0.27	0.46	0.50	0.58	0.22	1.03	0.73	0.58	0.59	0.67	0.72
AC015722.1		0.00	0.00	0.00	0.00	0.00	0.00	0.00	0.00	0.00	0.00	0.00	0.00	0.00	0.00	0.00	0.00	0.00	0.00	0.00	0.00	0.00	0.00	0.00	0.00	0.00	0.00	0.00	0.00	0.00	0.00	0.00	0.00	0.00	0.00	0.00	0.00	0.00	0.00	0.00	0.00	0.00	0.00	0.00	0.00	0.00	0.00	0.00	0.00
PRMT1P1		0.00	0.00	0.00	0.00	0.03	0.00	0.00	0.00	0.00	0.00	0.00	0.00	0.00	0.00	0.00	0.00	0.00	0.00	0.00	0.00	0.00	0.01	0.02	0.05	0.02	0.00	0.00	0.02	0.00	0.02	0.00	0.00	0.00	0.00	0.02	0.00	0.00	0.02	0.00	0.00	0.00	0.00	0.00	0.00	0.00	0.04	0.00	0.00
AC008655.2		0.11	0.10	0.12	0.00	0.09	0.00	0.00	0.15	0.00	0.10	0.08	0.13	0.09	0.06	0.00	0.00	0.00	0.07	0.06	0.13	0.09	0.10	0.06	0.00	0.06	0.20	0.00	0.22	0.13	0.07	0.06	0.13	0.12	0.08	0.07	0.00	0.12	0.05	0.00	0.05	0.00	0.09	0.00	0.12	0.18	0.00	0.00	0.22
SNRNP35		1.53	4.44	2.85	3.01	2.82	2.64	1.60	1.82	4.19	2.51	3.05	2.87	3.93	1.82	4.03	1.23	8.18	3.23	2.69	3.85	2.20	3.48	5.17	3.23	1.72	2.57	4.35	3.68	10.29	4.04	2.44	2.77	3.44	5.76	2.82	2.94	9.89	3.95	3.72	5.16	2.36	7.01	3.31	2.18	2.91	2.56	3.69	2.40
AC055854.1		0.00	0.00	0.00	0.00	0.00	0.00	0.00	0.00	0.01	0.00	0.00	0.00	0.00	0.02	0.00	0.00	0.00	0.01	0.00	0.00	0.01	0.00	0.00	0.00	0.00	0.00	0.00	0.00	0.00	0.00	0.00	0.00	0.00	0.00	0.00	0.00	0.00	0.02	0.00	0.00	0.00	0.00	0.00	0.01	0.02	0.01	0.00	0.00
AL669818.1		0.00	0.00	0.00	0.00	0.00	0.00	0.00	0.04	0.00	0.00	0.04	0.00	0.00	0.00	0.00	0.04	0.00	0.00	0.00	0.00	0.00	0.00	0.00	0.00	0.00	0.00	0.00	0.00	0.00	0.00	0.00	0.03	0.00	0.00	0.00	0.00	0.00	0.03	0.03	0.00	0.00	0.00	0.00	0.00	0.00	0.00	0.00	0.00
MAL2		14.25	8.98	7.80	19.98	8.87	17.70	11.83	9.39	12.79	12.27	10.24	12.47	3.47	10.12	17.43	9.83	5.14	7.48	9.19	15.64	4.59	5.92	15.90	13.10	9.73	0.61	21.07	50.54	24.57	14.19	16.97	1.18	18.90	35.47	11.95	14.86	21.52	24.81	18.74	24.67	14.03	9.78	16.88	9.98	12.68	4.55	20.10	8.19
TOE1		1.36	1.95	1.53	2.14	2.28	1.09	1.96	1.78	1.16	1.60	1.56	2.11	2.07	1.14	2.16	1.50	2.43	1.45	1.75	1.72	2.50	3.16	1.76	1.54	1.72	1.96	2.81	1.81	2.99	2.77	2.42	4.00	2.44	1.88	2.06	2.92	4.19	2.59	2.51	3.23	1.54	2.75	1.94	2.23	2.73	1.66	2.41	2.38
LINC01780		0.00	0.06	0.71	0.20	0.45	0.07	0.25	0.41	0.15	0.25	0.03	0.53	0.91	0.79	0.92	0.24	3.26	0.30	0.22	0.20	0.38	1.32	1.31	0.19	0.05	1.07	0.00	0.39	0.05	0.06	1.76	0.71	0.24	0.86	0.69	0.96	2.66	0.02	0.41	0.26	0.58	2.33	0.16	0.09	0.20	0.33	0.28	0.09
AC011497.1		0.00	0.00	0.00	0.00	0.00	0.00	0.00	0.00	0.00	0.00	0.00	0.00	0.00	0.00	0.00	0.00	0.00	0.00	0.00	0.00	0.00	0.00	0.00	0.00	0.00	0.00	0.00	0.00	0.00	0.00	0.00	0.00	0.00	0.00	0.00	0.00	0.00	0.00	0.00	0.00	0.00	0.00	0.00	0.00	0.00	0.00	0.00	0.00
LINC02474		0.00	0.03	0.00	0.00	0.00	0.00	0.00	0.02	0.00	0.00	0.02	0.00	0.00	0.00	0.00	0.00	0.00	0.00	0.00	0.00	0.00	0.00	0.00	0.00	0.00	0.00	0.00	0.00	0.03	0.00	0.00	0.00	0.00	0.00	0.00	0.00	0.00	0.00	0.00	0.00	0.00	0.00	0.00	0.00	0.00	0.00	0.00	0.00
CBLB		2.18	0.59	0.48	1.04	1.24	0.59	1.64	0.95	0.51	1.17	1.10	0.74	0.63	1.13	0.67	1.27	0.48	1.10	0.75	0.84	0.81	0.76	0.59	1.16	1.03	0.63	0.92	0.98	1.55	1.74	0.82	0.78	0.80	0.48	1.55	0.95	0.41	1.40	0.94	0.82	2.71	0.80	1.19	1.26	1.28	0.97	0.72	1.57
AHSA1		27.09	20.71	16.69	18.00	13.34	23.42	13.94	12.75	23.49	15.97	18.59	15.72	33.23	13.48	28.41	10.03	11.34	23.44	20.17	37.23	13.23	17.25	34.93	20.85	15.05	23.08	25.56	29.56	21.57	23.28	22.67	17.99	22.47	10.02	24.29	13.22	10.69	26.69	18.84	25.26	19.00	16.88	19.79	22.20	14.04	12.35	40.63	15.12
AP001625.1		0.00	0.00	0.00	0.00	0.00	0.00	0.00	0.00	0.00	0.00	0.00	0.00	0.00	0.00	0.00	0.00	0.00	0.00	0.00	0.00	0.00	0.00	0.00	0.00	0.00	0.00	0.00	0.00	0.00	0.00	0.00	0.00	0.00	0.00	0.00	0.00	0.00	0.00	0.04	0.00	0.00	0.00	0.00	0.00	0.00	0.00	0.00	0.00
CTSLP8		0.00	0.00	0.00	0.00	0.00	0.00	0.00	0.00	0.00	0.00	0.00	0.04	0.03	0.00	0.00	0.02	0.03	0.00	0.00	0.00	0.00	0.00	0.04	0.00	0.00	0.00	0.00	0.16	0.00	0.00	0.14	0.00	0.00	0.00	0.02	0.03	0.11	0.00	0.00	0.00	0.03	0.00	0.00	0.02	0.00	0.09	0.00	0.00
AC008878.3		0.01	0.00	0.00	0.00	0.01	0.00	0.00	0.00	0.00	0.00	0.00	0.01	0.00	0.00	0.00	0.00	0.00	0.01	0.00	0.00	0.00	0.00	0.00	0.00	0.01	0.00	0.00	0.00	0.00	0.00	0.00	0.00	0.00	0.00	0.00	0.01	0.00	0.00	0.00	0.00	0.00	0.00	0.00	0.00	0.00	0.00	0.00	0.00
IFT27		3.49	2.03	1.69	1.61	1.56	2.33	2.10	1.44	3.02	1.13	2.87	1.42	2.38	1.23	1.21	1.02	1.97	2.01	1.62	3.25	1.53	1.70	1.89	2.51	1.47	3.66	2.01	2.62	2.31	1.37	1.70	2.37	2.71	4.03	2.33	1.54	4.34	1.93	1.80	2.59	2.50	3.91	1.76	1.68	1.66	1.49	1.46	1.74
RNU6-813P		0.00	0.00	2.32	0.00	0.13	0.00	0.00	0.00	0.00	0.00	0.00	0.55	0.00	0.18	0.00	0.63	0.24	0.00	2.94	0.00	0.13	0.56	1.74	0.00	0.00	0.75	0.00	0.00	0.00	0.00	1.61	0.76	0.00	0.23	0.21	0.00	0.00	0.00	0.00	0.90	0.30	0.26	0.19	1.00	0.35	0.39	0.20	0.00
CD83P1		0.00	0.00	0.00	0.00	0.00	0.00	0.00	0.00	0.00	0.00	0.00	0.00	0.00	0.00	0.00	0.00	0.00	0.00	0.00	0.00	0.00	0.00	0.00	0.00	0.00	0.00	0.00	0.00	0.00	0.00	0.00	0.00	0.00	0.00	0.00	0.00	0.00	0.00	0.00	0.00	0.00	0.00	0.00	0.00	0.00	0.00	0.00	0.00
AC093725.2		0.00	0.00	0.00	0.00	0.04	0.00	0.00	0.06	0.00	0.36	0.00	0.28	0.00	0.75	0.00	0.00	0.00	0.00	0.00	0.00	0.00	0.13	0.10	0.00	0.00	0.00	0.00	0.00	0.00	0.00	0.16	0.00	0.00	0.00	0.00	0.23	0.00	0.00	0.10	0.00	0.00	0.00	0.00	0.00	0.00	0.35	0.06	0.09
ARFGAP1		6.13	6.67	4.77	6.32	3.26	7.18	5.37	4.27	7.41	5.87	7.07	5.47	6.47	4.56	4.92	3.98	13.51	7.51	6.29	8.69	4.26	4.50	5.55	5.40	4.99	6.37	4.61	6.06	10.34	7.25	6.13	6.83	8.82	8.76	5.86	5.25	8.82	8.92	8.68	7.40	6.85	3.93	7.00	4.59	5.80	5.13	6.77	5.87
LINC00884		1.02	0.54	1.48	0.45	0.38	0.84	1.43	0.72	1.01	0.53	0.95	1.19	0.63	0.41	0.68	0.81	2.28	1.29	1.64	1.29	0.57	1.09	0.51	0.45	0.04	1.90	0.82	0.83	0.61	1.49	0.48	1.63	0.59	0.67	0.75	0.80	1.20	0.87	0.47	1.02	1.19	0.40	0.40	1.47	1.03	0.33	1.22	0.75
AC121758.2		0.00	0.08	0.00	0.00	0.00	0.00	0.00	0.00	0.00	0.00	0.00	0.00	0.00	0.00	0.00	0.00	0.00	0.00	0.00	0.00	0.00	0.00	0.00	0.00	0.00	0.00	0.00	0.00	0.00	0.00	0.00	0.00	0.00	0.00	0.00	0.00	0.00	0.00	0.00	0.00	0.00	0.00	0.00	0.00	0.00	0.00	0.00	0.00
GAPDHP31		0.03	0.00	0.00	0.00	0.03	0.00	0.00	0.02	0.00	0.00	0.00	0.00	0.00	0.00	0.04	0.02	0.00	0.02	0.00	0.02	0.01	0.00	0.00	0.00	0.00	0.00	0.00	0.02	0.04	0.00	0.00	0.00	0.00	0.00	0.00	0.00	0.00	0.00	0.00	0.00	0.02	0.00	0.00	0.00	0.00	0.00	0.00	0.00
AL157400.5		0.00	0.00	0.00	0.00	0.00	0.00	0.00	0.00	0.00	0.00	0.00	0.00	0.00	0.00	0.00	0.00	0.00	0.00	0.00	0.00	0.00	0.00	0.00	0.00	0.00	0.00	0.00	0.00	0.00	0.00	0.00	0.00	0.00	0.00	0.00	0.00	0.00	0.00	0.00	0.00	0.00	0.00	0.00	0.00	0.00	0.00	0.00	0.00
RNA5-8SP4		0.00	0.00	0.00	0.00	0.00	0.00	0.00	0.00	0.00	0.00	0.00	0.00	0.00	0.00	0.00	0.00	0.00	0.00	0.00	0.00	0.00	0.00	0.00	0.00	0.00	0.00	0.00	0.00	0.00	0.00	0.00	0.00	0.00	0.00	0.00	0.00	0.00	0.00	0.00	0.00	0.00	0.00	0.00	0.00	0.00	0.00	0.00	0.00
UBL5P4		0.00	0.00	0.00	0.00	0.00	0.00	0.00	0.00	0.00	0.00	0.00	0.00	0.00	0.00	0.00	0.00	0.00	0.00	0.00	0.16	0.00	0.00	0.00	0.00	0.00	0.00	0.00	0.00	0.00	0.00	0.00	0.00	0.00	0.00	0.00	0.00	0.00	0.00	0.00	0.00	0.00	0.00	0.00	0.00	0.00	0.00	0.00	0.00
PPM1J		0.05	0.02	0.10	0.05	0.12	0.33	0.28	0.12	0.11	0.29	0.06	0.22	0.14	0.49	0.12	0.11	0.14	0.08	0.03	0.39	0.11	0.11	0.08	0.37	0.16	0.01	0.33	0.12	0.37	0.17	1.16	0.13	0.16	0.16	0.28	0.10	0.09	0.18	0.31	0.44	0.18	0.14	0.30	0.09	0.20	0.46	0.18	0.26
AL157698.1		0.00	0.00	0.00	0.00	0.00	0.00	0.00	0.00	0.00	0.00	0.00	0.00	0.00	0.00	0.00	0.00	0.00	0.00	0.00	0.00	0.00	0.00	0.00	0.00	0.00	0.00	0.00	0.00	0.00	0.00	0.00	0.00	0.00	0.00	0.00	0.00	0.00	0.00	0.00	0.00	0.00	0.00	0.00	0.00	0.00	0.00	0.00	0.00
RNU6-758P		0.00	0.00	0.00	0.00	0.16	0.00	0.00	0.00	0.00	0.00	0.00	0.00	0.32	0.00	0.22	0.00	0.00	0.00	0.00	0.21	0.00	0.00	0.00	0.00	0.00	0.00	0.00	0.00	0.00	0.00	0.00	0.00	0.00	0.00	0.25	0.00	0.00	0.00	0.00	0.00	0.00	0.00	0.23	0.00	0.00	0.00	0.24	0.00
CU634019.1		0.01	0.00	0.00	0.00	0.00	0.00	0.00	0.00	0.00	0.00	0.00	0.00	0.00	0.00	0.00	0.00	0.00	0.00	0.01	0.00	0.00	0.00	0.00	0.00	0.00	0.00	0.00	0.00	0.00	0.01	0.00	0.00	0.00	0.00	0.00	0.00	0.00	0.00	0.00	0.00	0.00	0.00	0.00	0.00	0.00	0.00	0.00	0.00
MTBP		0.45	0.04	0.08	0.13	0.09	0.11	0.15	0.10	0.06	0.06	0.12	0.09	0.09	0.09	0.24	0.06	0.03	0.30	0.16	0.23	0.06	0.07	0.62	0.08	0.08	0.16	0.18	0.43	0.20	0.18	0.08	0.03	0.16	0.07	0.18	0.16	0.03	0.34	0.11	0.14	0.29	0.07	0.08	0.14	0.18	0.03	0.15	0.03
APC		3.15	0.42	1.20	0.93	1.68	2.31	1.51	0.96	0.43	0.99	1.43	1.22	1.04	1.00	0.68	0.88	0.19	1.76	2.68	0.99	1.02	1.10	2.57	0.62	1.90	1.17	1.14	1.71	0.70	1.40	1.02	0.56	0.83	0.54	1.37	1.63	0.62	0.94	0.85	0.66	1.62	0.69	1.20	2.35	1.25	1.26	0.76	0.60
RPL5P26		0.00	0.00	0.00	0.00	0.00	0.00	0.00	0.00	0.00	0.00	0.00	0.00	0.00	0.00	0.00	0.00	0.00	0.02	0.00	0.00	0.00	0.00	0.00	0.00	0.00	0.00	0.00	0.00	0.00	0.00	0.00	0.00	0.00	0.00	0.00	0.00	0.00	0.00	0.00	0.00	0.00	0.00	0.00	0.00	0.00	0.02	0.00	0.00
PANCR		0.00	0.00	0.00	0.00	0.00	0.00	0.00	0.00	0.00	0.00	0.00	0.00	0.00	0.00	0.00	0.00	0.00	0.00	0.00	0.00	0.00	0.00	0.00	0.00	0.00	0.00	0.00	0.00	0.00	0.00	0.00	0.00	0.00	0.00	0.00	0.00	0.00	0.00	0.00	0.00	0.00	0.00	0.00	0.00	0.00	0.00	0.00	0.00
PNPLA1		0.01	0.01	0.01	0.00	0.01	0.01	0.01	0.00	0.05	0.00	0.00	0.02	0.00	0.01	0.01	0.00	0.00	0.01	0.00	0.01	0.01	0.01	0.01	0.01	0.01	0.02	0.02	0.00	0.06	0.00	0.00	0.00	0.01	0.00	0.02	0.00	0.00	0.01	0.01	0.00	0.01	0.00	0.00	0.01	0.02	0.01	0.02	0.00
RF02157		0.00	0.00	0.00	0.00	0.00	0.00	0.00	0.00	0.00	0.00	0.00	0.00	0.00	0.00	0.00	0.00	0.00	0.00	0.00	0.00	0.00	0.00	0.00	0.00	0.00	0.00	0.00	0.00	0.00	0.00	0.00	0.00	0.00	0.00	0.00	0.00	0.00	0.00	0.00	0.00	0.00	0.00	0.00	0.00	0.00	0.00	0.00	0.00
LINC00278		0.00	0.02	0.00	0.15	0.00	0.00	0.19	0.26	0.00	0.00	0.12	0.33	0.37	0.57	0.30	0.17	0.00	0.29	0.00	0.07	0.11	0.10	0.00	0.06	0.00	0.00	0.35	0.32	0.00	0.45	0.17	0.00	0.00	0.10	0.00	0.00	0.00	0.18	0.07	0.21	0.10	0.00	0.16	0.00	0.26	0.35	0.08	0.00
TMEM196		0.00	0.00	0.00	0.00	0.00	0.00	0.00	0.00	0.00	0.00	0.00	0.00	0.00	0.00	0.00	0.00	0.00	0.00	0.00	0.00	0.00	0.00	0.00	0.00	0.00	0.00	0.00	0.00	0.00	0.00	0.00	0.00	0.00	0.00	0.00	0.00	0.00	0.00	0.00	0.00	0.00	0.00	0.00	0.00	0.00	0.05	0.00	0.00
AL096840.1		0.00	0.00	0.00	0.00	0.00	0.00	0.00	0.00	0.00	0.00	0.00	0.00	0.00	0.00	0.00	0.00	0.00	0.00	0.00	0.00	0.00	0.00	0.00	0.00	0.00	0.00	0.00	0.00	0.00	0.00	0.00	0.00	0.00	0.00	0.00	0.00	0.00	0.00	0.00	0.00	0.00	0.00	0.00	0.00	0.00	0.00	0.00	0.00
HELQ		1.62	0.78	1.53	1.43	1.73	2.10	1.31	1.34	1.84	1.45	1.93	1.64	2.42	1.19	0.86	1.70	1.11	1.07	1.07	0.99	1.96	1.90	1.71	1.30	2.65	3.12	2.25	1.23	2.23	1.69	1.69	1.71	1.67	1.15	1.72	2.20	2.33	1.04	1.34	1.85	1.28	2.13	1.12	2.26	2.13	1.13	1.18	1.45
PRELID1P2		0.08	0.00	0.00	0.00	0.00	0.00	0.00	0.00	0.00	0.00	0.06	0.00	0.00	0.00	0.00	0.00	0.00	0.00	0.05	0.00	0.04	0.00	0.00	0.00	0.05	0.15	0.00	0.00	0.00	0.00	0.00	0.00	0.00	0.00	0.06	0.00	0.00	0.00	0.00	0.00	0.00	0.00	0.00	0.00	0.00	0.00	0.00	0.00
SMPD1		31.86	49.91	23.34	24.71	30.07	42.78	32.27	22.09	50.55	32.41	51.73	37.85	14.75	25.02	29.56	25.56	28.97	13.25	35.25	19.96	19.46	17.47	27.47	27.53	30.55	20.96	26.47	21.69	28.11	33.94	30.32	22.82	30.48	23.22	27.10	18.45	29.94	19.46	29.45	19.96	28.92	21.41	18.86	55.28	31.26	20.22	21.78	23.27
AL512631.2		0.04	0.02	0.00	0.00	0.00	0.00	0.00	0.00	0.00	0.03	0.00	0.00	0.00	0.00	0.00	0.05	0.00	0.00	0.02	0.00	0.02	0.02	0.00	0.03	0.00	0.00	0.00	0.00	0.00	0.02	0.02	0.00	0.08	0.05	0.00	0.00	0.00	0.00	0.00	0.00	0.00	0.06	0.02	0.00	0.00	0.00	0.00	0.00
MTMR14		4.29	4.37	5.16	4.25	4.17	6.28	5.20	3.87	7.96	5.01	4.89	4.95	6.52	5.22	5.69	3.28	8.37	6.46	6.22	10.28	4.13	4.12	5.74	5.33	7.56	6.72	6.32	6.78	6.75	6.01	4.30	5.60	4.02	5.76	5.40	3.83	8.04	8.62	5.24	7.81	4.95	6.85	4.78	5.28	6.87	5.03	6.60	4.27
MIR133B		0.00	0.00	0.00	0.00	0.00	0.00	0.00	0.00	0.00	0.00	0.00	0.00	0.00	0.00	0.00	0.00	0.00	0.00	0.00	0.00	0.00	0.00	0.00	0.00	0.00	0.00	0.00	0.00	0.00	0.00	0.00	0.00	0.00	0.00	0.00	0.00	0.00	0.00	0.00	0.00	0.00	0.00	0.00	0.00	0.00	0.00	0.00	0.00
AC073862.4		0.00	0.00	0.00	0.00	0.00	0.00	0.00	0.00	0.03	0.00	0.00	0.00	0.00	0.00	0.00	0.00	0.00	0.00	0.00	0.00	0.02	0.02	0.02	0.00	0.00	0.00	0.00	0.03	0.05	0.00	0.00	0.00	0.00	0.00	0.00	0.03	0.04	0.00	0.00	0.00	0.02	0.00	0.00	0.02	0.02	0.00	0.00	0.00
AL078595.3		0.00	0.00	0.00	0.00	0.00	0.00	0.00	0.00	0.00	0.00	0.00	0.00	0.00	0.00	0.00	0.00	0.00	0.00	0.00	0.00	0.00	0.00	0.00	0.00	0.00	0.00	0.00	0.00	0.00	0.00	0.00	0.00	0.00	0.00	0.00	0.00	0.00	0.00	0.00	0.00	0.00	0.00	0.00	0.00	0.00	0.00	0.00	0.00
AP001065.2		0.00	0.20	0.03	0.00	0.02	0.43	0.06	0.00	0.04	0.05	0.19	0.18	0.35	0.03	0.24	0.03	0.97	0.23	0.43	0.24	0.00	0.16	0.00	0.26	0.36	0.00	0.00	0.03	0.00	0.03	0.00	0.09	0.17	0.00	0.00	0.00	0.22	0.07	0.25	0.10	0.65	1.08	0.13	0.14	0.11	0.00	0.17	0.05
AC011471.3		0.00	0.00	0.00	0.00	0.00	0.00	0.00	0.00	0.00	0.00	0.00	0.00	0.07	0.00	0.00	0.00	0.00	0.00	0.00	0.00	0.00	0.00	0.00	0.00	0.00	0.00	0.00	0.00	0.00	0.00	0.00	0.00	0.00	0.00	0.00	0.00	0.00	0.00	0.00	0.00	0.00	0.07	0.00	0.00	0.00	0.00	0.00	0.00
AC005832.2		0.00	0.00	0.00	0.00	0.00	0.00	0.00	0.00	0.00	0.00	0.00	0.00	0.00	0.00	0.00	0.02	0.00	0.01	0.00	0.00	0.00	0.00	0.00	0.00	0.00	0.00	0.00	0.00	0.00	0.00	0.00	0.00	0.00	0.00	0.00	0.00	0.00	0.00	0.00	0.00	0.00	0.00	0.00	0.00	0.00	0.00	0.00	0.00
RF00421		0.00	0.00	0.00	0.00	0.00	0.00	0.00	0.00	0.00	0.00	0.00	0.00	0.00	0.00	0.00	0.00	0.00	0.00	0.00	0.00	0.00	0.00	0.00	0.00	0.00	0.00	0.00	0.00	0.00	0.00	0.00	0.00	0.00	0.00	0.00	0.00	0.00	0.00	0.00	0.00	0.00	0.00	0.00	0.00	0.00	0.00	0.00	0.00
AC006455.4		0.00	0.00	0.00	0.00	0.00	0.00	0.00	0.00	0.00	0.00	0.00	0.00	0.00	0.00	0.00	0.00	0.00	0.00	0.00	0.00	0.00	0.00	0.00	0.00	0.00	0.00	0.00	0.00	0.00	0.00	0.00	0.00	0.00	0.00	0.00	0.00	0.00	0.00	0.00	0.00	0.00	0.00	0.00	0.00	0.00	0.00	0.00	0.00
AL731566.1		0.07	0.05	0.15	0.08	0.08	0.27	0.12	0.16	0.13	0.03	0.12	0.12	0.04	0.09	0.20	0.17	0.05	0.27	0.27	0.17	0.07	0.17	0.23	0.11	0.11	0.12	0.08	0.21	0.04	0.30	0.11	0.05	0.21	0.08	0.07	0.30	0.11	0.19	0.11	0.14	0.20	0.07	0.19	0.15	0.22	0.14	0.14	0.12
RSL24D1P4		0.00	0.00	0.00	0.00	0.00	0.00	0.00	0.00	0.00	0.00	0.00	0.00	0.00	0.00	0.00	0.00	0.00	0.00	0.00	0.00	0.00	0.00	0.00	0.00	0.00	0.00	0.00	0.00	0.00	0.00	0.00	0.00	0.00	0.00	0.00	0.00	0.00	0.00	0.00	0.00	0.00	0.00	0.00	0.00	0.00	0.00	0.00	0.00
ASB7		2.04	0.65	1.45	1.06	1.74	1.99	1.65	1.43	1.52	0.88	2.12	1.60	1.20	1.88	1.41	1.10	1.30	2.14	2.10	1.71	1.86	1.47	1.62	1.03	2.82	2.16	1.10	1.84	1.04	1.93	1.87	1.35	1.25	0.93	2.01	1.84	1.49	1.65	1.55	2.01	3.13	1.09	1.71	2.59	1.95	1.30	1.36	1.03
CXXC5		38.58	24.01	17.74	28.60	17.02	20.72	20.03	16.57	33.95	14.97	24.22	23.88	15.64	14.02	13.42	24.32	13.23	15.52	22.17	31.32	14.01	15.91	23.74	13.37	19.63	12.40	30.72	29.81	22.29	22.47	22.34	16.18	17.91	30.65	14.68	16.51	18.83	21.69	24.32	29.86	17.54	18.47	27.29	21.36	21.94	11.21	22.50	19.12
DSCR4		0.00	0.00	0.00	0.00	0.00	0.00	0.00	0.00	0.00	0.00	0.00	0.00	0.00	0.00	0.00	0.00	0.00	0.00	0.00	0.00	0.00	0.01	0.00	0.00	0.00	0.00	0.00	0.00	0.00	0.00	0.00	0.00	0.00	0.00	0.00	0.00	0.00	0.11	0.16	0.01	0.00	0.65	0.00	0.00	0.00	0.00	0.00	0.13
SNORD124		0.00	0.15	0.00	0.18	0.00	0.00	0.18	0.00	0.00	0.00	0.00	0.00	0.00	0.00	0.00	0.00	0.00	0.60	0.00	0.00	0.00	0.14	0.00	0.00	0.00	0.38	0.00	0.00	0.00	0.21	0.55	0.00	0.00	0.00	0.00	0.27	0.00	0.15	0.53	0.00	0.31	0.00	0.00	0.00	0.18	0.40	0.41	0.00
HTR3E-AS1		0.00	0.00	0.00	0.00	0.00	0.00	0.00	0.00	0.00	0.00	0.00	0.00	0.00	0.00	0.00	0.00	0.00	0.00	0.00	0.00	0.00	0.00	0.03	0.00	0.00	0.00	0.00	0.00	0.00	0.00	0.00	0.00	0.00	0.00	0.00	0.05	0.00	0.00	0.04	0.00	0.00	0.00	0.00	0.00	0.00	0.04	0.00	0.00
IGHV3-53		0.00	0.03	0.03	0.00	1.26	0.51	0.49	0.35	0.05	0.72	0.25	2.76	0.00	3.02	0.03	0.40	0.18	0.22	0.13	1.64	0.35	0.21	0.00	2.69	0.57	0.00	0.66	0.08	0.41	0.23	0.20	0.07	0.45	0.13	2.06	0.68	0.06	1.10	1.44	0.25	0.00	0.24	1.04	0.09	0.23	2.00	0.11	3.29
NLRP14		0.02	0.00	0.17	0.02	0.04	0.03	0.05	0.05	0.12	0.07	0.02	0.02	0.04	0.19	0.01	0.02	0.01	0.01	0.14	0.00	0.08	0.15	0.34	0.01	0.18	0.02	0.00	0.01	0.00	0.00	0.12	0.01	0.00	0.03	0.01	0.14	0.01	0.01	0.02	0.04	0.49	0.15	0.00	0.29	0.02	0.11	0.00	0.12
AL021997.1		0.00	0.00	0.00	0.19	0.22	0.19	0.29	0.12	0.00	0.00	0.00	0.10	0.00	0.20	0.31	0.00	0.00	0.00	0.10	0.20	0.22	0.00	0.18	0.12	0.09	0.00	1.83	0.00	0.00	0.56	0.10	0.00	0.00	0.00	0.23	0.00	0.00	1.06	0.00	0.00	0.33	0.00	0.32	0.09	1.82	0.11	0.00	0.00
RNU6-1005P		0.30	0.00	0.00	0.00	0.26	0.00	0.00	0.21	0.00	0.00	0.00	0.00	0.00	0.00	0.00	0.00	0.00	0.19	0.00	0.00	0.13	0.28	0.00	0.00	0.00	0.00	0.00	0.00	0.00	0.00	0.00	0.00	0.34	0.00	0.00	0.00	0.00	0.00	0.00	0.00	0.45	0.00	0.38	0.00	0.17	0.00	0.20	0.00
DEFB135		0.00	0.00	0.00	0.00	0.00	0.00	0.00	0.00	0.00	0.00	0.00	0.00	0.00	0.00	0.00	0.00	0.00	0.00	0.00	0.00	0.00	0.00	0.00	0.00	0.00	0.00	0.00	0.00	0.00	0.00	0.00	0.00	0.00	0.00	0.00	0.00	0.00	0.00	0.00	0.00	0.00	0.00	0.00	0.00	0.00	0.00	0.00	0.00
SETDB1		7.77	1.83	1.80	3.37	2.34	4.58	3.81	2.04	2.46	2.71	3.67	1.92	1.86	2.00	2.45	1.52	0.97	5.93	4.54	3.23	1.95	2.17	4.69	2.87	3.44	5.69	3.31	7.43	3.23	5.35	2.42	2.37	3.73	1.33	2.30	2.53	1.81	5.37	2.08	2.28	2.73	1.11	3.11	2.85	3.80	2.03	1.98	1.54
SNORD14D		0.00	0.00	0.00	0.00	0.00	0.00	0.00	0.00	0.00	0.00	0.00	0.00	0.00	0.00	0.00	0.00	0.00	0.00	0.00	0.00	0.00	0.00	0.00	0.00	0.00	0.00	0.00	0.00	0.00	0.00	0.00	0.00	0.00	0.00	0.00	0.00	0.00	0.00	0.00	0.00	0.00	0.00	0.00	0.00	0.00	0.00	0.00	0.00
BECN2		0.00	0.00	0.00	0.00	0.00	0.00	0.00	0.00	0.00	0.00	0.00	0.00	0.00	0.00	0.00	0.00	0.00	0.00	0.00	0.00	0.00	0.00	0.01	0.00	0.00	0.00	0.00	0.05	0.03	0.00	0.00	0.00	0.00	0.02	0.02	0.00	0.00	0.00	0.00	0.00	0.00	0.00	0.05	0.00	0.00	0.00	0.00	0.00
AL512310.11		0.00	0.00	0.00	0.00	0.00	0.00	0.00	0.00	0.00	0.00	0.00	0.00	0.00	0.00	0.00	0.00	0.00	0.00	0.00	0.00	0.00	0.00	0.00	0.00	0.00	0.00	0.00	0.00	0.00	0.00	0.00	0.00	0.00	0.00	0.00	0.00	0.00	0.00	0.00	0.00	0.00	0.00	0.00	0.00	0.00	0.00	0.00	0.00
RNU6-1322P		0.00	0.00	0.00	0.00	0.00	0.00	0.00	0.00	0.00	0.00	0.23	0.00	0.00	0.00	0.00	0.00	0.00	0.00	0.00	0.00	0.00	0.00	0.00	0.00	0.00	0.00	0.00	0.00	0.00	0.00	0.00	0.00	0.00	0.00	0.00	0.00	0.00	0.00	0.00	0.00	0.00	0.00	0.00	0.00	0.00	0.00	0.00	0.00
DES		0.05	0.13	0.25	0.04	0.56	0.80	0.10	0.10	0.00	0.57	0.09	12.74	0.00	0.08	0.01	0.00	1.28	2.42	0.00	0.04	0.14	0.21	0.06	0.64	0.05	0.24	0.10	0.04	0.56	0.10	0.58	0.07	0.13	0.02	1.63	2.49	1.19	0.17	0.24	0.01	0.01	0.19	0.10	0.02	0.29	0.04	0.14	9.29
RN7SKP50		0.00	0.00	0.00	0.00	0.00	0.00	0.00	0.00	0.00	0.00	0.00	0.00	0.00	0.00	0.00	0.00	0.00	0.00	0.00	0.00	0.00	0.00	0.00	0.00	0.00	0.00	0.00	0.00	0.00	0.00	0.00	0.00	0.00	0.00	0.00	0.00	0.00	0.00	0.00	0.00	0.00	0.09	0.00	0.00	0.00	0.00	0.00	0.00
C17orf102		0.00	0.00	0.00	0.00	0.01	0.00	0.01	0.00	0.00	0.00	0.00	0.00	0.00	0.00	0.00	0.01	0.00	0.01	0.00	0.00	0.00	0.00	0.00	0.00	0.02	0.00	0.01	0.00	0.00	0.01	0.00	0.00	0.02	0.00	0.01	0.01	0.00	0.01	0.00	0.00	0.00	0.00	0.00	0.00	0.00	0.01	0.00	0.00
AC092810.1		0.00	0.00	0.00	0.00	0.00	0.00	0.00	0.00	0.00	0.00	0.00	0.00	0.00	0.00	0.00	0.00	0.00	0.00	0.00	0.00	0.00	0.00	0.03	0.00	0.00	0.00	0.00	0.00	0.00	0.00	0.00	0.00	0.00	0.00	0.00	0.00	0.00	0.01	0.00	0.00	0.00	0.00	0.00	0.00	0.00	0.00	0.00	0.00
VDAC1P3		0.00	0.00	0.02	0.00	0.00	0.00	0.00	0.00	0.00	0.00	0.03	0.00	0.03	0.00	0.00	0.00	0.00	0.00	0.00	0.00	0.00	0.00	0.04	0.00	0.02	0.00	0.00	0.03	0.00	0.00	0.02	0.00	0.00	0.00	0.00	0.00	0.00	0.00	0.00	0.00	0.04	0.00	0.00	0.02	0.02	0.00	0.00	0.00
LDLRAP1		2.30	4.58	4.37	5.67	5.41	6.38	6.73	4.57	2.84	4.96	5.98	7.24	2.19	4.76	5.68	6.37	3.92	2.85	8.03	3.18	4.68	5.35	4.01	4.69	3.30	5.78	3.66	3.80	7.25	9.62	5.65	7.11	5.61	4.76	5.29	6.09	4.11	5.26	5.16	5.37	6.01	5.59	3.19	6.06	6.14	4.63	4.54	4.20
RPL21P106		0.00	0.00	0.00	0.00	0.00	0.00	0.00	0.00	0.00	0.00	0.00	0.00	0.00	0.00	0.00	0.00	0.00	0.00	0.00	0.00	0.00	0.00	0.00	0.00	0.00	0.00	0.00	0.00	0.00	0.00	0.00	0.00	0.00	0.00	0.00	0.00	0.00	0.03	0.00	0.00	0.00	0.12	0.00	0.00	0.00	0.00	0.00	0.14
AL121601.2		0.00	0.02	0.00	0.00	0.02	0.00	0.03	0.03	0.04	0.04	0.00	0.03	0.00	0.00	0.00	0.00	0.00	0.00	0.03	0.05	0.02	0.04	0.00	0.00	0.00	0.03	0.00	0.03	0.00	0.03	0.00	0.00	0.10	0.00	0.03	0.00	0.05	0.02	0.00	0.00	0.00	0.00	0.00	0.03	0.00	0.03	0.00	0.09
AC004264.2		0.00	0.00	0.00	0.00	0.01	0.01	0.00	0.01	0.00	0.02	0.00	0.00	0.00	0.02	0.00	0.00	0.00	0.00	0.02	0.02	0.02	0.00	0.00	0.00	0.00	0.00	0.00	0.01	0.00	0.01	0.01	0.00	0.00	0.00	0.01	0.03	0.00	0.04	0.00	0.00	0.11	0.00	0.00	0.02	0.05	0.08	0.01	0.02
RCOR2		0.17	0.11	0.05	0.02	0.08	0.09	0.12	0.05	0.08	0.05	0.02	0.12	0.02	0.04	0.01	0.02	0.00	0.10	0.03	0.18	0.05	0.07	0.01	0.10	0.18	0.00	0.10	0.11	0.07	0.06	0.04	0.03	0.07	0.01	0.09	0.18	0.00	0.12	0.07	0.02	0.06	0.00	0.12	0.14	0.18	0.01	0.08	0.12
AC090099.3		0.00	0.00	0.00	0.00	0.00	0.00	0.00	0.02	0.00	0.00	0.00	0.00	0.00	0.00	0.00	0.00	0.00	0.00	0.00	0.00	0.00	0.00	0.00	0.00	0.00	0.00	0.00	0.00	0.00	0.00	0.00	0.00	0.00	0.00	0.00	0.00	0.00	0.00	0.00	0.00	0.00	0.00	0.00	0.02	0.00	0.00	0.00	0.00
AC131254.3		0.00	0.00	0.00	0.00	0.00	0.00	0.00	0.00	0.00	0.00	0.00	0.00	0.00	0.00	0.00	0.00	0.00	0.00	0.00	0.00	0.00	0.00	0.00	0.00	0.00	0.00	0.00	0.00	0.00	0.00	0.00	0.00	0.00	0.00	0.00	0.00	0.00	0.00	0.00	0.00	0.00	0.00	0.00	0.00	0.00	0.00	0.00	0.00
AC005262.2		0.00	0.00	0.00	0.00	0.00	0.00	0.00	0.00	0.00	0.00	0.00	0.00	0.00	0.00	0.00	0.00	0.00	0.00	0.00	0.00	0.00	0.00	0.00	0.00	0.00	0.00	0.00	0.00	0.00	0.00	0.00	0.00	0.00	0.00	0.00	0.00	0.00	0.00	0.00	0.00	0.00	0.00	0.00	0.00	0.00	0.00	0.00	0.00
RN7SKP280		0.00	0.00	0.00	0.00	0.00	0.00	0.00	0.00	0.00	0.00	0.00	0.00	0.00	0.00	0.00	0.00	0.00	0.00	0.00	0.00	0.00	0.00	0.00	0.00	0.00	0.00	0.00	0.00	0.00	0.00	0.00	0.00	0.00	0.00	0.00	0.00	0.00	0.00	0.00	0.00	0.00	0.00	0.00	0.00	0.00	0.00	0.00	0.00
KRT14		0.00	0.00	0.00	0.00	0.02	0.00	0.00	0.10	0.05	0.00	0.08	0.47	0.02	11.10	0.00	0.00	0.00	0.21	0.00	0.00	0.00	0.00	0.00	0.00	0.00	0.00	0.01	0.00	0.02	0.01	0.00	0.00	0.00	1.79	0.00	0.00	0.00	0.00	0.02	0.08	0.00	0.00	0.74	0.00	14.66	0.13	0.50	0.07
SLC45A4		1.63	1.36	0.06	0.52	0.30	0.18	1.20	0.20	0.25	0.29	0.27	0.39	0.42	0.20	0.18	0.08	0.17	0.30	0.18	0.39	0.35	0.08	0.08	0.30	1.75	0.06	0.95	3.56	0.56	0.43	0.42	0.42	0.16	0.25	0.16	0.62	0.71	0.89	0.34	0.48	0.26	0.23	0.50	0.29	1.25	0.40	0.14	0.36
SNRPFP3		0.00	0.00	0.00	0.00	0.00	0.00	0.00	0.00	0.00	0.00	0.00	0.00	0.00	0.00	0.00	0.00	0.00	0.00	0.00	0.00	0.00	0.00	0.00	0.00	0.00	0.00	0.00	0.00	0.00	0.00	0.00	0.00	0.00	0.00	0.00	0.00	0.00	0.00	0.00	0.00	0.00	0.00	0.00	0.00	0.00	0.00	0.00	0.00
AC004490.1		0.00	0.00	0.00	0.00	0.01	0.01	0.00	0.00	0.01	0.00	0.00	0.00	0.02	0.01	0.00	0.00	0.05	0.01	0.00	0.00	0.01	0.01	0.01	0.00	0.00	0.00	0.01	0.01	0.00	0.00	0.00	0.00	0.03	0.00	0.00	0.00	0.00	0.02	0.00	0.01	0.01	0.00	0.01	0.00	0.00	0.00	0.00	0.00
HINT3		8.83	3.14	8.53	4.40	9.25	12.90	9.67	7.54	5.17	6.46	6.48	7.39	5.88	8.23	5.20	7.09	4.59	5.32	8.31	8.70	11.06	10.43	20.72	6.69	10.08	13.78	8.06	10.05	5.12	12.14	6.53	3.39	13.94	6.07	8.72	10.17	11.91	7.46	9.55	9.21	9.31	6.07	7.37	11.98	8.01	6.23	6.36	4.84
EEF1B2		182.29	60.12	66.93	95.15	74.53	89.42	87.80	44.43	135.09	69.59	51.50	45.11	108.38	46.72	91.46	45.93	97.48	167.24	65.37	90.32	69.68	108.22	45.86	86.24	56.04	216.65	109.24	114.28	121.52	67.67	74.35	105.50	78.02	138.65	130.45	90.95	170.79	110.81	96.63	123.63	81.51	171.91	60.65	63.58	58.71	58.99	90.75	90.76
PPT2		3.28	1.60	1.35	2.51	3.17	1.91	3.77	1.60	3.51	0.99	2.81	2.29	3.64	2.45	0.45	0.52	2.27	4.04	1.61	1.04	1.70	1.22	2.70	1.04	4.90	2.12	2.11	2.51	4.62	1.50	2.19	3.76	1.70	1.52	1.52	2.04	4.54	0.75	1.27	1.67	3.70	1.09	1.87	1.72	2.41	2.31	3.11	2.46
SOAT1		5.72	2.24	1.38	4.28	3.57	6.99	3.45	2.79	3.06	2.00	5.35	3.04	1.34	1.82	3.96	2.64	1.06	4.59	2.19	3.15	3.02	2.19	4.86	4.22	7.20	2.50	3.48	5.39	4.81	5.81	2.36	3.42	8.02	1.76	3.44	3.20	4.83	6.16	2.80	2.64	5.25	2.87	4.89	2.57	3.52	1.99	2.25	4.07
BCL11B		0.04	0.05	0.04	0.08	0.14	0.06	0.14	0.10	0.09	0.28	0.11	0.30	0.00	0.08	0.10	0.07	0.05	0.16	0.08	0.13	0.16	0.04	0.01	0.18	0.17	0.01	0.44	0.11	0.32	0.33	0.02	0.04	0.18	0.09	0.21	0.27	0.11	0.31	0.33	0.17	0.02	0.27	0.08	0.20	0.42	0.10	0.06	0.35
AC104827.1		0.00	0.00	0.00	0.00	0.00	0.00	0.00	0.00	0.00	0.00	0.00	0.00	0.00	0.00	0.00	0.00	0.00	0.00	0.00	0.00	0.00	0.00	0.00	0.00	0.02	0.00	0.00	0.00	0.00	0.00	0.00	0.00	0.00	0.00	0.00	0.00	0.00	0.00	0.00	0.00	0.00	0.00	0.00	0.00	0.00	0.00	0.00	0.00
AL138930.1		0.00	0.00	0.00	0.00	0.00	0.06	0.00	0.00	0.14	0.00	0.00	0.37	0.04	0.00	0.03	0.04	0.00	0.00	0.00	0.00	0.00	0.05	0.05	0.00	0.54	0.00	0.03	0.00	0.06	0.00	0.00	0.00	0.00	0.00	0.04	0.09	3.43	0.00	0.03	0.00	0.00	0.13	0.03	0.00	0.03	0.00	0.00	0.00
UNC45A		8.14	7.96	4.93	5.75	4.28	7.17	7.56	4.25	8.54	2.89	7.10	4.92	5.87	5.75	6.27	2.82	4.97	5.04	7.56	8.07	3.69	3.42	3.74	6.40	3.22	5.08	4.86	8.04	7.40	7.69	6.70	4.88	5.80	5.58	5.99	4.14	4.01	10.12	7.04	5.98	9.19	2.67	5.84	7.41	5.03	5.01	9.78	4.14
AC110760.1		0.00	0.00	0.00	0.00	0.00	0.00	0.00	0.00	0.00	0.00	0.00	0.00	0.00	0.00	0.00	0.00	0.00	0.00	0.00	0.00	0.00	0.00	0.00	0.00	0.00	0.00	0.00	0.00	0.00	0.00	0.00	0.03	0.00	0.00	0.00	0.05	0.00	0.00	0.00	0.00	0.00	0.00	0.00	0.00	0.00	0.00	0.00	0.00
RF00019		0.00	0.15	0.00	0.72	0.00	0.18	0.00	0.21	0.00	0.00	0.00	0.00	0.00	0.00	0.00	0.00	0.00	0.00	0.00	0.18	0.14	0.00	0.00	0.23	0.00	0.00	0.40	0.43	0.38	0.00	0.18	0.00	0.00	0.24	0.00	0.00	0.35	0.30	0.18	0.00	1.08	0.54	0.39	0.17	0.18	0.00	0.21	0.32
AC239860.2		0.00	0.00	0.00	0.00	0.00	0.00	0.00	0.00	0.00	0.00	0.00	0.00	0.00	0.00	0.00	0.00	0.00	0.00	0.00	0.00	0.00	0.00	0.13	0.00	0.00	0.00	0.00	0.00	0.00	0.00	0.00	0.00	0.00	0.00	0.00	0.00	0.00	0.00	0.00	0.00	0.00	0.00	0.00	0.00	0.00	0.00	0.00	0.00
DDX11L9		0.00	0.01	0.00	0.00	0.00	0.01	0.00	0.00	0.00	0.00	0.00	0.00	0.02	0.00	0.00	0.00	0.00	0.00	0.00	0.00	0.00	0.00	0.00	0.00	0.00	0.00	0.00	0.00	0.00	0.00	0.00	0.00	0.00	0.00	0.00	0.00	0.00	0.00	0.00	0.00	0.00	0.00	0.00	0.00	0.00	0.01	0.00	0.00
AC078878.2		0.00	0.00	0.00	0.00	0.00	0.00	0.00	0.00	0.00	0.00	0.00	0.00	0.00	0.00	0.00	0.00	0.00	0.00	0.00	0.00	0.00	0.00	0.00	0.00	0.00	0.00	0.00	0.00	0.00	0.00	0.00	0.00	0.00	0.00	0.00	0.00	0.00	0.00	0.00	0.00	0.00	0.00	0.00	0.00	0.00	0.00	0.00	0.00
AC084211.1		0.00	0.00	0.00	0.00	0.00	0.00	0.00	0.00	0.00	0.00	0.00	0.00	0.00	0.00	0.00	0.00	0.08	0.00	0.00	0.00	0.00	0.00	0.00	0.00	0.00	0.00	0.00	0.00	0.00	0.00	0.00	0.00	0.00	0.00	0.00	0.00	0.00	0.00	0.00	0.00	0.00	0.00	0.00	0.00	0.00	0.00	0.00	0.00
LINC01967		0.00	0.00	0.00	0.00	0.00	0.00	0.00	0.00	0.03	0.00	0.00	0.00	0.00	0.00	0.00	0.00	0.00	0.00	0.00	0.02	0.00	0.00	0.00	0.00	0.00	0.00	0.00	0.00	0.00	0.00	0.00	0.00	0.00	0.00	0.00	0.00	0.00	0.00	0.00	0.00	0.00	0.00	0.00	0.00	0.00	0.00	0.00	0.00
LSAMP		0.02	0.04	0.00	0.64	0.11	0.02	0.01	0.02	0.07	0.02	0.13	0.14	0.00	0.00	0.01	0.02	0.02	0.12	0.02	0.01	0.01	0.01	0.00	0.07	0.12	0.00	0.08	0.01	0.01	0.03	0.00	0.00	0.00	0.03	0.09	0.02	0.00	0.09	0.02	0.00	0.01	0.03	0.06	0.02	0.03	0.02	0.01	0.20
RNU4-45P		0.00	0.00	0.00	0.00	0.00	0.00	0.00	0.00	0.00	0.00	0.00	0.00	0.00	0.00	0.00	0.00	0.00	0.00	0.00	0.00	0.00	0.00	0.00	0.00	0.00	0.00	0.00	0.00	0.00	0.00	0.00	0.00	0.00	0.00	0.00	0.00	0.00	0.00	0.00	0.00	0.00	0.00	0.00	0.00	0.00	0.00	0.00	0.00
EAF1		2.56	2.05	3.28	4.43	4.99	4.89	5.08	3.18	2.42	4.59	5.32	3.37	2.44	3.07	2.78	4.39	1.08	7.38	6.59	5.37	5.09	4.65	9.25	2.81	6.71	4.12	3.82	4.79	2.07	6.27	3.25	2.71	3.45	1.50	4.27	4.30	1.65	5.05	4.67	4.96	8.15	1.61	5.06	4.25	5.50	2.71	3.52	4.26
AC008677.2		0.00	0.00	0.00	0.18	0.14	0.12	0.06	0.07	0.28	0.00	0.16	0.00	0.09	0.06	0.00	0.15	0.00	0.00	0.00	0.06	0.09	0.10	0.06	0.08	0.00	0.07	0.14	0.07	0.13	0.00	0.06	0.00	0.12	0.16	0.07	0.00	0.24	0.00	0.00	0.21	0.00	0.36	0.00	0.12	0.12	0.00	0.14	0.11
KRT39		0.00	0.01	0.00	0.00	0.00	0.00	0.10	0.00	0.00	0.00	0.02	0.04	0.00	0.00	0.02	0.00	0.00	0.00	0.00	0.03	0.02	0.01	0.04	0.00	0.03	0.00	0.02	0.01	0.02	0.10	0.02	0.00	0.00	0.03	0.01	0.00	0.04	0.11	0.07	0.08	0.01	0.04	0.03	0.00	0.11	0.00	0.00	0.00
PTH2R		0.01	0.00	0.00	0.00	0.02	0.00	0.00	0.03	0.00	1.40	0.00	0.03	1.08	0.00	5.01	0.01	0.00	0.00	0.00	0.00	0.02	0.00	0.00	0.00	0.00	0.00	0.01	0.00	1.89	0.00	0.00	1.95	0.00	2.05	3.58	0.02	0.03	1.56	2.34	3.55	12.06	0.01	0.01	0.01	0.05	0.00	0.00	0.33
BBS10		3.87	0.26	1.70	1.54	2.26	2.26	1.81	2.14	0.70	1.37	1.18	1.91	0.63	1.88	1.51	1.40	0.25	2.08	2.66	1.32	2.30	2.99	3.79	1.07	2.47	2.79	1.46	1.50	0.56	1.35	1.17	0.92	1.58	0.48	3.65	3.17	0.68	1.45	1.59	1.49	4.76	0.73	1.81	2.97	2.62	1.90	1.68	1.13
GAPDHP20		0.06	0.03	0.00	0.00	0.00	0.00	0.00	0.00	0.00	0.00	0.07	0.00	0.03	0.00	0.02	0.00	0.00	0.00	0.00	0.00	0.01	0.00	0.00	0.00	0.00	0.02	0.02	0.00	0.00	0.06	0.00	0.10	0.00	0.00	0.02	0.00	0.00	0.00	0.00	0.00	0.03	0.03	0.00	0.02	0.04	0.00	0.02	0.00
FGF9		0.00	0.01	0.00	0.00	0.03	0.00	0.00	0.00	0.00	0.01	0.01	0.00	0.00	0.00	0.00	0.00	0.00	0.01	0.00	0.03	0.08	0.01	0.00	0.01	0.00	0.00	0.00	0.00	0.01	0.01	0.00	0.00	0.04	0.01	0.00	0.02	0.00	0.01	0.00	0.00	0.06	0.00	0.00	0.01	0.00	0.00	0.00	0.01
COMT		9.97	27.23	37.55	13.25	37.58	5.17	29.27	33.13	37.39	6.27	30.37	32.88	8.94	8.70	18.85	5.08	8.02	14.38	4.96	20.09	17.90	19.66	6.66	19.25	14.39	11.24	13.05	64.70	10.93	12.60	19.91	18.92	38.73	24.79	17.75	35.24	7.42	30.59	28.86	34.76	9.88	4.08	23.12	44.69	42.13	9.10	20.85	31.74
ZNF792		1.55	0.29	0.36	0.71	0.37	0.34	0.83	0.27	0.49	0.38	0.97	0.28	0.33	0.26	0.61	0.33	0.09	0.71	0.62	0.46	0.38	0.21	0.60	0.39	0.86	0.33	0.45	0.87	0.31	0.59	0.54	0.29	1.00	0.22	0.43	0.38	0.37	1.30	0.42	0.38	0.52	0.30	0.62	0.78	0.82	0.19	0.46	0.41
AC023274.1		0.00	0.00	0.00	0.00	0.00	0.00	0.00	0.00	0.00	0.00	0.00	0.00	0.00	0.00	0.00	0.00	0.00	0.00	0.00	0.00	0.00	0.00	0.00	0.00	0.00	0.00	0.00	0.00	0.00	0.00	0.00	0.00	0.00	0.00	0.00	0.00	0.00	0.00	0.00	0.00	0.00	0.00	0.00	0.00	0.00	0.00	0.00	0.00
KCND3-IT1		0.00	0.00	0.00	0.00	0.00	0.05	0.05	0.00	0.00	0.00	0.00	0.00	0.00	0.00	0.00	0.00	0.00	0.00	0.00	0.00	0.00	0.00	0.09	0.00	0.00	0.00	0.00	0.06	0.00	0.00	0.00	0.00	0.00	0.00	0.00	0.00	0.00	0.00	0.05	0.04	0.00	0.00	0.00	0.00	0.00	0.00	0.00	0.00
RF01210		0.00	0.00	0.00	0.00	0.00	0.00	0.00	0.00	0.00	0.00	0.00	0.00	0.00	0.00	0.00	0.00	0.00	0.00	0.00	0.00	0.00	0.00	0.00	0.00	0.00	0.00	0.00	0.00	0.00	0.00	0.00	0.00	0.00	0.00	0.00	0.00	0.00	0.00	0.00	0.00	0.00	0.00	0.00	0.00	0.00	0.00	0.00	0.00
STAT5B		11.85	2.87	7.47	5.57	6.35	7.29	7.80	5.37	5.94	5.87	6.11	6.09	5.79	5.35	2.62	3.87	2.53	10.90	9.84	5.44	6.06	7.34	8.93	5.19	7.09	33.29	5.84	10.35	4.55	7.59	5.89	6.94	5.14	3.77	7.01	7.77	5.23	5.37	6.33	7.92	14.38	3.71	6.46	12.92	6.84	5.82	4.84	5.05
LGALS3BP		163.97	216.79	4.93	201.82	110.70	201.07	53.59	95.08	26.47	25.48	120.46	261.25	10.94	15.44	172.06	54.43	14.04	10.44	40.41	121.58	67.71	14.72	45.58	45.80	177.03	3.09	176.16	186.09	71.70	272.80	57.76	19.99	142.80	173.73	54.50	65.60	118.43	164.44	44.26	17.59	136.23	60.22	74.60	6.22	246.21	41.74	17.54	76.38
MIF4GD		9.66	4.92	4.14	4.09	4.86	3.23	7.60	3.23	7.21	6.57	6.52	5.13	10.53	4.18	4.21	2.42	4.02	5.48	8.94	5.11	4.28	4.32	9.92	7.06	5.10	22.32	6.61	6.50	5.23	7.19	5.71	8.07	4.04	6.14	8.41	5.07	6.40	5.05	6.03	8.29	6.50	6.25	4.38	4.74	5.14	4.06	3.89	6.56
AC012313.6		0.08	0.02	0.34	0.05	0.07	0.02	0.12	0.11	0.07	0.52	0.12	0.15	0.39	0.22	0.10	0.17	0.07	0.21	0.37	0.24	0.14	0.21	0.19	0.18	0.09	0.05	0.00	0.08	0.15	0.19	0.31	0.08	0.18	0.06	0.11	0.10	0.23	0.04	0.25	0.24	0.18	0.04	0.16	0.20	0.30	0.18	0.03	0.08
JAM2		0.98	0.55	0.42	0.75	1.07	0.46	1.68	0.98	1.02	0.91	1.34	0.76	1.41	0.34	0.28	0.35	0.38	1.20	0.54	0.72	0.68	1.53	0.21	1.46	3.61	0.33	2.45	1.39	0.84	0.61	0.82	0.93	0.45	0.42	1.12	1.65	0.78	1.50	1.10	0.61	0.61	0.95	1.51	2.01	1.69	0.47	1.40	1.56
PPP1R11P1		0.17	0.00	0.00	0.05	0.00	0.10	0.05	0.00	0.00	0.00	0.00	0.00	0.08	0.00	0.00	0.00	0.00	0.00	0.05	0.00	0.00	0.04	0.00	0.06	0.00	0.00	0.11	0.00	0.00	0.00	0.00	0.05	0.00	0.00	0.00	0.00	0.00	0.00	0.00	0.00	0.00	0.00	0.00	0.00	0.00	0.00	0.00	0.00
AC018470.1		0.00	0.00	0.00	0.00	0.00	0.00	0.00	0.00	0.00	0.00	0.00	0.00	0.00	0.00	0.00	0.00	0.00	0.00	0.00	0.00	0.00	0.00	0.00	0.00	0.00	0.00	0.00	0.00	0.00	0.00	0.00	0.00	0.00	0.00	0.00	0.00	0.00	0.00	0.00	0.00	0.00	0.00	0.00	0.00	0.00	0.00	0.00	0.00
SPIDR		5.81	3.61	2.09	3.33	4.64	1.85	2.41	2.94	2.93	3.96	7.23	3.03	3.14	2.24	5.10	3.68	1.04	13.48	2.11	5.84	6.55	4.04	2.19	3.51	4.53	3.57	3.36	11.13	3.32	4.77	1.87	6.34	4.84	11.02	4.10	2.81	2.44	6.89	5.02	10.47	4.25	3.55	5.25	2.77	3.20	2.38	7.42	6.26
CD5L		3.24	0.16	14.96	0.62	17.05	4.93	0.65	2.21	0.28	3.96	2.24	25.23	9.70	0.43	0.02	18.45	0.82	1.06	1.93	1.24	9.52	17.36	0.39	2.57	0.28	0.55	15.68	0.77	3.42	14.30	4.30	4.67	9.18	0.29	29.52	13.11	0.06	2.70	1.78	11.96	0.06	19.18	0.07	15.18	6.22	1.81	0.02	21.85
RNU1-109P		0.00	0.00	0.00	0.00	0.00	0.00	0.00	0.00	0.00	0.00	0.00	0.00	0.00	0.00	0.00	0.00	0.00	0.00	0.00	0.00	0.00	0.00	0.00	0.00	0.00	0.00	0.00	0.00	0.00	0.00	0.00	0.00	0.00	0.00	0.00	0.00	0.00	0.00	0.00	0.00	0.00	0.00	0.00	0.00	0.00	0.00	0.00	0.00
MIR4789		0.00	0.00	0.00	0.00	0.00	0.00	0.00	0.00	0.00	0.00	0.00	0.00	0.00	0.00	0.00	0.00	0.00	0.00	0.00	0.00	0.00	0.00	0.00	0.00	0.00	0.00	0.00	0.00	0.00	0.00	0.00	0.00	0.00	0.00	0.00	0.00	0.00	0.00	0.00	0.00	0.00	0.00	0.00	0.00	0.00	0.00	0.00	0.00
RF00017		0.00	0.00	0.00	0.00	0.00	0.00	0.00	0.00	0.00	0.00	0.00	0.00	0.00	0.00	0.00	0.00	0.00	0.00	0.00	0.00	0.00	0.00	0.00	0.00	0.00	0.00	0.00	0.00	0.00	0.00	0.00	0.00	0.00	0.00	0.00	0.00	0.00	0.00	0.00	0.00	0.00	0.00	0.00	0.00	0.00	0.00	0.00	0.00
AL662789.1		0.00	0.00	0.00	0.00	0.00	0.00	0.00	0.00	0.00	0.00	0.00	0.00	0.00	0.00	0.00	0.00	0.00	0.00	0.00	0.00	0.00	0.00	0.00	0.00	0.00	0.00	0.00	0.00	0.00	0.00	0.00	0.00	0.00	0.00	0.00	0.00	0.00	0.00	0.00	0.02	0.00	0.00	0.00	0.00	0.00	0.00	0.00	0.00
CCDC180		0.00	0.00	0.01	0.12	0.01	0.01	0.02	0.02	0.01	0.02	0.00	0.01	0.02	0.01	0.01	0.03	0.03	0.14	0.01	0.03	0.02	0.02	0.04	0.02	0.01	0.03	0.01	0.00	0.01	0.02	0.01	0.02	0.04	0.02	0.02	0.04	0.00	0.03	0.01	0.00	0.11	0.01	0.02	0.01	0.02	0.03	0.01	0.01
AC117373.1		0.00	0.00	0.00	0.00	0.00	0.00	0.00	0.00	0.00	0.00	0.00	0.00	0.00	0.00	0.00	0.00	0.00	0.00	0.00	0.00	0.00	0.00	0.00	0.00	0.00	0.00	0.00	0.00	0.00	0.00	0.00	0.00	0.00	0.00	0.00	0.00	0.00	0.00	0.00	0.00	0.00	0.00	0.00	0.00	0.00	0.00	0.00	0.00
AC097468.1		0.03	0.02	0.02	0.06	0.02	0.00	0.00	0.00	0.01	0.08	0.02	0.04	0.03	0.00	0.01	0.09	0.05	0.06	0.03	0.00	0.01	0.04	0.04	0.04	0.05	0.05	0.01	0.01	0.00	0.03	0.04	0.00	0.00	0.00	0.01	0.03	0.04	0.02	0.02	0.05	0.07	0.04	0.05	0.05	0.02	0.03	0.00	0.00
PPP1R13B		2.29	1.01	1.23	1.77	1.76	1.27	2.13	1.35	2.30	1.43	1.69	1.86	1.45	0.76	1.46	0.76	0.77	3.52	1.54	2.25	1.53	1.69	3.55	1.34	3.31	1.17	1.44	2.97	0.85	1.73	1.72	1.49	1.20	0.43	1.42	2.19	1.44	1.59	1.96	2.34	1.27	0.85	1.80	2.19	2.29	1.06	1.57	1.75
AC087741.1		0.18	0.04	0.47	0.28	0.09	0.90	0.59	0.39	0.08	0.44	0.26	0.14	0.28	0.14	0.14	0.14	0.27	0.41	0.35	0.13	0.21	0.29	0.15	0.23	0.19	2.45	0.58	0.41	0.81	0.30	0.26	0.08	0.77	0.29	0.43	0.22	0.56	0.26	0.23	0.13	0.30	0.08	0.21	0.13	0.86	0.23	0.40	0.28
POMC		0.02	2.22	0.28	0.04	0.40	7.32	0.15	0.20	0.15	0.06	0.05	0.53	0.17	0.11	0.04	0.06	0.10	0.16	0.18	0.32	0.28	0.23	0.04	0.28	0.89	0.03	1.89	0.04	0.28	0.07	0.10	0.58	0.05	0.32	0.29	1.10	0.19	0.25	0.28	0.56	0.18	0.14	0.36	0.08	0.10	0.18	0.19	0.11
AL133338.2		0.00	0.02	0.02	0.03	0.04	0.10	0.05	0.03	0.08	0.09	0.07	0.00	0.00	0.08	0.11	0.03	0.00	0.06	0.03	0.13	0.02	0.04	0.07	0.00	0.12	0.08	0.00	0.09	0.00	0.06	0.05	0.00	0.10	0.00	0.06	0.04	0.05	0.09	0.02	0.02	0.09	0.04	0.03	0.00	0.05	0.00	0.00	0.04
PRDX2P3		0.06	0.00	0.00	0.00	0.00	0.03	0.00	0.00	0.00	0.00	0.00	0.00	0.00	0.00	0.00	0.00	0.00	0.00	0.03	0.03	0.02	0.00	0.00	0.00	0.00	0.00	0.00	0.00	0.00	0.04	0.03	0.00	0.00	0.00	0.00	0.00	0.00	0.00	0.00	0.00	0.05	0.00	0.03	0.06	0.03	0.00	0.00	0.00
MTCO3P17		0.00	0.00	0.00	0.00	0.00	0.00	0.00	0.00	0.00	0.00	0.00	0.00	0.00	0.00	0.00	0.04	0.00	0.00	0.00	0.00	0.00	0.00	0.00	0.00	0.00	0.00	0.00	0.04	0.00	0.00	0.00	0.00	0.00	0.00	0.00	0.00	0.00	0.00	0.00	0.00	0.00	0.00	0.00	0.00	0.00	0.00	0.00	0.00
PIGM		11.83	3.80	2.23	3.61	3.58	3.88	3.92	2.16	4.58	2.80	5.66	2.24	2.95	2.04	1.62	2.85	2.02	4.20	5.62	3.84	2.02	2.62	4.97	3.40	2.94	5.95	2.75	7.68	5.30	4.88	2.25	3.17	4.53	3.44	2.90	2.77	8.10	6.16	2.25	2.86	8.65	4.34	4.16	3.08	2.67	2.33	1.67	2.40
LIX1		0.00	0.00	0.00	0.00	0.00	0.00	0.00	0.00	0.00	0.00	0.00	0.00	0.00	0.00	0.00	0.00	0.00	0.00	0.00	0.00	0.00	0.00	0.00	0.01	0.00	0.00	0.00	0.00	0.00	0.01	0.00	0.00	0.01	0.00	0.00	0.00	0.00	0.00	0.00	0.00	0.00	0.00	0.00	0.02	0.00	0.00	0.00	0.02
AL355863.1		0.00	0.00	0.06	0.00	0.00	0.00	0.00	0.00	0.00	0.00	0.00	0.00	0.00	0.00	0.00	0.00	0.00	0.00	0.00	0.00	0.00	0.00	0.00	0.00	0.00	0.00	0.00	0.00	0.00	0.00	0.00	0.00	0.00	0.00	0.00	0.00	0.00	0.00	0.00	0.00	0.00	0.00	0.00	0.00	0.00	0.00	0.00	0.00
AC005532.1		0.03	0.08	0.03	0.05	0.06	0.12	0.00	0.00	0.00	0.00	0.06	0.08	0.09	0.00	0.00	0.09	0.15	0.00	0.04	0.02	0.03	0.01	0.03	0.04	0.06	0.11	0.00	0.04	0.03	0.02	0.00	0.02	0.00	0.02	0.00	0.07	0.00	0.01	0.01	0.00	0.21	0.04	0.02	0.00	0.00	0.00	0.02	0.03
AC016395.1		0.00	0.17	0.00	0.07	0.86	0.72	0.00	1.74	0.05	0.28	0.30	0.39	0.81	0.27	0.10	0.44	1.16	0.15	0.00	0.27	1.34	0.48	1.63	0.26	0.32	0.39	1.11	0.12	0.56	0.15	1.16	0.54	0.00	0.18	0.24	0.79	0.19	0.00	0.23	0.63	0.14	1.19	0.11	0.00	0.99	0.52	0.27	0.47
AC012355.1		0.00	0.00	0.00	0.00	0.00	0.00	0.00	0.00	0.00	0.00	0.00	0.00	0.00	0.00	0.00	0.00	0.00	0.00	0.00	0.00	0.00	0.00	0.00	0.00	0.00	0.00	0.00	0.00	0.00	0.00	0.00	0.00	0.00	0.00	0.00	0.00	0.00	0.00	0.00	0.00	0.00	0.00	0.00	0.00	0.02	0.00	0.00	0.00
AL355877.3		0.00	0.02	0.00	0.02	0.02	0.00	0.00	0.00	0.00	0.00	0.00	0.00	0.00	0.00	0.00	0.00	0.00	0.02	0.02	0.00	0.00	0.00	0.02	0.03	0.00	0.04	0.00	0.00	0.00	0.00	0.00	0.00	0.00	0.00	0.00	0.00	0.00	0.00	0.00	0.02	0.00	0.00	0.00	0.00	0.00	0.02	0.02	0.00
ABCC12		0.00	0.00	0.00	0.01	0.00	0.37	0.00	0.01	0.00	0.00	0.00	0.00	0.01	0.00	0.00	0.02	0.00	0.00	0.01	0.10	0.00	0.00	0.00	0.00	0.00	0.00	0.00	0.00	0.00	0.01	0.00	0.00	0.00	0.00	0.00	0.00	0.00	0.00	0.00	0.01	0.00	0.00	0.00	0.00	0.00	0.00	0.00	0.00
CAVIN4		0.04	0.03	0.14	0.07	0.04	0.05	0.12	0.03	0.01	0.04	0.17	0.02	0.04	1.97	0.11	0.03	0.00	0.10	0.05	0.08	0.05	0.03	0.12	0.08	0.05	0.02	0.05	0.03	0.03	0.22	2.32	0.07	0.13	0.04	0.06	0.05	0.01	0.11	0.10	0.13	0.10	0.02	0.21	0.10	0.06	1.59	0.07	0.05
SNORD116-29		0.00	0.00	0.00	0.00	0.00	0.00	0.00	0.00	0.00	0.00	0.00	0.00	0.00	0.00	0.00	0.00	0.00	0.00	0.00	0.00	0.00	0.00	0.00	0.00	0.00	0.00	0.00	0.00	0.00	0.00	0.00	0.00	0.00	0.00	0.00	0.00	0.00	0.00	0.00	0.00	0.19	0.00	0.00	0.21	0.00	0.00	0.00	0.00
TCF4-AS2		0.00	0.00	0.00	0.00	0.00	0.00	0.00	0.00	0.00	0.00	0.00	0.00	0.00	0.00	0.00	0.00	0.00	0.00	0.00	0.00	0.00	0.00	0.00	0.00	0.00	0.00	0.00	0.00	0.00	0.00	0.00	0.00	0.00	0.00	0.05	0.00	0.00	0.00	0.00	0.00	0.00	0.00	0.00	0.00	0.00	0.00	0.00	0.00
ZNF658B		0.30	0.06	0.09	0.02	0.05	0.10	0.02	0.09	0.01	0.03	0.13	0.06	0.04	0.11	0.01	0.07	0.02	0.09	0.12	0.03	0.14	0.08	0.19	0.01	0.15	0.05	0.07	0.05	0.00	0.03	0.11	0.03	0.09	0.06	0.04	0.14	0.00	0.03	0.08	0.02	0.27	0.01	0.03	0.32	0.16	0.14	0.02	0.02
AC024288.1		0.00	0.00	0.00	0.00	0.00	0.00	0.00	0.00	0.00	0.00	0.00	0.00	0.00	0.00	0.00	0.00	0.00	0.00	0.00	0.00	0.00	0.00	0.00	0.00	0.00	0.00	0.00	0.00	0.00	0.00	0.00	0.00	0.00	0.00	0.00	0.00	0.00	0.00	0.00	0.00	0.00	0.00	0.00	0.00	0.00	0.00	0.00	0.00
LINC02502		0.00	0.00	0.00	0.00	0.00	0.00	0.00	0.00	0.00	0.00	0.00	0.00	0.00	0.00	0.00	0.00	0.00	0.00	0.00	0.00	0.00	0.00	0.00	0.00	0.00	0.00	0.00	0.00	0.00	0.00	0.00	0.03	0.00	0.00	0.00	0.00	0.00	0.00	0.00	0.00	0.00	0.00	0.00	0.00	0.00	0.00	0.00	0.00
CORO7		0.35	0.95	0.39	1.08	0.54	0.32	0.68	0.40	0.59	0.49	0.87	0.72	0.91	0.30	0.66	0.51	1.01	0.58	0.37	1.36	0.45	0.38	0.36	0.84	0.87	0.62	1.09	0.41	2.69	0.61	0.35	0.87	2.14	1.59	0.59	0.54	1.07	1.87	0.89	1.23	0.64	1.37	0.71	0.29	0.82	0.55	0.83	1.33
NBEAP3		0.00	0.00	0.00	0.00	0.00	0.00	0.00	0.00	0.00	0.00	0.00	0.00	0.00	0.00	0.00	0.00	0.00	0.00	0.00	0.00	0.00	0.00	0.00	0.00	0.00	0.00	0.00	0.00	0.00	0.00	0.00	0.00	0.00	0.00	0.00	0.00	0.00	0.00	0.00	0.00	0.00	0.00	0.00	0.00	0.00	0.01	0.00	0.00
AC148476.1		0.00	0.09	0.00	0.00	0.10	0.05	0.13	0.06	0.00	0.00	0.14	0.06	0.12	0.00	0.00	0.03	0.04	0.00	0.08	0.03	0.00	0.00	0.05	0.00	0.08	0.00	0.29	0.03	0.06	0.00	0.03	0.00	0.00	0.11	0.03	0.08	0.05	0.04	0.08	0.00	0.21	0.00	0.06	0.00	0.03	0.06	0.03	0.19
AL353600.1		0.00	0.00	0.00	0.00	0.06	0.00	0.00	0.09	0.12	0.13	0.00	0.00	0.00	0.00	0.00	0.00	0.31	0.00	0.00	0.00	0.00	0.00	0.00	0.00	0.00	0.00	0.08	0.09	0.16	0.00	0.08	0.32	0.00	0.20	0.00	0.22	0.58	0.00	0.15	0.06	0.00	0.00	0.08	0.07	0.07	0.00	0.09	0.26
RPL10P17		0.00	0.00	0.00	0.00	0.00	0.00	0.00	0.00	0.00	0.00	0.08	0.00	0.00	0.00	0.00	0.00	0.00	0.00	0.00	0.00	0.04	0.05	0.00	0.00	0.00	0.00	0.00	0.00	0.00	0.00	0.00	0.00	0.00	0.00	0.00	0.00	0.00	0.00	0.00	0.00	0.00	0.00	0.00	0.00	0.00	0.00	0.00	0.00
MERTK		2.11	0.34	3.96	1.21	3.08	1.11	1.87	1.81	0.83	2.49	0.75	5.07	0.92	1.62	2.30	4.86	0.19	3.02	3.10	2.44	3.65	4.41	2.37	1.10	2.05	7.56	1.42	2.52	1.22	3.98	5.80	4.78	2.15	0.46	5.62	5.01	0.60	1.04	2.26	2.43	5.53	0.39	1.55	12.92	2.27	2.69	1.38	3.55
RF00017		0.00	0.00	0.00	0.00	0.00	0.00	0.00	0.00	0.00	0.00	0.00	0.00	0.00	0.00	0.00	0.00	0.00	0.00	0.00	0.00	0.00	0.00	0.00	0.00	0.00	0.00	0.00	0.00	0.00	0.00	0.00	0.00	0.00	0.00	0.00	0.00	0.00	0.00	0.00	0.00	0.00	0.00	0.00	0.06	0.00	0.00	0.00	0.00
AC113367.3		0.00	0.00	0.00	0.00	0.00	0.00	0.00	0.00	0.00	0.00	0.00	0.00	0.00	0.00	0.00	0.00	0.00	0.00	0.00	0.00	0.00	0.00	0.00	0.00	0.00	0.00	0.00	0.00	0.00	0.00	0.00	0.00	0.00	0.00	0.00	0.00	0.00	0.00	0.01	0.00	0.00	0.00	0.00	0.00	0.00	0.00	0.01	0.00
FAR1		0.58	0.28	0.22	0.19	0.75	0.39	0.45	0.89	0.21	0.47	0.62	0.74	0.43	0.45	0.34	0.49	0.27	0.43	0.41	0.42	0.73	0.50	0.17	0.39	1.02	0.17	0.79	0.48	0.60	0.63	0.60	0.42	0.45	0.33	0.97	1.27	0.35	0.67	0.87	0.53	0.46	0.53	0.77	0.90	0.88	0.66	0.37	0.73
LINC02326		0.00	0.00	0.00	0.00	0.00	0.00	0.00	0.00	0.00	0.00	0.00	0.00	0.00	0.00	0.00	0.00	0.00	0.00	0.00	0.00	0.00	0.00	0.00	0.00	0.00	0.00	0.00	0.00	0.00	0.00	0.00	0.00	0.00	0.00	0.00	0.00	0.00	0.03	0.00	0.00	0.00	0.00	0.00	0.00	0.00	0.00	0.00	0.00
APCDD1		0.08	0.06	0.02	0.04	0.82	0.48	0.15	0.19	0.00	0.20	0.09	1.46	0.05	0.05	0.04	0.01	0.04	0.32	0.08	0.13	7.82	0.08	0.16	0.17	2.19	0.04	0.42	1.03	0.11	0.16	0.12	0.10	0.09	0.03	0.17	1.41	0.15	0.14	0.28	0.26	0.06	0.16	0.17	0.22	1.29	0.08	0.09	0.62
AC010503.3		0.00	0.00	0.00	0.00	0.00	0.00	0.00	0.00	0.00	0.00	0.00	0.00	0.00	0.00	0.00	0.00	0.00	0.00	0.00	0.04	0.00	0.00	0.00	0.00	0.00	0.00	0.00	0.00	0.00	0.00	0.00	0.00	0.00	0.00	0.00	0.00	0.00	0.00	0.00	0.00	0.00	0.00	0.00	0.00	0.00	0.00	0.00	0.00
EEF1A1P39		0.00	0.00	0.00	0.00	0.06	0.00	0.00	0.00	0.00	0.00	0.00	0.00	0.00	0.00	0.00	0.00	0.00	0.00	0.00	0.00	0.00	0.00	0.00	0.00	0.00	0.00	0.00	0.09	0.00	0.00	0.00	0.00	0.00	0.00	0.00	0.00	0.00	0.00	0.00	0.00	0.00	0.00	0.00	0.00	0.00	0.00	0.00	0.00
AC099508.1		0.00	0.00	0.00	0.00	0.00	0.00	0.00	0.00	0.00	0.00	0.00	0.00	0.00	0.00	0.00	0.00	0.00	0.00	0.00	0.00	0.00	0.00	0.00	0.00	0.00	0.00	0.00	0.00	0.00	0.00	0.00	0.00	0.00	0.00	0.00	0.00	0.00	0.00	0.00	0.00	0.00	0.00	0.00	0.00	0.00	0.00	0.00	0.00
UNC5A		0.04	0.03	0.01	0.04	0.02	0.48	0.02	0.06	0.00	0.01	0.06	0.03	0.12	0.00	0.00	0.01	0.01	0.10	0.18	0.03	0.04	0.00	0.11	0.04	0.60	0.06	0.10	0.01	0.00	0.01	0.03	0.16	1.28	0.05	0.01	0.13	0.01	0.03	0.03	0.64	0.04	0.02	0.01	0.05	0.15	0.02	0.22	0.11
RF02091		0.00	0.00	0.00	0.00	0.00	0.00	0.00	0.00	0.00	0.00	0.00	0.00	0.00	0.00	0.00	0.00	0.00	0.00	0.00	0.00	0.00	0.00	0.00	0.00	0.00	0.00	0.00	0.00	0.00	0.00	0.00	0.00	0.00	0.00	0.00	0.00	0.00	0.00	0.00	0.00	0.00	0.00	0.00	0.00	0.00	0.00	0.00	0.00
RPS27AP13		0.00	0.00	0.07	0.00	0.00	0.00	0.00	0.00	0.00	0.00	0.00	0.00	0.00	0.00	0.00	0.00	0.00	0.00	0.08	0.00	0.00	0.00	0.00	0.00	0.00	0.00	0.00	0.00	0.00	0.00	0.00	0.00	0.00	0.00	0.00	0.00	0.00	0.07	0.00	0.00	0.00	0.00	0.00	0.00	0.00	0.00	0.00	0.00
RPS3AP14		0.00	0.02	0.00	0.00	0.00	0.00	0.00	0.03	0.00	0.00	0.00	0.00	0.04	0.00	0.00	0.00	0.00	0.00	0.00	0.00	0.00	0.00	0.00	0.00	0.00	0.00	0.00	0.00	0.00	0.00	0.00	0.00	0.00	0.00	0.00	0.00	0.00	0.00	0.00	0.02	0.00	0.04	0.00	0.02	0.00	0.00	0.03	0.00
AL031428.1		0.00	0.00	0.00	0.00	0.00	0.00	0.00	0.00	0.00	0.00	0.00	0.00	0.00	0.00	0.00	0.00	0.00	0.03	0.03	0.03	0.00	0.00	0.00	0.00	0.00	0.00	0.00	0.00	0.00	0.00	0.00	0.00	0.00	0.00	0.00	0.00	0.00	0.00	0.00	0.00	0.00	0.00	0.00	0.00	0.00	0.00	0.00	0.00
SPATA20P1		0.00	0.00	0.00	0.00	0.00	0.00	0.00	0.00	0.00	0.00	0.00	0.00	0.00	0.00	0.00	0.00	0.00	0.00	0.00	0.00	0.00	0.00	0.00	0.00	0.00	0.00	0.00	0.00	0.00	0.00	0.00	0.00	0.00	0.00	0.05	0.00	0.00	0.00	0.00	0.00	0.00	0.00	0.00	0.00	0.00	0.05	0.00	0.00
AL133247.1		0.00	0.00	0.03	0.00	0.00	0.00	0.00	0.21	0.00	0.00	0.00	0.00	0.00	0.00	0.00	0.00	0.00	0.00	0.11	0.00	0.04	0.00	0.11	0.00	0.00	0.03	0.00	0.00	0.00	0.00	0.00	0.00	0.00	0.00	0.00	0.09	0.00	0.00	0.00	0.00	0.07	0.00	0.00	0.03	0.00	0.10	0.03	0.00
EEF1A1P41		0.00	0.00	0.00	0.00	0.00	0.00	0.00	0.00	0.00	0.00	0.00	0.00	0.00	0.00	0.00	0.00	0.00	0.00	0.00	0.00	0.00	0.00	0.00	0.00	0.00	0.00	0.00	0.00	0.00	0.00	0.00	0.00	0.00	0.00	0.00	0.00	0.00	0.00	0.00	0.00	0.00	0.13	0.00	0.00	0.00	0.00	0.00	0.00
LINC01432		0.00	0.02	0.00	0.00	0.00	0.00	0.00	0.00	0.00	0.00	0.00	0.00	0.00	0.00	0.00	0.00	0.00	0.00	0.00	0.00	0.00	0.00	0.00	0.00	0.00	0.00	0.00	0.00	0.00	0.00	0.00	0.00	0.00	0.00	0.00	0.00	0.00	0.00	0.00	0.00	0.00	0.00	0.00	0.00	0.00	0.00	0.00	0.00
PDZK1P1		0.09	0.01	0.02	0.04	0.00	0.10	0.01	0.03	0.11	0.03	0.02	0.02	0.02	0.01	0.00	0.01	0.00	0.07	0.02	0.03	0.01	0.02	0.78	0.01	0.02	0.01	0.02	0.06	0.03	0.07	0.01	0.05	0.07	0.01	0.03	0.02	0.04	0.02	0.04	0.03	0.02	0.02	0.02	0.02	0.05	0.03	0.02	0.00
RPL3P13		0.00	0.00	0.00	0.00	0.00	0.00	0.00	0.00	0.00	0.00	0.00	0.00	0.00	0.00	0.00	0.00	0.12	0.00	0.00	0.00	0.00	0.00	0.00	0.00	0.00	0.00	0.00	0.00	0.00	0.00	0.00	0.00	0.00	0.00	0.00	0.00	0.00	0.07	0.00	0.00	0.00	0.00	0.00	0.00	0.00	0.00	0.00	0.00
ATG3		6.63	4.79	3.84	5.10	4.23	5.32	4.65	3.21	4.03	3.77	4.47	4.02	4.89	4.13	4.31	3.86	2.51	5.36	4.39	4.53	3.94	3.75	9.49	5.04	4.91	4.87	7.27	5.43	4.29	5.31	4.01	4.58	3.40	2.04	4.26	4.15	2.14	6.02	4.20	5.22	6.69	4.92	4.58	4.04	4.11	4.12	4.26	4.09
IL1RL2		1.01	0.51	0.00	3.28	0.44	0.26	0.92	0.30	0.94	0.23	0.20	0.83	0.01	0.70	0.27	0.08	0.04	0.24	0.01	0.90	0.21	1.10	0.28	0.17	0.07	0.13	0.09	0.00	1.33	0.11	0.14	0.19	0.18	0.08	1.03	1.26	0.37	1.48	1.17	1.06	1.07	0.01	1.39	0.03	0.14	1.01	1.10	0.73
RF00019		0.00	0.00	0.00	0.00	0.00	0.00	0.00	0.00	0.00	0.00	0.00	0.00	0.00	0.00	0.00	0.00	0.00	0.00	0.00	0.00	0.00	0.00	0.00	0.00	0.00	0.00	0.00	0.00	0.00	0.00	0.00	0.00	0.00	0.00	0.00	0.00	0.00	0.00	0.00	0.00	0.00	0.00	0.00	0.00	0.00	0.00	0.00	0.00
RNA5SP96		0.00	0.00	0.00	0.00	0.00	0.00	0.00	0.00	0.00	0.00	0.00	0.00	0.00	0.00	0.00	0.00	0.00	0.00	0.00	0.00	0.00	0.00	0.00	0.00	0.00	0.00	0.00	0.00	0.00	0.00	0.00	0.00	0.00	0.00	0.00	0.00	0.00	0.00	0.00	0.00	0.00	0.00	0.00	0.00	0.00	0.00	0.00	0.00
AC092335.1		0.00	0.00	0.00	0.00	0.00	0.00	0.00	0.00	0.00	0.00	0.00	0.00	0.00	0.00	0.00	0.00	0.00	0.00	0.00	0.00	0.00	0.00	0.00	0.00	0.00	0.00	0.00	0.00	0.00	0.00	0.00	0.00	0.00	0.00	0.00	0.00	0.00	0.00	0.00	0.00	0.00	0.00	0.00	0.00	0.00	0.00	0.01	0.00
ELP2		7.93	2.76	5.57	3.53	4.73	11.69	4.42	4.44	5.21	3.40	2.86	4.69	8.91	4.05	4.38	4.54	7.24	6.94	6.25	4.11	6.50	5.15	4.97	4.73	6.55	9.56	6.09	6.71	3.08	3.14	3.72	5.37	3.79	4.18	4.26	5.32	3.64	3.57	4.56	4.04	4.19	4.13	3.64	7.05	6.79	3.44	4.59	3.77
RARRES2P10		0.00	0.00	0.00	0.00	0.00	0.00	0.00	0.00	0.00	0.00	0.00	0.00	0.00	0.00	0.00	0.00	0.00	0.00	0.00	0.04	0.00	0.00	0.00	0.00	0.00	0.00	0.00	0.00	0.00	0.00	0.00	0.00	0.00	0.00	0.00	0.00	0.00	0.00	0.00	0.00	0.00	0.60	0.00	0.00	0.00	0.00	0.00	0.00
PRSS53		0.04	0.01	0.23	0.19	0.08	0.11	0.06	0.24	0.01	0.08	0.07	0.05	0.05	0.08	0.11	0.43	0.02	0.08	0.28	0.46	0.09	0.48	0.29	0.03	0.03	0.08	0.03	0.04	0.01	0.06	0.26	0.12	0.16	0.03	0.22	0.94	0.02	0.04	0.56	0.09	0.25	0.02	0.17	0.26	0.23	0.16	0.16	0.31
IGLV10-54		0.18	0.00	0.05	0.05	0.54	0.05	0.00	0.43	0.87	7.14	0.20	2.16	0.00	0.26	0.22	0.37	0.07	0.06	0.05	0.99	0.00	0.00	0.00	8.41	0.84	0.05	3.76	0.12	0.32	0.18	0.00	0.06	3.29	0.07	2.60	0.45	0.10	0.04	0.00	1.75	0.00	0.15	0.78	0.00	2.08	5.91	0.00	2.80
ABLIM3		15.49	12.70	6.64	6.55	9.87	18.88	5.62	11.77	3.72	13.39	17.10	8.43	6.57	5.46	9.11	7.49	2.95	5.05	3.74	7.97	10.96	10.98	4.20	10.18	8.68	0.78	7.42	8.25	13.20	8.79	8.20	4.79	5.11	5.12	13.15	9.30	18.83	7.41	9.71	17.59	5.54	6.43	10.88	9.42	7.07	5.01	12.28	14.83
TBXA2R		1.20	1.02	0.53	0.46	4.81	0.51	1.46	1.17	0.81	1.66	0.65	2.39	0.69	0.56	0.39	0.99	0.49	0.77	0.82	1.17	0.79	2.75	0.44	1.15	1.78	0.34	2.34	0.73	1.68	0.91	0.42	1.52	1.38	0.69	2.77	3.66	1.18	1.19	1.77	0.87	0.36	2.38	1.19	1.02	2.50	0.50	0.56	3.83
U62317.3		0.36	0.18	0.08	0.25	0.03	0.12	0.17	0.05	0.06	0.28	0.27	0.31	0.06	0.30	0.09	0.10	1.05	0.09	0.08	0.43	0.03	0.07	0.08	0.00	0.04	0.27	0.00	0.10	0.00	0.19	0.21	0.09	0.16	0.22	0.05	0.06	1.21	0.18	0.08	0.18	0.36	0.43	0.09	0.04	0.08	0.28	0.29	0.00
C1orf68		0.00	0.00	0.00	0.00	0.00	0.00	0.00	0.00	0.00	0.00	0.00	0.00	0.00	0.02	0.00	0.00	0.00	0.00	0.00	0.00	0.00	0.00	0.00	0.00	0.00	0.00	0.00	0.00	0.00	0.00	0.00	0.00	0.00	0.00	0.00	0.00	0.00	0.00	0.00	0.00	0.00	0.00	0.00	0.00	0.02	0.00	0.00	0.00
EEF1A1P13		1.17	0.79	0.92	1.10	0.96	2.10	0.88	0.77	1.25	0.98	0.66	0.94	2.72	1.06	1.17	1.11	0.43	1.87	0.63	1.51	1.35	2.09	1.11	1.35	1.14	2.95	1.93	1.24	0.26	0.50	1.82	0.72	0.47	0.63	0.80	0.89	0.42	1.38	1.22	1.32	1.27	1.14	0.90	2.33	1.20	1.12	1.75	1.56
IRX1P1		0.00	0.00	0.00	0.00	0.00	0.00	0.00	0.00	0.00	0.00	0.00	0.00	0.00	0.00	0.00	0.00	0.00	0.00	0.00	0.00	0.00	0.00	0.00	0.00	0.00	0.00	0.00	0.01	0.00	0.00	0.00	0.00	0.00	0.00	0.00	0.00	0.00	0.00	0.00	0.00	0.00	0.00	0.00	0.00	0.00	0.00	0.00	0.00
AC068042.1		0.00	0.00	0.00	0.00	0.00	0.00	0.00	0.00	0.00	0.00	0.00	0.00	0.00	0.00	0.00	0.02	0.00	0.00	0.00	0.00	0.00	0.00	0.00	0.00	0.00	0.00	0.00	0.00	0.00	0.00	0.00	0.00	0.00	0.00	0.00	0.00	0.00	0.00	0.00	0.00	0.00	0.00	0.00	0.00	0.00	0.00	0.00	0.00
FNDC3CP		0.00	0.00	0.00	0.00	0.00	0.00	0.00	0.00	0.00	0.00	0.00	0.00	0.00	0.00	0.00	0.00	0.00	0.00	0.00	0.00	0.01	0.00	0.00	0.00	0.00	0.00	0.00	0.00	0.00	0.00	0.00	0.00	0.00	0.00	0.00	0.00	0.00	0.00	0.00	0.00	0.00	0.00	0.00	0.00	0.00	0.00	0.00	0.00
PRSS30P		0.00	0.04	0.03	0.01	0.02	0.00	0.03	0.02	0.01	0.04	0.00	0.03	0.05	0.01	0.01	0.00	0.02	0.03	0.06	0.08	0.01	0.01	0.02	0.00	0.01	0.03	0.02	0.02	0.05	0.01	0.01	0.03	0.04	0.08	0.05	0.01	0.05	0.03	0.06	0.02	0.05	0.06	0.01	0.02	0.03	0.04	0.02	0.04
SPTBN2		0.04	1.20	12.38	1.70	3.50	8.73	5.43	2.76	0.30	9.07	1.94	8.55	0.30	3.06	11.66	3.67	2.47	3.80	14.63	2.14	1.52	8.02	2.03	3.81	0.80	0.99	0.89	0.54	1.94	4.03	8.89	1.98	3.48	1.59	3.96	8.60	4.28	4.91	5.40	5.79	5.33	3.70	3.17	33.22	8.50	1.85	2.25	2.30
AL035250.2		0.00	0.00	0.00	0.00	0.00	0.00	0.00	0.00	0.00	0.00	0.00	0.00	0.00	0.00	0.00	0.00	0.00	0.00	0.00	0.00	0.00	0.00	0.00	0.00	0.00	0.00	0.00	0.00	0.00	0.00	0.00	0.00	0.00	0.00	0.00	0.00	0.00	0.00	0.00	0.00	0.00	0.00	0.00	0.00	0.00	0.00	0.00	0.00
MIR599		0.00	0.00	0.00	0.00	0.00	0.00	0.00	0.00	0.00	0.00	0.00	0.00	0.00	0.00	0.00	0.00	0.00	0.00	0.00	0.00	0.00	0.00	0.00	0.00	0.00	0.00	0.00	0.00	0.00	0.00	0.00	0.00	0.00	0.00	0.00	0.00	0.00	0.00	0.00	0.00	0.00	0.00	0.00	0.00	0.00	0.00	0.00	0.00
OR51C4P		0.00	0.00	0.00	0.00	0.00	0.00	0.00	0.00	0.00	0.00	0.00	0.00	0.00	0.00	0.00	0.00	0.00	0.00	0.00	0.00	0.00	0.00	0.00	0.00	0.00	0.00	0.00	0.00	0.00	0.00	0.00	0.00	0.00	0.00	0.00	0.00	0.00	0.00	0.00	0.00	0.00	0.00	0.00	0.00	0.00	0.00	0.00	0.00
RETSAT		66.79	30.55	28.24	40.96	43.97	98.50	54.75	28.33	25.08	23.84	34.84	44.60	32.39	22.39	23.27	28.57	13.59	74.57	34.85	40.90	29.63	60.06	55.45	14.92	82.74	56.96	33.66	72.16	34.35	83.95	26.02	45.68	28.02	17.54	35.12	50.60	7.65	21.70	39.30	28.46	18.74	20.91	29.02	26.61	65.37	28.48	40.82	33.20
AL135999.2		0.00	0.04	0.02	0.04	0.02	0.02	0.04	0.04	0.05	0.02	0.01	0.01	0.02	0.00	0.01	0.04	0.05	0.00	0.05	0.05	0.00	0.01	0.02	0.00	0.00	0.02	0.01	0.03	0.02	0.01	0.00	0.01	0.04	0.03	0.00	0.00	0.06	0.03	0.00	0.02	0.03	0.03	0.04	0.00	0.03	0.01	0.03	0.00
ENDOG		10.19	11.91	17.76	9.39	4.31	7.05	3.43	4.23	11.09	2.44	7.25	12.64	12.03	6.14	9.57	4.65	9.85	9.79	12.03	4.25	3.53	7.65	8.05	5.08	4.16	5.99	5.53	5.42	2.96	6.35	6.61	9.58	5.03	7.17	5.87	4.83	1.55	3.63	2.94	7.47	6.03	6.36	3.23	20.90	6.15	5.18	12.08	4.27
UNC5CL		7.20	2.88	0.13	8.39	3.40	18.11	3.55	10.74	3.12	4.16	5.42	1.77	1.13	1.02	3.61	3.28	0.82	11.92	0.18	9.11	11.25	1.88	4.21	9.33	15.58	1.21	15.36	6.56	14.51	8.94	1.81	9.19	10.31	4.57	4.43	4.68	13.34	13.49	12.78	7.42	4.08	0.71	21.92	0.24	8.20	0.65	6.21	14.17
BAK1P2		0.00	0.00	0.00	0.00	0.00	0.00	0.00	0.00	0.00	0.00	0.00	0.00	0.00	0.00	0.00	0.00	0.00	0.00	0.00	0.00	0.00	0.00	0.00	0.00	0.00	0.00	0.00	0.00	0.00	0.00	0.00	0.00	0.00	0.00	0.00	0.00	0.00	0.00	0.00	0.00	0.00	0.00	0.00	0.00	0.00	0.00	0.00	0.00
TMEM92-AS1		0.00	0.59	0.00	0.15	0.24	1.88	0.00	1.48	0.00	0.17	0.16	0.26	0.00	0.13	0.13	0.15	0.00	0.06	0.00	1.40	2.92	0.02	0.16	3.01	0.00	0.03	1.11	0.00	5.20	0.75	0.00	0.00	3.88	0.76	0.93	0.29	8.85	1.20	0.88	0.83	0.06	0.00	3.22	0.02	1.56	0.75	2.25	0.83
BMP6		0.18	1.54	0.40	0.24	1.21	0.22	0.28	0.44	0.09	0.37	0.06	1.06	0.64	0.46	0.12	0.20	0.10	0.10	0.65	0.13	0.60	1.12	0.02	0.10	1.48	0.13	0.40	0.16	0.07	0.40	0.56	0.23	0.54	0.05	1.48	1.15	0.03	0.28	0.17	0.75	0.34	0.10	0.27	0.33	0.53	0.35	0.08	1.84
HOXD4		0.00	0.01	0.01	0.06	0.00	0.00	0.00	0.05	0.54	0.00	0.00	0.00	0.00	0.03	0.00	0.03	0.07	0.03	0.04	0.73	0.04	0.00	0.89	0.00	0.02	0.01	0.13	0.09	0.03	0.00	0.08	0.00	0.07	0.00	0.25	0.00	0.02	0.01	0.00	0.10	0.05	0.00	0.01	0.06	0.03	0.08	0.00	0.04
ERICH3		0.01	0.01	0.03	0.01	0.06	0.02	0.05	0.04	0.00	0.02	0.01	0.05	0.01	0.01	0.01	0.05	0.01	0.01	0.04	0.00	0.01	0.05	0.01	0.01	0.01	0.02	0.00	0.01	0.01	0.04	0.01	0.01	0.01	0.01	0.03	0.08	0.01	0.00	0.01	0.01	0.05	0.01	0.04	0.05	0.04	0.00	0.00	0.00
SFTPC		0.00	0.00	0.00	0.01	0.00	0.01	0.00	0.00	0.00	0.01	0.01	0.00	0.00	0.00	0.01	0.00	0.00	0.01	0.00	0.02	0.00	0.02	0.00	0.00	0.01	0.00	0.00	0.00	0.00	0.00	0.00	0.01	0.03	0.02	0.00	0.00	0.01	0.00	0.02	0.01	0.01	0.00	0.00	0.00	0.00	0.01	0.01	0.00
AL592293.1		0.00	0.00	0.00	0.02	0.01	0.06	0.00	0.00	0.00	0.03	0.02	0.02	0.21	0.02	0.00	0.02	0.00	0.00	0.02	0.03	0.01	0.00	0.00	0.02	0.00	0.00	0.05	0.02	0.07	0.00	0.00	0.02	0.03	0.00	0.08	0.00	0.06	0.01	0.05	0.00	0.04	2.74	0.00	0.03	0.02	0.03	0.00	0.06
RNU6-1251P		0.00	0.00	0.00	0.00	0.00	0.00	0.00	0.00	0.00	0.00	0.00	0.00	0.00	0.36	0.00	0.00	0.00	0.00	0.00	0.00	0.00	0.00	0.00	0.00	0.00	0.00	0.00	0.00	0.00	0.00	0.00	0.00	0.00	0.00	0.00	0.00	0.00	0.00	0.00	0.00	0.00	0.00	0.00	0.17	0.00	0.00	0.00	0.00
AC007431.2		0.00	0.00	0.00	0.00	0.00	0.00	0.00	0.04	0.00	0.00	0.00	0.00	0.00	0.00	0.00	0.00	0.00	0.00	0.00	0.03	0.00	0.00	0.00	0.00	0.00	0.00	0.00	0.00	0.00	0.00	0.00	0.00	0.00	0.00	0.00	0.00	0.00	0.00	0.00	0.00	0.00	0.00	0.04	0.00	0.00	0.00	0.00	0.00
Z75741.2		0.00	0.00	0.00	0.00	0.00	0.00	0.00	0.00	0.00	0.00	0.00	0.00	0.00	0.00	0.00	0.00	0.00	0.00	0.00	0.00	0.00	0.00	0.00	0.00	0.00	0.00	0.00	0.00	0.00	0.00	0.00	0.00	0.00	0.00	0.00	0.00	0.00	0.00	0.00	0.00	0.00	0.00	0.00	0.00	0.00	0.02	0.00	0.00
WWTR1-AS1		0.06	0.01	0.01	0.04	0.03	0.00	0.06	0.02	0.06	0.04	0.02	0.04	0.03	0.03	0.02	0.01	0.09	0.03	0.04	0.01	0.04	0.03	0.05	0.03	0.02	0.02	0.02	0.06	0.02	0.06	0.04	0.03	0.04	0.08	0.04	0.04	0.10	0.04	0.10	0.03	0.12	0.01	0.02	0.05	0.04	0.05	0.02	0.03
CD80		0.01	0.03	0.01	0.03	0.09	0.03	0.15	0.04	0.02	0.02	0.05	0.39	0.04	0.01	0.07	0.22	0.09	0.03	0.03	0.07	0.08	0.04	0.01	0.07	0.10	0.01	0.18	0.03	0.21	0.03	0.08	0.06	0.13	0.02	0.11	0.03	0.02	0.28	0.02	0.09	0.01	0.05	0.08	0.06	0.09	0.03	0.02	0.25
FCF1P9		0.00	0.00	0.00	0.00	0.00	0.00	0.00	0.00	0.00	0.00	0.00	0.00	0.00	0.00	0.00	0.00	0.00	0.00	0.00	0.00	0.00	0.00	0.00	0.00	0.00	0.00	0.00	0.00	0.00	0.00	0.00	0.00	0.00	0.00	0.00	0.00	0.00	0.00	0.00	0.00	0.00	0.00	0.00	0.00	0.00	0.00	0.00	0.00
MIR4636		0.00	0.00	0.00	0.00	0.00	0.00	0.00	0.00	0.00	0.00	0.00	0.00	0.00	0.00	0.00	0.00	0.00	0.00	0.00	0.00	0.00	0.00	0.00	0.00	0.00	0.00	0.00	0.00	0.00	0.00	0.00	0.00	0.00	0.00	0.00	0.00	0.00	0.00	0.00	0.00	0.00	0.00	0.00	0.00	0.00	0.00	0.00	0.00
BX890604.1		0.00	0.00	0.00	0.00	0.00	0.00	0.00	0.00	0.00	0.00	0.00	0.00	0.00	0.00	0.00	0.00	0.00	0.00	0.00	0.00	0.00	0.00	0.00	0.00	0.00	0.00	0.00	0.00	0.00	0.00	0.00	0.00	0.00	0.00	0.00	0.00	0.08	0.00	0.04	0.00	0.00	0.00	0.00	0.00	0.00	0.00	0.00	0.00
ZNF410		0.48	0.03	0.10	0.17	0.14	0.16	0.20	0.13	0.09	0.12	0.19	0.12	0.08	0.12	0.11	0.14	0.01	0.24	0.14	0.09	0.11	0.18	0.25	0.05	0.16	0.15	0.08	0.20	0.04	0.24	0.10	0.09	0.10	0.01	0.19	0.14	0.03	0.12	0.12	0.13	0.13	0.03	0.15	0.24	0.17	0.12	0.08	0.14
AC105420.1		0.00	0.00	0.00	0.00	0.00	0.00	0.00	0.00	0.00	0.00	0.00	0.00	0.00	0.00	0.00	0.00	0.00	0.00	0.00	0.00	0.00	0.00	0.00	0.00	0.00	0.00	0.00	0.00	0.00	0.00	0.00	0.00	0.00	0.00	0.00	0.00	0.00	0.00	0.00	0.00	0.00	0.00	0.00	0.00	0.00	0.00	0.00	0.00
AGT		3605.75	1788.17	795.55	1220.25	972.57	1183.60	1472.87	639.70	1146.96	1558.67	1358.19	1111.29	853.04	1258.33	614.66	973.66	514.46	1346.45	666.16	1204.53	531.53	693.06	807.50	661.84	1162.79	461.80	1139.79	2495.50	1616.95	826.80	1332.10	923.25	1012.95	411.35	976.85	858.39	1092.92	795.53	709.00	546.36	891.49	490.88	655.96	609.72	889.19	1013.85	452.16	972.37
RPL23AP22		0.00	0.00	0.00	0.00	0.00	0.00	0.00	0.00	0.00	0.00	0.00	0.00	0.00	0.00	0.00	0.00	0.00	0.00	0.00	0.00	0.00	0.00	0.00	0.00	0.00	0.00	0.00	0.00	0.00	0.00	0.00	0.00	0.00	0.00	0.00	0.00	0.00	0.00	0.00	0.00	0.00	0.00	0.00	0.00	0.04	0.00	0.00	0.00
RPSAP10		0.00	0.00	0.00	0.00	0.00	0.00	0.00	0.00	0.03	0.00	0.00	0.00	0.00	0.00	0.00	0.00	0.03	0.02	0.00	0.00	0.00	0.00	0.00	0.00	0.00	0.00	0.00	0.00	0.00	0.00	0.00	0.00	0.00	0.00	0.00	0.00	0.00	0.02	0.00	0.00	0.00	0.00	0.00	0.02	0.00	0.00	0.00	0.00
PPBPP1		0.00	0.00	0.00	0.00	0.00	0.00	0.00	0.00	0.00	0.00	0.00	0.00	0.00	0.00	0.00	0.00	0.00	0.00	0.00	0.00	0.00	0.00	0.00	0.00	0.00	0.00	0.00	0.00	0.00	0.00	0.00	0.00	0.00	0.00	0.00	0.00	0.00	0.00	0.00	0.00	0.00	0.00	0.00	0.00	0.00	0.00	0.00	0.00
IRF1		4.63	4.01	2.57	6.94	6.08	2.61	6.21	2.68	3.86	3.28	8.52	7.51	2.43	1.47	5.57	11.78	4.68	3.71	5.84	4.56	3.79	5.31	5.70	2.88	1.77	1.53	8.38	4.27	11.18	10.04	4.62	6.54	6.70	7.28	2.50	4.42	4.66	11.18	7.28	5.17	2.31	7.76	10.08	3.11	6.34	2.07	3.40	11.15
AC073321.1		0.00	0.12	0.51	0.00	0.32	0.00	0.09	0.44	0.27	0.05	1.29	0.09	0.04	0.29	0.51	0.07	0.24	0.06	0.25	0.32	0.17	0.00	0.03	0.07	0.03	0.03	0.06	0.07	0.00	0.07	0.03	0.00	0.06	0.00	1.38	0.00	0.06	0.24	0.11	0.02	0.15	0.09	0.06	1.99	0.03	2.22	0.00	0.30
AC132825.1		0.00	0.02	0.02	0.00	0.01	0.04	0.00	0.01	0.03	0.00	0.03	0.09	0.00	0.05	0.01	0.04	0.00	0.01	0.01	0.00	0.01	0.03	0.02	0.00	0.02	0.03	0.04	0.02	0.02	0.00	0.03	0.02	0.00	0.03	0.01	0.01	0.00	0.01	0.01	0.00	0.02	0.00	0.01	0.01	0.22	0.04	0.00	0.16
PKMP4		0.00	0.00	0.00	0.00	0.00	0.06	0.00	0.00	0.00	0.00	0.00	0.00	0.00	0.00	0.00	0.00	0.00	0.00	0.00	0.00	0.00	0.00	0.00	0.00	0.00	0.00	0.07	0.00	0.00	0.00	0.00	0.00	0.00	0.00	0.00	0.00	0.00	0.00	0.00	0.00	0.00	0.00	0.00	0.00	0.06	0.00	0.00	0.00
SAT2		66.10	95.93	48.59	143.25	67.06	171.40	43.95	49.69	184.94	62.24	61.11	76.12	134.24	125.33	30.19	32.52	163.75	93.77	15.81	157.19	48.61	105.93	164.42	72.58	90.61	290.31	118.34	78.93	119.44	126.07	46.52	62.69	136.72	276.67	67.50	86.73	137.27	43.42	41.73	83.03	41.03	81.79	71.47	23.95	106.18	131.92	67.56	41.78
AC104066.1		0.00	0.00	0.00	0.03	0.04	0.05	0.00	0.00	0.04	0.04	0.03	0.03	0.04	0.05	0.03	0.06	0.00	0.06	0.02	0.05	0.02	0.00	0.14	0.03	0.17	0.00	0.08	0.00	0.00	0.00	0.03	0.08	0.05	0.00	0.03	0.04	0.05	0.08	0.07	0.04	0.34	0.07	0.00	0.02	0.15	0.06	0.03	0.00
RPL21P39		0.00	0.16	0.04	0.12	0.00	0.11	0.04	0.00	0.12	0.00	0.05	0.08	0.12	0.08	0.04	0.09	0.11	0.13	0.00	0.04	0.18	0.09	0.07	0.15	0.11	0.12	0.04	0.05	0.24	0.04	0.04	0.13	0.15	0.10	0.05	0.06	0.23	0.16	0.15	0.00	0.03	0.29	0.04	0.15	0.04	0.04	0.09	0.14
AC108471.1		0.00	0.00	0.00	0.00	0.00	0.00	0.00	0.00	0.00	0.00	0.08	0.00	0.00	0.07	0.00	0.08	0.00	0.00	0.00	0.13	0.00	0.00	0.00	0.00	0.00	0.00	0.00	0.08	0.00	0.00	0.00	0.00	0.00	0.00	0.00	0.00	0.00	0.00	0.00	0.00	0.00	0.00	0.07	0.00	0.00	0.00	0.00	0.00
RPL7P7		0.00	0.00	0.05	0.03	0.00	0.08	0.00	0.00	0.00	0.00	0.00	0.00	0.00	0.00	0.00	0.03	0.04	0.00	0.00	0.03	0.00	0.02	0.00	0.00	0.00	0.00	0.09	0.03	0.00	0.00	0.00	0.00	0.00	0.07	0.00	0.00	0.05	0.07	0.00	0.02	0.00	0.04	0.03	0.00	0.03	0.03	0.00	0.00
RNU6-556P		0.00	0.00	0.00	0.00	0.00	0.00	0.00	0.00	0.00	0.00	0.00	0.00	0.00	0.00	0.00	0.00	0.00	0.00	0.00	0.00	0.00	0.00	0.00	0.00	0.00	0.00	0.00	0.00	0.00	0.00	0.00	0.00	0.00	0.00	0.00	0.00	0.00	0.00	0.00	0.00	0.00	0.00	0.00	0.00	0.00	0.00	0.00	0.00
ZBTB39		0.86	0.12	0.85	0.60	0.30	0.49	0.61	0.41	0.49	0.42	0.57	0.57	0.16	0.96	1.19	0.37	0.10	1.05	0.75	0.73	0.67	0.53	0.64	0.39	0.57	1.16	0.25	0.96	0.24	1.00	1.21	0.45	0.56	0.17	0.78	1.31	0.25	0.62	0.55	0.39	0.60	0.20	0.96	3.03	0.86	0.64	0.43	0.20
MS4A18		0.00	0.00	0.01	0.01	0.00	0.00	0.00	0.00	0.00	0.00	0.00	0.00	0.00	0.00	0.00	0.00	0.00	0.00	0.00	0.00	0.00	0.00	0.00	0.00	0.00	0.00	0.00	0.00	0.00	0.00	0.00	0.00	0.00	0.00	0.00	0.00	0.00	0.00	0.00	0.01	0.00	0.00	0.00	0.00	0.00	0.00	0.00	0.00
LINC01342		0.00	0.00	0.01	0.00	0.00	0.03	0.00	0.00	0.02	0.00	0.01	0.01	0.00	0.00	0.01	0.00	0.00	0.00	0.00	0.04	0.00	0.00	0.01	0.00	0.00	0.01	0.00	0.01	0.02	0.00	0.00	0.00	0.00	0.03	0.00	0.05	0.00	0.00	0.00	0.00	0.00	0.00	0.00	0.01	0.00	0.00	0.00	0.02
BCL10		2.30	1.05	1.09	2.70	4.32	2.64	2.88	2.66	1.87	2.06	2.87	2.79	1.84	2.89	2.15	3.37	0.95	2.54	1.99	4.02	3.82	2.41	2.41	1.86	3.77	2.07	3.44	2.02	1.96	3.31	2.64	2.96	3.19	1.14	3.50	3.17	2.02	3.60	3.30	3.31	4.22	1.80	4.49	1.76	4.07	2.73	2.26	4.15
TAF4B		0.19	0.03	0.03	0.03	0.12	0.03	0.10	0.06	0.02	0.06	0.04	0.13	0.03	0.04	0.05	0.03	0.00	0.05	0.04	0.04	0.07	0.05	0.03	0.06	0.21	0.01	0.12	0.10	0.02	0.08	0.05	0.03	0.06	0.01	0.15	0.14	0.02	0.10	0.12	0.03	0.02	0.05	0.15	0.08	0.17	0.35	0.02	0.20
AC010285.1		0.00	0.00	0.03	0.07	0.05	0.00	0.00	0.00	0.00	0.00	0.04	0.00	0.00	0.00	0.00	0.08	0.00	0.00	0.00	0.00	0.00	0.00	0.06	0.00	0.00	0.07	0.00	0.04	0.00	0.00	0.00	0.00	0.06	0.00	0.04	0.05	0.00	0.00	0.00	0.00	0.03	0.05	0.00	0.03	0.00	0.00	0.00	0.00
AC174048.1		0.00	0.00	0.00	0.00	0.00	0.00	0.00	0.00	0.00	0.00	0.00	0.00	0.00	0.00	0.00	0.00	0.00	0.00	0.00	0.00	0.00	0.00	0.00	0.00	0.00	0.00	0.00	0.00	0.00	0.00	0.00	0.00	0.00	0.00	0.00	0.00	0.00	0.00	0.00	0.00	0.00	0.00	0.00	0.00	0.00	0.00	0.00	0.00
DUSP19		0.30	0.07	0.18	0.15	0.33	0.42	0.30	0.32	0.21	0.20	0.23	0.34	0.29	0.49	0.14	0.37	0.15	0.29	0.28	0.18	0.30	0.55	0.17	0.28	0.39	0.63	0.17	0.30	0.07	0.24	0.22	0.40	0.27	0.05	0.39	0.46	0.10	0.13	0.30	0.17	0.57	0.12	0.18	0.50	0.44	0.35	0.16	0.15
TRAV8-2		0.06	0.06	0.06	0.10	0.10	0.00	0.30	0.04	0.05	0.22	0.04	0.17	0.00	0.07	0.00	0.00	0.32	0.22	0.07	0.24	0.23	0.00	0.00	0.17	0.10	0.00	0.55	0.24	0.35	0.27	0.00	0.00	0.32	0.00	0.04	0.10	0.00	0.31	0.19	0.23	0.00	0.10	0.11	0.03	0.33	0.07	0.00	0.29
AC103996.1		0.00	0.00	0.00	0.00	0.00	0.00	0.00	0.00	0.28	0.00	0.00	0.00	0.00	0.00	0.00	0.00	0.00	0.00	0.00	0.00	0.00	0.00	0.00	0.00	0.00	0.00	0.00	0.00	0.00	0.00	0.00	0.00	0.00	0.00	0.00	0.00	0.00	0.00	0.00	0.00	0.00	0.00	0.00	0.00	0.00	0.00	0.00	0.00
AC114956.1		0.00	0.00	0.00	0.00	0.06	0.00	0.00	0.04	0.00	0.00	0.05	0.00	0.06	0.00	0.00	0.00	0.00	0.04	0.14	0.00	0.00	0.00	0.07	0.00	0.00	0.04	0.00	0.00	0.00	0.13	0.11	0.00	0.00	0.15	0.00	0.05	0.00	0.06	0.00	0.00	0.06	0.05	0.16	0.07	0.07	0.08	0.00	0.00
KNOP1P2		0.00	0.00	0.00	0.00	0.00	0.01	0.00	0.00	0.00	0.00	0.00	0.00	0.00	0.00	0.00	0.00	0.00	0.03	0.01	0.00	0.00	0.01	0.00	0.00	0.00	0.00	0.00	0.00	0.00	0.00	0.00	0.00	0.00	0.00	0.00	0.00	0.00	0.00	0.00	0.00	0.00	0.00	0.00	0.00	0.00	0.00	0.00	0.00
GSTP1P1		0.00	0.00	0.00	0.00	0.00	0.00	0.00	0.07	0.00	0.00	0.08	0.00	0.00	0.00	0.06	0.00	0.00	0.07	0.00	0.00	0.00	0.00	0.00	0.00	0.00	0.00	0.00	0.00	0.00	0.00	0.06	0.00	0.00	0.00	0.00	0.09	0.00	0.05	0.00	0.15	0.00	0.00	0.00	0.00	0.00	0.06	0.00	0.00
AC083822.1		0.00	0.00	0.00	0.00	0.00	0.00	0.00	0.00	0.00	0.00	0.12	0.00	0.00	0.00	0.00	0.00	0.00	0.00	0.00	0.00	0.00	0.00	0.00	0.00	0.00	0.00	0.00	0.00	0.00	0.00	0.00	0.00	0.00	0.00	0.00	0.00	0.00	0.00	0.00	0.00	0.00	0.00	0.00	0.00	0.00	0.10	0.00	0.00
GCNT3		0.04	0.35	0.00	0.40	0.05	0.17	0.15	0.25	0.02	0.11	0.31	0.79	0.28	0.14	0.29	0.01	0.03	0.02	0.01	3.07	0.11	0.01	0.22	0.20	1.55	0.06	0.65	0.16	2.97	0.88	0.01	0.06	0.53	0.46	0.11	0.04	0.20	1.23	0.36	0.03	0.25	0.00	1.29	0.00	0.21	0.24	1.82	0.14
AC068721.1		0.00	0.00	0.00	0.00	0.00	0.00	0.00	0.00	0.00	0.00	0.00	0.00	0.00	0.00	0.03	0.00	0.00	0.04	0.00	0.00	0.00	0.00	0.06	0.00	0.00	0.00	0.00	0.00	0.00	0.04	0.00	0.00	0.00	0.00	0.00	0.00	0.00	0.00	0.03	0.00	0.00	0.00	0.00	0.06	0.00	0.00	0.00	0.00
ZC3H11A		17.12	2.82	3.43	8.07	6.63	11.40	7.64	5.26	5.05	4.64	9.49	5.40	1.91	4.80	2.77	4.63	1.45	10.31	7.55	4.80	6.18	6.45	6.25	5.88	9.23	9.75	6.13	12.82	6.53	12.28	4.37	5.90	9.11	2.87	6.33	7.29	5.08	7.02	4.52	3.90	5.81	3.49	9.64	5.69	8.98	4.50	3.16	4.13
RN7SL712P		0.00	0.00	0.00	0.00	0.00	0.00	0.00	0.00	0.00	0.00	0.00	0.00	0.00	0.00	0.00	0.00	0.00	0.00	0.00	0.00	0.00	0.00	0.00	0.00	0.00	0.00	0.00	0.00	0.00	0.00	0.00	0.00	0.00	0.00	0.00	0.00	0.12	0.00	0.00	0.00	0.00	0.00	0.00	0.00	0.00	0.00	0.00	0.00
AL157902.2		0.02	0.00	0.00	0.00	0.02	0.01	0.01	0.03	0.00	0.00	0.03	0.01	0.02	0.01	0.01	0.00	0.00	0.00	0.02	0.00	0.03	0.01	0.01	0.00	0.00	0.00	0.01	0.03	0.00	0.03	0.00	0.03	0.00	0.00	0.00	0.02	0.00	0.01	0.01	0.01	0.01	0.00	0.01	0.02	0.02	0.01	0.03	0.04
LINC00404		0.00	0.00	0.00	0.00	0.03	0.17	0.00	0.00	0.00	0.00	0.00	0.00	0.00	0.00	0.00	0.00	0.00	0.00	0.00	0.00	0.00	0.00	0.00	0.00	0.13	0.00	0.00	0.00	0.00	0.00	0.00	0.00	0.00	0.00	0.00	0.00	0.00	0.00	0.00	0.00	0.04	0.00	0.00	0.00	0.00	0.00	0.00	0.00
TTTY10		0.00	0.01	0.00	0.03	0.00	0.00	0.03	0.04	0.00	0.06	0.04	0.07	0.07	0.02	0.02	0.03	0.00	0.05	0.00	0.06	0.03	0.02	0.00	0.03	0.00	0.00	0.01	0.06	0.00	0.00	0.01	0.01	0.00	0.03	0.00	0.00	0.00	0.01	0.01	0.01	0.06	0.00	0.00	0.00	0.06	0.04	0.01	0.00
WFDC6		0.00	0.00	0.00	0.00	0.00	0.00	0.00	0.00	0.00	0.00	0.00	0.00	0.00	0.00	0.00	0.00	0.00	0.00	0.00	0.00	0.00	0.00	0.00	0.00	0.00	0.00	0.00	0.00	0.00	0.00	0.00	0.00	0.00	0.00	0.00	0.00	0.00	0.00	0.00	0.00	0.00	0.00	0.00	0.00	0.00	0.00	0.00	0.00
AC135999.1		0.00	0.00	0.00	0.00	0.03	0.00	0.00	0.00	0.00	0.00	0.00	0.00	0.00	0.00	0.00	0.00	0.00	0.00	0.00	0.00	0.00	0.00	0.00	0.00	0.00	0.00	0.00	0.00	0.00	0.00	0.04	0.00	0.00	0.00	0.00	0.00	0.00	0.00	0.00	0.00	0.00	0.00	0.00	0.00	0.00	0.00	0.00	0.00
AC083800.1		0.00	0.00	0.00	0.00	0.00	0.00	0.00	0.00	0.00	0.00	0.00	0.00	0.00	0.00	0.00	0.00	0.00	0.00	0.00	0.00	0.00	0.00	0.00	0.00	0.00	0.00	0.00	0.00	0.00	0.00	0.00	0.00	0.00	0.00	0.00	0.00	0.00	0.00	0.00	0.00	0.00	0.00	0.00	0.00	0.00	0.00	0.00	0.00
SRGAP3-AS2		0.00	0.00	0.00	0.00	0.00	0.00	0.00	0.00	0.00	0.00	0.02	0.00	0.00	0.00	0.00	0.00	0.00	0.00	0.00	0.00	0.01	0.00	0.00	0.00	0.15	0.00	0.00	0.00	0.00	0.00	0.00	0.00	0.00	0.00	0.00	0.00	0.00	0.00	0.00	0.00	0.00	0.00	0.00	0.00	0.00	0.01	0.01	0.00
RN7SL462P		0.00	0.00	0.00	0.00	0.00	0.00	0.00	0.00	0.00	0.00	0.00	0.00	0.00	0.00	0.00	0.00	0.00	0.00	0.00	0.00	0.00	0.00	0.00	0.00	0.00	0.00	0.00	0.00	0.00	0.00	0.00	0.00	0.00	0.00	0.00	0.00	0.00	0.00	0.00	0.00	0.00	0.00	0.00	0.00	0.00	0.00	0.00	0.00
AC073333.1		0.10	0.00	0.00	0.06	0.07	0.03	0.03	0.00	0.00	0.00	0.07	0.00	0.00	0.03	0.00	0.07	0.00	0.03	0.09	0.09	0.00	0.07	0.00	0.00	0.11	0.00	0.03	0.07	0.18	0.00	0.03	0.00	0.00	0.00	0.03	0.04	0.00	0.00	0.00	0.00	0.15	0.00	0.03	0.00	0.06	0.03	0.00	0.05
AC106872.3		0.00	0.04	0.00	0.00	0.00	0.00	0.00	0.00	0.07	0.00	0.00	0.00	0.00	0.00	0.00	0.00	0.00	0.00	0.00	0.04	0.03	0.00	0.00	0.00	0.00	0.00	0.05	0.00	0.00	0.00	0.00	0.00	0.00	0.06	0.00	0.00	0.00	0.00	0.00	0.00	0.00	0.00	0.00	0.00	0.00	0.00	0.00	0.00
SENP2		5.97	1.19	2.22	2.46	2.47	5.61	3.01	2.16	3.71	3.10	3.21	3.24	3.08	2.66	2.69	3.29	1.44	5.15	4.93	3.07	2.90	3.80	3.47	1.98	4.52	3.81	2.81	4.72	1.95	5.26	3.49	2.66	2.44	1.39	2.41	3.74	2.54	2.26	2.46	2.50	3.86	1.84	2.43	3.55	4.35	2.14	2.44	2.14
MCFD2P1		0.00	0.00	0.00	0.00	0.05	0.00	0.06	0.00	0.00	0.00	0.00	0.00	0.00	0.00	0.00	0.00	0.00	0.00	0.06	0.00	0.05	0.00	0.00	0.00	0.00	0.00	0.00	0.00	0.13	0.00	0.06	0.00	0.00	0.00	0.00	0.09	0.00	0.00	0.00	0.00	0.05	0.00	0.00	0.06	0.12	0.00	0.00	0.00
VEGFB		25.49	6.95	1.79	40.09	8.61	9.29	31.83	7.49	51.42	9.73	9.95	13.51	6.87	20.96	3.77	2.94	3.83	30.29	1.46	9.11	3.93	4.26	19.69	10.57	33.96	1.05	61.15	20.00	33.89	6.68	19.81	5.89	6.10	9.35	7.08	8.60	79.00	30.22	10.68	21.62	42.32	27.27	13.56	3.45	22.11	49.22	3.00	17.82
AC097637.2		0.00	0.02	0.00	0.02	0.00	0.02	0.00	0.00	0.03	0.02	0.00	0.01	0.01	0.00	0.01	0.07	0.01	0.01	0.01	0.01	0.01	0.01	0.00	0.04	0.00	0.02	0.01	0.01	0.00	0.04	0.01	0.00	0.02	0.02	0.00	0.06	0.15	0.01	0.02	0.02	0.02	0.00	0.00	0.02	0.02	0.00	0.04	0.00
AC069528.1		0.07	0.00	0.00	0.00	0.00	0.00	0.00	0.00	0.03	0.03	0.00	0.00	0.00	0.00	0.00	0.02	0.00	0.00	0.00	0.00	0.00	0.00	0.00	0.00	0.00	0.00	0.00	0.00	0.04	0.00	0.00	0.00	0.00	0.00	0.00	0.00	0.00	0.00	0.00	0.00	0.00	0.00	0.00	0.00	0.02	0.00	0.00	0.04
SNORD115-16		0.00	0.00	0.00	0.00	0.00	0.00	0.00	0.00	0.00	0.00	0.00	0.00	0.00	0.00	0.00	0.00	0.00	0.00	0.00	0.00	0.00	0.00	0.00	0.00	0.00	0.00	0.00	0.00	0.00	0.00	0.00	0.00	0.00	0.00	0.00	0.00	0.00	0.00	0.00	0.00	0.00	0.00	0.00	0.00	0.00	0.00	0.00	0.00
AC087884.1		0.00	0.00	0.00	0.00	0.00	0.00	0.00	0.00	0.00	0.00	0.00	0.00	0.00	0.00	0.00	0.00	0.00	0.00	0.00	0.00	0.00	0.00	0.00	0.00	0.00	0.00	0.00	0.00	0.00	0.00	0.00	0.00	0.00	0.00	0.00	0.00	0.00	0.00	0.00	0.00	0.00	0.00	0.00	0.00	0.00	0.00	0.00	0.00
BPIFC		0.00	0.03	0.01	0.00	0.00	0.00	0.01	0.00	0.00	0.00	0.00	0.04	0.01	0.03	0.00	0.01	0.00	0.00	0.04	0.00	0.00	0.00	0.01	0.00	0.00	0.00	0.00	0.03	0.02	0.00	0.01	0.01	0.03	0.00	0.00	0.00	0.05	0.00	0.00	0.00	0.01	0.00	0.00	0.00	0.01	0.01	0.00	0.00
RNU6-1234P		0.00	0.00	0.00	0.00	0.00	0.00	0.00	0.00	0.00	0.00	0.00	0.00	0.00	0.00	0.00	0.00	0.00	0.00	0.00	0.00	0.00	0.00	0.00	0.00	0.00	0.00	0.00	0.00	0.00	0.00	0.00	0.00	0.00	0.00	0.00	0.00	0.00	0.00	0.00	0.00	0.00	0.00	0.00	0.00	0.00	0.00	0.00	0.00
TRIM51JP		0.00	0.01	0.00	0.00	0.00	0.00	0.00	0.00	0.00	0.00	0.00	0.00	0.00	0.00	0.00	0.00	0.00	0.00	0.00	0.00	0.00	0.00	0.00	0.00	0.00	0.00	0.00	0.00	0.00	0.00	0.00	0.00	0.00	0.00	0.00	0.00	0.00	0.00	0.00	0.00	0.00	0.00	0.00	0.00	0.01	0.00	0.00	0.00
AC002310.1		0.02	0.17	0.30	0.17	0.20	0.15	0.17	0.29	0.19	0.43	0.25	0.16	0.53	0.44	0.28	0.16	0.40	0.15	0.12	0.44	0.29	0.27	0.31	0.33	0.19	0.24	0.36	0.12	0.17	0.25	0.39	0.57	0.12	0.44	0.19	0.35	0.42	0.29	0.40	0.42	0.79	0.81	0.22	0.21	0.23	0.20	0.34	0.23
AP003071.2		0.00	0.00	0.00	0.00	0.00	0.00	0.00	0.00	0.00	0.00	0.00	0.00	0.00	0.00	0.00	0.00	0.00	0.10	0.00	0.00	0.00	0.00	0.00	0.00	0.00	0.00	0.00	0.00	0.00	0.00	0.00	0.00	0.00	0.00	0.00	0.00	0.00	0.00	0.00	0.02	0.02	0.00	0.00	0.00	0.00	0.02	0.00	0.00
MFSD10		4.36	3.19	1.42	2.18	2.98	3.10	6.02	3.01	6.50	4.23	3.52	4.76	3.93	1.98	1.96	1.78	2.25	4.16	1.89	5.37	1.97	1.67	1.53	4.12	9.28	1.43	10.27	6.99	5.69	3.40	2.59	3.69	4.99	4.11	4.05	2.74	3.55	8.54	4.87	4.60	3.77	2.22	4.41	2.14	5.20	2.93	4.08	5.91
IGHD5-12		0.00	0.00	0.00	0.00	0.00	0.00	0.00	0.00	0.00	0.00	0.00	0.00	0.00	0.00	0.00	0.00	0.00	0.00	0.00	0.00	0.00	0.00	0.00	0.00	0.00	0.00	0.00	0.00	0.00	0.00	0.00	0.00	0.00	0.00	0.00	0.00	0.00	0.00	0.00	0.00	0.00	0.00	0.00	0.00	0.00	0.00	0.00	0.00
AL135929.1		0.00	0.00	0.00	0.00	0.00	0.00	0.00	0.00	0.00	0.00	0.00	0.00	0.00	0.00	0.00	0.00	0.00	0.00	0.00	0.00	0.00	0.00	0.00	0.00	0.00	0.00	0.00	0.00	0.00	0.00	0.00	0.00	0.00	0.00	0.00	0.00	0.00	0.00	0.00	0.00	0.00	0.00	0.00	0.00	0.00	0.00	0.00	0.00
CASK-AS1		0.00	0.00	0.00	0.00	0.03	0.00	0.04	0.00	0.00	0.00	0.00	0.08	0.00	0.00	0.00	0.04	0.00	0.08	0.04	0.00	0.00	0.00	0.03	0.00	0.03	0.00	0.00	0.00	0.00	0.00	0.00	0.00	0.00	0.00	0.04	0.05	0.00	0.00	0.00	0.00	0.03	0.00	0.00	0.00	0.11	0.00	0.04	0.00
MYT1		0.19	0.05	0.06	0.05	0.01	0.16	0.02	0.03	0.01	0.01	0.02	0.00	0.08	0.00	0.00	0.03	0.10	0.03	0.39	0.05	0.01	0.00	0.13	0.02	0.07	0.00	0.01	0.06	0.05	0.01	0.01	0.00	0.15	0.04	0.02	0.01	0.10	0.03	0.02	0.01	0.07	0.00	0.05	0.06	0.03	0.02	0.04	0.04
PSMB3		67.99	190.34	78.70	80.49	52.82	42.73	76.02	60.97	157.51	75.42	97.30	87.69	133.53	64.29	49.75	50.86	241.76	92.92	74.35	112.92	54.77	61.52	104.13	129.52	49.20	197.27	187.18	99.83	312.80	101.67	73.42	121.36	77.92	224.40	78.69	43.56	393.95	112.66	90.38	100.83	142.43	257.06	72.81	72.42	68.68	61.65	128.99	94.11
AC022523.2		0.00	0.00	0.00	0.00	0.00	0.00	0.00	0.00	0.00	0.00	0.00	0.00	0.00	0.00	0.00	0.00	0.00	0.00	0.00	0.00	0.00	0.00	0.00	0.00	0.00	0.00	0.00	0.00	0.00	0.00	0.00	0.00	0.00	0.00	0.00	0.00	0.00	0.00	0.00	0.00	0.00	0.00	0.00	0.00	0.00	0.00	0.00	0.00
ZNF256		2.88	0.07	0.27	0.12	0.34	1.11	0.46	0.30	0.11	0.12	1.31	0.42	0.42	0.42	0.05	0.90	0.63	0.44	1.45	0.22	0.43	0.54	1.33	0.19	1.31	0.51	2.24	2.33	0.24	0.24	0.36	1.39	0.10	0.09	0.22	0.67	0.48	0.50	0.42	0.30	1.23	0.83	0.28	0.76	1.24	0.35	0.09	0.36
AP000560.1		0.27	0.01	0.01	0.01	0.09	0.03	0.00	0.00	0.01	0.02	0.02	0.00	0.00	0.01	0.01	0.00	0.00	0.06	0.11	0.04	0.01	0.02	0.06	0.04	0.04	0.03	0.03	0.07	0.00	0.03	0.01	0.00	0.00	0.01	0.04	0.01	0.00	0.01	0.01	0.02	0.02	0.01	0.00	0.07	0.03	0.01	0.01	0.00
RALB		25.68	5.44	7.12	8.92	9.65	9.55	9.01	6.13	8.93	10.01	9.91	9.71	9.81	9.28	7.39	7.74	7.28	10.69	7.91	10.57	7.78	6.32	8.25	9.34	23.51	3.45	12.29	7.87	7.19	10.51	9.68	6.58	4.61	4.42	10.31	7.64	10.39	10.71	7.05	8.72	9.91	8.42	8.90	9.28	11.23	9.26	8.22	11.83
AC005828.3		0.00	0.00	0.00	0.00	0.00	0.03	0.00	0.00	0.00	0.00	0.00	0.00	0.00	0.00	0.00	0.00	0.00	0.00	0.00	0.00	0.00	0.00	0.00	0.00	0.00	0.03	0.00	0.00	0.00	0.00	0.00	0.00	0.00	0.00	0.00	0.00	0.00	0.00	0.00	0.00	0.00	0.00	0.00	0.00	0.00	0.00	0.00	0.00
AL137230.1		0.14	0.26	0.05	0.22	0.06	0.18	0.12	0.12	0.52	0.06	0.17	0.00	0.13	0.03	0.21	0.04	0.44	0.33	0.12	0.51	0.18	0.03	0.38	0.04	0.16	0.05	0.15	0.54	1.19	0.54	0.07	0.09	0.23	0.27	0.26	0.20	1.91	0.20	0.54	0.37	0.09	0.42	0.22	0.05	0.02	0.09	0.34	0.21
AL031123.3		0.02	0.11	0.03	0.02	0.08	0.03	0.06	0.02	0.03	0.05	0.16	0.10	0.02	0.07	0.07	0.06	0.06	0.08	0.05	0.03	0.04	0.10	0.17	0.04	0.04	0.09	0.00	0.04	0.02	0.20	0.05	0.04	0.04	0.05	0.06	0.11	0.24	0.03	0.07	0.03	0.21	0.05	0.02	0.06	0.06	0.10	0.00	0.02
AP001784.1		0.00	0.00	0.00	0.00	0.00	0.00	0.00	0.00	0.00	0.00	0.00	0.00	0.00	0.00	0.00	0.00	0.00	0.00	0.04	0.04	0.00	0.00	0.00	0.00	0.00	0.00	0.00	0.00	0.00	0.00	0.00	0.00	0.00	0.00	0.00	0.00	0.00	0.00	0.00	0.00	0.00	0.00	0.00	0.00	0.00	0.05	0.00	0.00
SNORD74B		0.00	0.00	0.00	0.00	0.00	0.00	0.00	0.00	0.00	0.00	0.00	0.00	0.00	0.00	0.00	0.00	0.00	0.00	0.00	0.00	0.00	0.00	0.00	0.00	0.00	0.00	0.00	0.31	0.00	0.00	0.00	0.00	0.00	0.00	0.00	0.00	0.00	0.00	0.00	0.00	0.00	0.00	0.00	0.00	0.00	0.00	0.00	0.00
MC5R		0.02	0.00	0.00	0.00	0.00	0.00	0.00	0.00	0.00	0.00	0.00	0.00	0.00	0.00	0.00	0.02	0.00	0.00	0.00	0.00	0.00	0.00	0.00	0.00	0.00	0.00	0.00	0.00	0.00	0.00	0.00	0.00	0.00	0.00	0.00	0.00	0.00	0.00	0.00	0.00	0.00	0.00	0.00	0.00	0.00	0.00	0.00	0.00
AC010463.2		0.05	0.00	0.00	0.09	0.00	0.03	0.00	0.07	0.00	0.00	0.04	0.00	0.04	0.00	0.00	0.00	0.00	0.00	0.00	0.03	0.00	0.00	0.00	0.04	0.00	0.00	0.00	0.00	0.00	0.03	0.06	0.03	0.06	0.04	0.03	0.00	0.16	0.00	0.00	0.02	0.00	0.00	0.06	0.05	0.00	0.03	0.00	0.00
AC078788.2		0.00	0.00	0.00	0.00	0.00	0.05	0.00	0.00	0.00	0.00	0.00	0.05	0.00	0.00	0.05	0.06	0.00	0.00	0.00	0.00	0.07	0.00	0.04	0.00	0.00	0.00	0.16	0.06	0.00	0.00	0.00	0.00	0.00	0.00	0.00	0.00	0.00	0.04	0.00	0.00	0.04	0.07	0.00	0.05	0.00	0.00	0.00	0.00
AC107016.2		0.00	0.00	0.00	0.00	0.00	0.00	0.00	0.00	0.00	0.00	0.00	0.00	0.00	0.00	0.00	0.00	0.00	0.00	0.00	0.00	0.00	0.00	0.00	0.00	0.00	0.00	0.00	0.00	0.00	0.00	0.00	0.00	0.00	0.00	0.00	0.00	0.00	0.00	0.00	0.00	0.00	0.00	0.00	0.00	0.00	0.11	0.00	0.00
USP2		0.27	1.82	1.77	1.19	4.35	2.86	5.63	1.10	1.64	3.37	3.77	1.53	5.11	3.77	2.42	3.88	9.05	0.22	7.11	2.23	0.28	8.27	4.17	1.59	2.65	1.27	2.43	0.18	1.02	10.30	3.88	1.19	1.85	1.96	1.55	1.47	1.27	1.07	1.85	4.19	2.73	2.19	2.50	0.73	2.12	3.08	0.61	3.39
AC093281.1		0.06	0.00	0.00	0.00	0.00	0.00	0.00	0.00	0.00	0.00	0.00	0.00	0.00	0.00	0.00	0.00	0.00	0.00	0.00	0.00	0.00	0.00	0.00	0.00	0.00	0.00	0.00	0.00	0.00	0.00	0.00	0.00	0.00	0.00	0.00	0.00	0.00	0.00	0.03	0.00	0.00	0.00	0.00	0.00	0.00	0.00	0.00	0.00
MIR6804		0.00	0.00	0.00	0.00	0.00	0.00	0.55	0.00	0.00	0.00	0.00	0.00	0.00	0.00	0.00	0.00	0.00	0.31	0.00	0.00	0.00	0.00	0.00	0.00	0.00	0.29	0.00	0.00	0.00	0.00	0.00	0.30	0.00	0.00	0.00	0.00	0.00	0.00	0.27	0.00	0.00	0.00	0.00	0.00	0.00	0.00	0.00	0.00
IGBP1-AS1		0.18	0.00	0.03	0.00	0.03	0.03	0.00	0.16	0.00	0.12	0.09	0.04	0.00	0.04	0.04	0.17	0.00	0.23	0.07	0.04	0.08	0.06	0.00	0.00	0.00	0.07	0.04	0.08	0.00	0.08	0.07	0.04	0.20	0.05	0.04	0.05	0.00	0.03	0.03	0.00	0.15	0.00	0.26	0.10	0.27	0.11	0.08	0.06
KLK1		0.00	0.01	0.00	0.00	0.01	0.01	0.02	0.00	0.05	0.01	0.01	0.05	0.00	0.01	0.01	0.00	0.01	0.03	0.00	0.01	0.01	0.00	0.01	0.05	0.00	0.02	0.04	0.00	0.02	0.01	0.02	0.00	0.03	0.01	0.01	0.02	0.00	0.05	0.03	0.01	0.00	0.01	0.00	0.01	0.00	0.00	0.01	0.00
RNU4-5P		0.00	0.00	0.00	0.00	0.00	0.14	0.00	0.00	0.00	0.00	0.00	0.00	0.00	0.00	0.00	0.17	0.00	0.00	0.14	0.00	0.00	0.00	0.00	0.00	0.00	0.00	0.00	0.00	0.00	0.16	0.00	0.00	0.00	0.00	0.00	0.00	0.00	0.00	0.00	0.00	0.00	0.00	0.00	0.00	0.00	0.00	0.00	0.00
PMS2P6		0.09	0.04	0.25	0.08	0.04	0.05	0.08	0.16	0.08	0.09	0.17	0.08	0.28	0.11	0.28	0.06	0.11	0.12	0.29	0.24	0.16	0.06	0.14	0.14	0.08	0.08	0.06	0.09	0.00	0.09	0.00	0.00	0.10	0.11	0.06	0.16	0.00	0.09	0.08	0.11	0.20	0.04	0.12	0.08	0.21	0.18	0.09	0.09
MAPRE1P3		0.00	0.00	0.00	0.00	0.00	0.00	0.00	0.00	0.00	0.00	0.00	0.00	0.00	0.00	0.00	0.00	0.00	0.00	0.00	0.00	0.00	0.00	0.00	0.00	0.00	0.03	0.00	0.00	0.00	0.00	0.00	0.00	0.00	0.00	0.00	0.00	0.00	0.00	0.00	0.00	0.00	0.00	0.00	0.00	0.00	0.00	0.00	0.00
AL161668.2		0.00	0.00	0.00	0.00	0.00	0.00	0.00	0.00	0.00	0.00	0.00	0.00	0.00	0.00	0.00	0.00	0.00	0.00	0.00	0.00	0.00	0.00	0.00	0.00	0.00	0.00	0.00	0.00	0.00	0.00	0.00	0.00	0.00	0.00	0.00	0.00	0.00	0.00	0.00	0.00	0.00	0.00	0.00	0.00	0.00	0.00	0.00	0.00
AC074051.3		0.00	0.00	0.00	0.00	0.00	0.00	0.00	0.00	0.00	0.00	0.00	0.00	0.00	0.00	0.00	0.00	0.00	0.00	0.00	0.00	0.00	0.00	0.00	0.00	0.00	0.00	0.00	0.00	0.00	0.00	0.00	0.00	0.00	0.00	0.00	0.00	0.00	0.00	0.00	0.00	0.00	0.00	0.00	0.00	0.00	0.00	0.00	0.00
AC006159.2		0.00	0.00	0.00	0.00	0.00	0.00	0.00	0.03	0.00	0.00	0.00	0.00	0.00	0.00	0.06	0.00	0.00	0.00	0.00	0.00	0.00	0.00	0.00	0.00	0.00	0.00	0.00	0.00	0.00	0.03	0.00	0.00	0.00	0.00	0.00	0.00	0.00	0.00	0.00	0.00	0.05	0.00	0.00	0.00	0.00	0.03	0.00	0.05
RNU6-912P		0.00	0.00	0.00	0.00	0.00	0.00	0.00	0.00	0.00	0.00	0.00	0.00	0.00	0.00	0.00	0.00	0.00	0.00	0.00	0.00	0.00	0.00	0.16	0.00	0.00	0.00	0.00	0.00	0.00	0.00	0.00	0.00	0.00	0.00	0.00	0.00	0.00	0.00	0.00	0.00	0.00	0.00	0.00	0.17	0.00	0.00	0.00	0.00
AL592043.1		0.00	0.00	0.00	0.00	0.00	0.00	0.00	0.00	0.00	0.00	0.00	0.00	0.00	0.00	0.11	0.00	0.00	0.00	0.00	0.00	0.00	0.00	0.00	0.00	0.00	0.00	0.00	0.00	0.00	0.00	0.00	0.00	0.00	0.00	0.00	0.00	0.00	0.00	0.00	0.00	0.00	0.00	0.00	0.00	0.00	0.00	0.00	0.00
MIR659		1.00	0.16	0.55	0.00	0.15	0.00	0.00	0.00	0.30	0.33	0.00	0.20	0.00	0.20	0.40	0.00	0.81	0.43	0.19	0.00	0.73	0.47	0.17	0.49	0.18	0.41	0.00	0.00	0.00	0.22	0.20	0.42	0.00	1.02	0.23	0.00	0.75	0.65	0.00	0.49	0.33	0.86	0.42	0.73	0.76	0.00	0.00	0.00
AC021148.1		0.02	0.07	0.36	0.10	0.05	0.08	0.07	0.23	0.12	0.23	0.04	0.12	0.10	0.14	0.24	0.08	0.32	0.09	0.18	0.08	0.09	0.16	0.12	0.12	0.10	0.05	0.18	0.07	0.02	0.07	0.14	0.17	0.07	0.12	0.04	0.18	0.13	0.07	0.20	0.16	0.32	0.19	0.15	0.42	0.17	0.19	0.31	0.06
AL355298.1		0.00	0.00	0.00	0.00	0.00	0.00	0.00	0.00	0.00	0.00	0.13	0.00	0.00	0.00	0.00	0.00	0.00	0.00	0.00	0.00	0.00	0.00	0.00	0.00	0.00	0.00	0.00	0.00	0.00	0.00	0.00	0.00	0.00	0.00	0.00	0.00	0.00	0.00	0.00	0.00	0.00	0.00	0.00	0.10	0.00	0.00	0.00	0.00
FAM3C2		2.95	0.58	1.59	1.79	1.51	1.24	2.01	0.82	0.21	1.12	0.92	1.39	0.21	1.61	1.33	0.66	0.00	0.95	2.01	0.95	0.58	1.97	1.94	0.77	1.34	0.82	0.61	0.72	0.00	1.11	1.29	0.45	1.12	0.11	1.46	2.23	0.00	1.30	2.30	0.52	1.27	0.12	1.32	4.19	1.03	1.07	0.69	1.31
AC108749.1		0.00	0.00	0.00	0.00	0.00	0.00	0.00	0.00	0.00	0.00	0.00	0.00	0.00	0.00	0.00	0.00	0.00	0.00	0.00	0.00	0.00	0.00	0.00	0.00	0.00	0.00	0.00	0.00	0.00	0.00	0.00	0.00	0.00	0.00	0.00	0.00	0.00	0.08	0.00	0.02	0.00	0.00	0.00	0.00	0.00	0.00	0.00	0.00
ID3		8.09	13.23	7.22	5.77	20.84	6.54	12.55	17.76	6.85	12.23	7.09	21.68	20.17	7.03	3.03	9.89	4.92	7.34	8.85	15.27	5.20	8.48	2.43	12.27	13.90	3.84	33.58	7.58	21.00	7.12	7.81	11.09	12.22	7.77	11.98	14.40	3.41	7.49	20.51	14.08	6.10	9.96	11.74	9.51	18.63	4.62	8.70	20.30
DOK1		0.74	0.84	0.30	0.46	0.99	0.37	1.10	0.82	1.17	0.91	0.58	1.24	0.84	0.51	0.88	0.59	0.99	0.76	0.28	1.65	1.37	0.65	0.52	1.46	1.24	0.20	1.51	1.27	2.08	0.92	0.75	0.66	1.00	1.17	1.19	1.43	2.34	1.93	1.40	1.86	0.27	1.71	0.89	0.66	1.55	1.12	0.48	1.34
AP004147.1		0.00	0.00	0.00	0.00	0.00	0.01	0.00	0.02	0.01	0.00	0.00	0.00	0.00	0.00	0.01	0.00	0.00	0.00	0.00	0.01	0.01	0.00	0.07	0.00	0.01	0.00	0.01	0.01	0.00	0.00	0.08	0.00	0.00	0.00	0.00	0.00	0.01	0.00	0.00	0.01	0.00	0.00	0.00	0.00	0.00	0.07	0.06	0.00
RNA5SP366		0.00	0.00	0.00	0.00	0.00	0.00	0.00	0.00	0.00	0.00	0.00	0.00	0.00	0.00	0.00	0.00	0.00	0.00	0.00	0.00	0.00	0.00	0.00	0.00	0.00	0.00	0.00	0.00	0.00	0.00	0.00	0.00	0.00	0.00	0.00	0.00	0.00	0.00	0.00	0.00	0.00	0.00	0.00	0.00	0.00	0.00	0.00	0.00
CCER1		0.00	0.00	0.00	0.00	0.00	0.00	0.00	0.00	0.00	0.00	0.00	0.00	0.00	0.00	0.00	0.00	0.00	0.00	0.00	0.00	0.00	0.00	0.00	0.00	0.00	0.00	0.00	0.00	0.00	0.00	0.00	0.00	0.00	0.00	0.00	0.00	0.00	0.00	0.00	0.00	0.00	0.01	0.00	0.00	0.00	0.00	0.01	0.00
TRBV20OR9-2		0.00	0.00	0.00	0.00	0.00	0.00	0.00	0.00	0.00	0.00	0.00	0.00	0.00	0.00	0.00	0.00	0.00	0.00	0.00	0.00	0.00	0.00	0.00	0.00	0.00	0.00	0.00	0.00	0.00	0.00	0.00	0.00	0.00	0.00	0.00	0.00	0.00	0.04	0.00	0.00	0.00	0.00	0.05	0.00	0.00	0.00	0.05	0.00
RF00019		0.00	0.00	0.00	0.00	0.00	0.00	0.00	0.00	0.00	0.00	0.00	0.00	0.00	0.00	0.00	0.00	0.00	0.00	0.00	0.00	0.00	0.00	0.00	0.00	0.00	0.00	0.00	0.00	0.00	0.00	0.00	0.00	0.00	0.00	0.00	0.00	0.00	0.00	0.00	0.00	0.00	0.00	0.00	0.00	0.00	0.00	0.00	0.00
AC034223.1		0.00	0.00	0.00	0.00	0.00	0.00	0.00	0.00	0.00	0.00	0.00	0.00	0.00	0.00	0.00	0.00	0.00	0.00	0.00	0.00	0.00	0.00	0.00	0.00	0.00	0.00	0.00	0.00	0.00	0.00	0.00	0.00	0.00	0.00	0.00	0.00	0.00	0.00	0.00	0.00	0.11	0.00	0.00	0.00	0.00	0.00	0.00	0.00
AL049536.1		0.00	0.00	0.00	0.00	0.00	0.00	0.00	0.00	0.00	0.00	0.00	0.00	0.00	0.00	0.00	0.00	0.00	0.00	0.00	0.00	0.00	0.00	0.00	0.00	0.00	0.00	0.00	0.00	0.04	0.00	0.00	0.00	0.00	0.00	0.00	0.00	0.00	0.00	0.00	0.00	0.00	0.00	0.00	0.00	0.00	0.02	0.00	0.00
AC023301.1		0.00	0.01	0.00	0.00	0.00	0.00	0.00	0.04	0.00	0.00	0.01	0.01	0.01	0.01	0.00	0.03	0.00	0.00	0.07	0.02	0.01	0.00	0.00	0.00	0.24	0.00	0.00	0.00	0.00	0.01	0.10	0.03	0.07	0.01	0.09	0.03	0.00	0.01	0.01	0.02	0.01	0.00	0.02	0.09	0.00	0.04	0.00	0.00
RUNX1T1		0.10	0.07	0.05	0.07	0.14	0.12	0.10	0.18	0.04	0.09	0.10	0.16	0.06	0.02	0.03	0.01	0.04	0.06	0.10	0.12	0.08	0.11	0.02	0.12	0.26	0.02	0.19	0.08	0.05	0.13	0.07	0.05	0.09	0.02	0.17	0.26	0.03	0.10	0.12	0.06	0.06	0.08	0.11	0.34	0.26	0.04	0.06	0.12
AQP9		275.51	18.80	116.78	19.31	218.80	101.81	65.09	120.65	100.74	93.58	146.92	135.07	227.66	87.14	158.36	97.57	105.53	195.53	137.41	110.09	221.71	181.98	17.01	101.72	5.96	318.23	33.49	52.35	9.35	227.58	33.55	338.38	67.83	106.90	98.22	184.24	96.63	42.95	114.45	118.98	60.87	109.68	48.18	119.57	91.90	55.30	29.82	94.48
RDH10		9.86	15.46	1.53	18.90	11.77	20.59	12.80	11.13	9.98	4.43	19.64	9.61	7.04	9.78	11.80	9.86	2.20	17.04	4.28	8.98	9.27	7.14	13.31	10.71	25.98	7.97	14.47	82.23	29.57	10.88	6.70	11.21	20.85	9.36	11.58	9.74	9.55	26.05	9.85	22.55	15.77	6.59	17.64	1.56	13.35	9.25	9.68	13.65
AL137779.1		0.05	0.05	0.03	0.00	0.09	0.06	0.03	0.00	0.10	0.11	0.00	0.07	0.05	0.06	0.00	0.08	0.09	0.03	0.00	0.10	0.00	0.03	0.06	0.08	0.03	0.00	0.00	0.00	0.00	0.00	0.03	0.10	0.06	0.00	0.00	0.05	0.00	0.03	0.06	0.19	0.00	0.05	0.03	0.09	0.09	0.17	0.07	0.11
TRMT61A		7.79	6.98	4.20	6.69	2.30	2.43	4.54	2.36	5.21	4.96	7.12	3.25	7.04	3.60	3.90	2.36	4.77	7.71	3.42	15.83	2.70	4.31	4.36	4.36	4.38	10.99	4.64	6.46	4.03	6.02	3.66	7.17	5.75	5.94	5.79	3.16	4.45	8.98	7.11	8.82	5.37	3.20	7.18	3.10	3.44	3.03	8.24	5.99
IMMP1LP1		0.07	0.00	0.00	0.00	0.03	0.00	0.04	0.05	0.00	0.00	0.00	0.00	0.00	0.04	0.00	0.00	0.00	0.13	0.00	0.00	0.00	0.09	0.00	0.00	0.11	0.04	0.00	0.00	0.00	0.00	0.00	0.00	0.00	0.00	0.00	0.00	0.00	0.03	0.00	0.00	0.00	0.00	0.04	0.04	0.00	0.00	0.04	0.00
RF01210		0.00	0.00	0.00	0.00	0.00	0.00	0.00	0.00	0.00	0.00	0.00	0.00	0.00	0.00	0.00	0.00	0.00	0.00	0.00	0.00	0.00	0.00	0.00	0.00	0.00	0.00	0.00	0.00	0.00	0.00	0.00	0.00	0.00	0.00	0.00	0.00	0.00	0.00	0.00	0.00	0.00	0.00	0.00	0.00	0.00	0.00	0.00	0.00
SREBF2-AS1		0.30	0.16	0.27	0.23	0.19	0.35	0.26	0.22	0.38	0.38	0.75	0.21	0.19	0.37	0.43	0.08	0.16	0.50	0.11	0.54	0.25	0.16	0.23	0.55	0.56	0.59	0.34	0.66	0.38	1.12	0.47	0.18	0.32	0.61	0.33	0.49	1.31	0.61	0.46	0.34	0.50	0.44	0.53	0.45	0.48	0.32	0.48	0.19
NUDT16		8.61	8.33	7.87	4.67	5.04	16.14	5.64	6.86	8.62	5.93	6.89	8.22	10.38	9.03	9.63	5.89	11.28	12.53	9.53	10.19	9.32	6.88	10.24	8.66	14.32	7.18	6.30	6.72	5.28	10.24	7.12	6.79	4.09	8.85	10.53	6.28	8.37	7.66	6.37	9.01	16.55	8.61	6.58	9.42	10.22	7.24	8.50	4.42
NFE2L1		72.48	22.67	56.02	34.02	39.08	65.55	61.16	38.08	31.46	41.16	50.84	39.57	22.03	63.57	33.14	33.40	20.96	29.26	81.89	31.54	41.53	30.83	48.50	33.77	80.94	219.70	34.22	36.14	41.97	77.73	41.20	37.49	37.24	17.70	97.93	36.93	20.54	35.21	43.49	49.95	100.75	18.67	34.50	111.78	61.75	53.39	34.76	27.00
AC015818.7		0.00	0.00	0.00	0.00	0.00	0.00	0.00	0.00	0.00	0.00	0.00	0.00	0.00	0.00	0.00	0.00	0.00	0.00	0.00	0.00	0.00	0.00	0.00	0.00	0.00	0.00	0.00	0.00	0.00	0.00	0.00	0.00	0.00	0.00	0.00	0.00	0.00	0.00	0.00	0.00	0.00	0.00	0.00	0.00	0.00	0.00	0.00	0.00
P2RY10BP		0.00	0.00	0.00	0.00	0.00	0.00	0.00	0.00	0.00	0.00	0.00	0.00	0.00	0.00	0.00	0.00	0.00	0.00	0.00	0.00	0.00	0.00	0.00	0.00	0.00	0.00	0.00	0.00	0.00	0.00	0.00	0.00	0.00	0.00	0.00	0.00	0.00	0.00	0.00	0.00	0.00	0.00	0.00	0.00	0.00	0.00	0.00	0.00
TRDMT1		0.24	0.03	0.14	0.04	0.12	0.06	0.13	0.07	0.04	0.08	0.07	0.08	0.09	0.07	0.03	0.11	0.03	0.12	0.15	0.07	0.09	0.09	0.35	0.05	0.16	0.01	0.15	0.14	0.08	0.06	0.05	0.04	0.04	0.01	0.08	0.19	0.01	0.10	0.08	0.04	0.04	0.12	0.06	0.17	0.08	0.09	0.06	0.13
TMEM200B		0.30	0.69	0.13	1.03	1.07	3.94	1.79	1.95	1.29	1.52	4.79	1.25	0.25	0.11	2.39	0.08	0.80	2.08	6.62	2.04	0.40	1.04	0.22	0.31	2.06	3.48	1.09	2.70	1.55	4.90	0.99	2.11	0.21	0.07	1.71	1.21	0.40	1.91	1.06	4.32	5.65	0.03	0.19	3.19	4.77	1.88	1.30	1.48
RNA5SP379		0.00	0.00	0.00	0.00	0.00	0.00	0.17	0.00	0.00	0.28	0.21	0.00	0.00	0.00	0.00	0.00	0.00	0.00	0.16	0.00	0.25	0.00	0.00	0.00	0.00	0.00	0.00	0.00	0.00	0.19	0.00	0.00	0.00	0.00	0.00	0.00	0.00	0.00	0.00	0.00	0.00	0.00	0.00	0.16	0.00	0.00	0.19	0.00
LINC01541		0.00	0.00	0.00	0.00	0.00	0.00	0.00	0.03	0.00	0.00	0.00	0.00	0.00	0.00	0.00	0.00	0.00	0.00	0.00	0.00	0.00	0.00	0.00	0.00	0.00	0.00	0.00	0.00	0.00	0.00	0.00	0.00	0.00	0.00	0.00	0.00	0.00	0.00	0.00	0.01	0.00	0.00	0.00	0.00	0.00	0.00	0.00	0.00
CEMIP		1.12	0.58	0.02	0.03	0.08	0.07	0.26	0.22	0.05	0.49	0.29	0.17	0.02	0.04	0.05	0.03	0.01	0.16	0.03	1.46	0.10	0.12	0.01	3.85	0.15	0.04	0.88	0.42	0.26	1.97	0.51	0.11	0.27	0.18	1.82	0.10	0.79	0.62	3.26	0.66	0.04	0.11	2.08	0.38	0.29	0.32	0.34	0.31
AHCTF1		9.48	1.32	1.85	3.48	3.31	6.27	2.64	1.99	2.43	2.10	4.11	1.81	1.19	2.58	1.59	2.83	0.44	6.73	3.15	4.04	1.93	2.47	4.77	2.13	4.20	5.90	3.45	7.40	2.73	5.00	1.70	3.52	4.42	1.10	2.60	2.55	1.06	3.33	1.53	1.74	4.78	1.16	4.09	3.51	2.91	1.81	1.26	1.96
AL583839.1		0.00	0.00	0.00	0.00	0.00	0.00	0.00	0.00	0.00	0.00	0.00	0.00	0.00	0.00	0.00	0.00	0.00	0.00	0.00	0.09	0.00	0.00	0.03	0.00	0.00	0.00	0.00	0.00	0.00	0.07	0.00	0.00	0.00	0.00	0.04	0.00	0.00	0.00	0.00	0.00	0.03	0.00	0.03	0.03	0.00	0.00	0.00	0.00
AL592227.1		0.00	0.00	0.00	0.00	0.00	0.00	0.00	0.00	0.00	0.00	0.00	0.00	0.00	0.00	0.00	0.00	0.00	0.00	0.00	0.00	0.00	0.00	0.00	0.00	0.00	0.00	0.00	0.00	0.00	0.00	0.00	0.00	0.00	0.00	0.00	0.00	0.00	0.00	0.00	0.00	0.00	0.00	0.00	0.00	0.00	0.00	0.00	0.00
RF02119		0.00	0.00	0.25	0.00	0.00	0.00	0.00	0.94	0.00	0.00	0.00	0.00	0.00	0.00	0.00	0.00	0.00	0.00	0.00	0.27	0.20	0.00	0.00	0.00	0.00	0.56	0.00	0.00	0.55	0.00	0.00	0.29	0.00	0.00	0.00	0.00	0.00	0.22	0.26	0.00	0.00	0.00	0.00	0.25	0.00	0.29	0.00	0.00
ATP5MC1P8		0.00	0.00	0.00	0.00	0.00	0.00	0.00	0.00	0.00	0.00	0.00	0.00	0.00	0.00	0.00	0.00	0.00	0.00	0.00	0.06	0.00	0.00	0.06	0.00	0.00	0.00	0.00	0.00	0.00	0.00	0.00	0.00	0.00	0.00	0.00	0.00	0.00	0.05	0.00	0.00	0.00	0.00	0.00	0.00	0.00	0.00	0.00	0.00
SLC52A1		0.01	0.00	0.02	0.00	0.03	0.05	0.02	0.01	0.01	0.00	0.01	0.10	0.01	0.02	0.00	0.01	0.01	0.01	0.00	0.03	0.01	0.02	0.03	0.01	0.05	0.01	0.01	0.02	0.04	0.01	0.00	0.01	0.02	0.01	0.03	0.01	0.06	0.02	0.02	0.02	0.09	0.01	0.01	0.02	0.05	0.04	0.03	0.03
ROBO4		3.54	2.04	1.26	1.71	2.44	2.31	2.64	4.44	2.71	2.20	1.61	1.97	6.97	2.05	1.78	1.41	2.48	2.06	4.60	2.04	2.60	3.96	1.35	1.96	6.63	0.96	5.54	1.86	1.67	2.55	3.30	6.00	3.05	1.87	4.10	4.90	2.26	2.22	2.45	6.33	2.30	5.58	3.42	4.68	4.72	2.28	1.45	3.71
ZNF91		1.61	0.14	0.83	0.66	0.58	1.98	0.86	0.62	0.55	0.51	0.63	0.68	1.16	0.85	0.37	0.46	0.29	0.93	1.39	0.69	0.55	0.58	1.83	0.39	1.48	0.58	0.44	1.52	0.45	1.20	0.82	0.36	0.78	0.30	0.57	0.82	0.18	0.41	0.53	0.37	1.32	0.26	0.58	0.90	1.24	0.77	0.38	0.30
WNT9B		0.04	0.01	0.12	0.00	0.06	0.13	0.09	0.01	0.00	0.01	0.03	0.02	0.01	0.05	0.01	0.09	0.02	0.02	0.03	0.01	0.01	0.21	0.01	0.02	0.30	0.04	0.02	0.01	0.10	0.01	0.03	0.01	0.00	0.00	0.10	0.08	0.00	0.02	0.03	0.00	0.07	0.03	0.06	0.19	0.06	0.07	0.03	0.08
CBX3		22.68	8.21	11.74	11.81	12.93	12.07	17.00	8.10	13.91	10.62	19.20	9.76	14.35	8.54	12.10	12.21	9.89	17.75	15.31	18.94	10.32	12.99	20.94	13.31	12.68	19.45	19.11	18.59	19.63	13.91	6.87	12.57	14.73	8.42	12.38	12.39	14.33	23.56	14.18	13.64	27.16	12.80	15.66	10.00	13.98	7.35	11.16	12.98
AC103719.1		0.00	0.00	0.00	0.00	0.00	0.00	0.00	0.00	0.00	0.00	0.00	0.00	0.00	0.00	0.00	0.00	0.00	0.00	0.00	0.00	0.00	0.00	0.00	0.00	0.00	0.00	0.04	0.00	0.00	0.00	0.00	0.00	0.00	0.00	0.00	0.00	0.00	0.00	0.00	0.00	0.00	0.00	0.00	0.00	0.00	0.00	0.00	0.00
RPL9P32		0.00	0.03	0.00	0.00	0.05	0.15	0.00	0.22	0.19	0.00	0.04	0.13	0.00	0.03	0.00	0.11	0.00	0.23	0.03	0.12	0.02	0.02	0.05	0.00	0.03	0.03	0.13	0.00	0.06	0.03	0.03	0.10	0.06	0.20	0.00	0.04	0.41	0.10	0.12	0.18	0.10	0.22	0.13	0.09	0.12	0.00	0.07	0.05
C16orf97		0.00	0.00	0.00	0.00	0.00	0.00	0.00	0.00	0.00	0.00	0.00	0.00	0.00	0.00	0.00	0.00	0.00	0.00	0.00	0.00	0.00	0.00	0.00	0.00	0.00	0.00	0.00	0.00	0.00	0.00	0.00	0.00	0.00	0.00	0.00	0.00	0.00	0.00	0.00	0.00	0.00	0.00	0.00	0.00	0.00	0.00	0.00	0.00
AC087588.2		0.23	0.00	0.12	0.04	0.10	0.04	0.09	0.31	0.07	0.30	0.06	0.05	0.33	0.14	0.05	0.16	0.00	0.20	0.04	0.09	0.20	0.32	0.44	0.11	0.13	0.00	0.10	0.31	0.18	0.00	0.27	0.57	0.17	0.23	0.80	0.00	0.51	0.00	0.09	0.11	0.00	0.00	0.00	0.08	0.09	0.15	0.05	0.93
AC005514.1		0.00	0.00	0.00	0.00	0.00	0.18	0.00	0.11	0.00	0.15	0.00	0.09	0.14	0.00	0.09	0.00	0.00	0.00	0.18	0.18	0.00	0.00	0.00	0.00	0.09	0.00	0.00	0.21	0.00	0.00	0.00	0.10	0.00	0.00	0.00	0.00	0.00	0.00	0.09	0.00	0.08	0.00	0.00	0.09	0.00	0.10	0.00	0.00
ERFE		0.54	0.08	0.08	0.09	0.10	0.11	0.29	0.08	0.07	0.08	0.30	0.16	0.26	0.05	0.10	0.10	0.04	0.25	0.09	0.06	0.02	0.06	0.10	0.03	0.62	0.04	0.21	0.07	0.21	0.17	0.11	0.20	0.20	0.03	0.22	0.24	0.07	0.34	0.16	0.29	0.07	0.10	0.07	0.10	0.18	0.45	0.03	0.14
ATG3P1		0.00	0.00	0.00	0.00	0.00	0.00	0.00	0.00	0.00	0.00	0.00	0.00	0.00	0.00	0.00	0.00	0.00	0.00	0.00	0.00	0.00	0.00	0.00	0.00	0.00	0.00	0.00	0.00	0.00	0.00	0.00	0.00	0.00	0.00	0.00	0.00	0.00	0.00	0.00	0.00	0.02	0.00	0.00	0.00	0.00	0.00	0.00	0.00
TBC1D16		1.12	1.10	0.75	0.94	0.72	1.72	3.27	0.71	1.08	1.00	2.11	1.23	0.66	1.21	6.95	0.86	0.75	2.41	2.27	4.63	1.09	0.73	0.73	1.99	1.97	3.71	0.89	4.73	2.05	2.73	2.68	0.85	1.81	4.11	2.57	1.93	2.28	4.67	2.85	3.82	3.34	1.08	2.54	4.12	3.33	1.38	6.17	0.73
MRPL14		38.77	59.33	44.61	41.73	35.07	47.82	60.31	27.85	77.09	36.37	68.84	46.21	106.20	37.29	53.13	29.35	89.90	40.76	38.45	79.57	24.70	44.70	62.87	46.94	27.91	141.21	140.71	50.10	165.52	46.82	50.30	91.80	74.84	104.51	47.93	41.15	183.59	95.78	56.66	77.80	45.34	130.12	52.64	28.54	39.08	36.33	72.99	39.21
SLC9A9-AS1		0.00	0.00	0.00	0.00	0.00	0.00	0.00	0.00	0.00	0.00	0.00	0.00	0.00	0.00	0.00	0.00	0.00	0.00	0.00	0.00	0.00	0.00	0.00	0.00	0.00	0.00	0.00	0.00	0.00	0.00	0.00	0.00	0.00	0.00	0.00	0.00	0.00	0.00	0.00	0.00	0.00	0.00	0.00	0.00	0.00	0.00	0.00	0.06
CCDC68		1.92	0.33	1.28	0.90	1.73	0.30	2.43	1.69	0.12	1.21	0.76	1.09	1.04	0.43	0.21	1.69	0.41	2.06	1.91	0.61	1.91	1.04	0.40	0.57	0.56	1.41	0.23	0.87	2.50	1.72	0.58	0.14	0.63	0.27	1.95	1.79	0.11	1.04	1.39	1.42	1.11	0.26	0.65	1.30	1.55	0.62	1.52	2.17
AC092447.9		0.00	0.00	0.00	0.00	0.00	0.00	0.00	0.00	0.00	0.00	0.00	0.00	0.20	0.00	0.00	0.00	0.00	0.00	0.00	0.00	0.10	0.00	0.00	0.00	0.00	0.00	0.00	0.00	0.00	0.00	0.00	0.00	0.00	0.00	0.00	0.00	0.00	0.00	0.00	0.00	0.00	0.00	0.00	0.12	0.00	0.00	0.00	0.00
COL18A1-AS2		0.12	0.00	0.03	0.00	0.18	0.07	0.14	0.20	0.00	0.06	0.00	0.14	0.00	0.00	0.07	0.04	0.00	0.11	0.00	0.00	0.00	0.27	0.03	0.04	0.00	0.14	0.00	0.00	0.00	0.04	0.00	0.22	0.00	0.14	0.20	0.00	0.00	0.03	0.03	0.43	0.06	0.05	0.00	0.00	0.07	0.00	0.00	0.00
RPL5P30		0.04	0.02	0.38	0.00	0.11	0.23	0.13	0.32	0.00	0.00	0.05	0.02	0.03	0.15	0.00	0.23	0.03	0.16	0.44	0.00	0.13	0.17	0.04	0.05	0.04	0.00	0.09	0.00	0.00	0.02	0.30	0.02	0.12	0.00	0.20	0.31	0.00	0.02	0.08	0.11	0.05	0.00	0.07	1.14	0.29	0.19	0.05	0.11
BATF		0.13	1.64	0.31	0.40	0.76	1.76	0.96	8.78	1.90	1.07	1.28	2.25	0.67	0.37	0.94	0.44	4.65	4.41	0.28	44.97	8.61	0.35	0.26	2.37	12.23	0.41	10.59	6.12	33.17	0.84	2.77	30.20	1.56	4.11	5.72	3.72	1.07	7.71	2.59	1.66	0.20	5.17	2.59	0.78	1.55	11.17	1.00	4.80
RF00017		0.00	0.00	0.00	0.00	0.00	0.07	0.07	0.00	0.00	0.00	0.09	0.07	0.00	0.00	0.00	0.24	0.00	0.15	0.07	0.07	0.05	0.00	0.06	0.00	0.00	0.00	0.00	0.00	0.00	0.00	0.00	0.00	0.00	0.09	0.08	0.00	0.00	0.00	0.00	0.00	0.12	0.00	0.00	0.06	0.07	0.07	0.08	0.00
CDY2B		0.00	0.00	0.00	0.00	0.00	0.00	0.00	0.00	0.00	0.00	0.00	0.00	0.00	0.00	0.00	0.00	0.00	0.00	0.00	0.00	0.00	0.00	0.00	0.00	0.00	0.00	0.00	0.00	0.00	0.00	0.00	0.00	0.00	0.00	0.00	0.00	0.00	0.00	0.00	0.00	0.00	0.00	0.00	0.00	0.00	0.00	0.00	0.00
CYP4B1		0.01	0.04	0.00	0.01	0.07	0.01	0.01	0.04	0.01	0.03	0.03	0.00	0.00	0.04	0.00	0.00	0.02	0.01	0.04	0.02	0.09	0.01	0.00	0.01	0.07	0.03	0.15	0.02	0.02	0.08	0.02	0.02	0.00	0.01	0.03	0.01	0.00	0.02	0.02	0.11	0.03	0.01	0.01	0.03	0.01	0.15	0.02	0.01
ADCY8		0.00	0.01	0.00	0.00	0.08	0.02	0.00	0.00	0.00	0.03	0.00	0.00	0.00	0.01	0.01	0.00	0.01	0.02	0.00	0.00	0.01	0.05	0.00	0.00	0.00	0.00	0.01	0.00	0.00	0.00	0.04	0.48	0.00	0.04	0.01	0.23	0.00	0.00	0.01	0.01	0.00	0.00	0.01	0.00	0.09	0.00	0.00	0.53
SLC6A5		0.00	0.00	0.00	0.00	0.00	0.00	0.00	0.00	0.00	0.00	0.00	0.00	0.00	0.00	0.00	0.00	0.00	0.00	0.00	0.00	0.00	0.00	0.00	0.00	0.00	0.00	0.00	0.00	0.00	0.00	0.00	0.00	0.01	0.00	0.00	0.00	0.00	0.00	0.00	0.00	0.00	0.00	0.00	0.00	0.00	0.00	0.00	0.00
AC092849.2		0.00	0.00	0.00	0.11	0.00	0.06	0.00	0.00	0.00	0.00	0.00	0.00	0.00	0.00	0.00	0.00	0.08	0.00	0.00	0.06	0.00	0.00	0.20	0.00	0.00	0.00	0.06	0.00	0.12	0.00	0.06	0.00	0.11	0.07	0.00	0.00	0.11	0.00	0.05	0.00	0.05	0.00	0.00	0.05	0.06	0.00	0.06	0.00
RF01225		0.00	0.00	0.00	0.00	0.00	0.00	0.00	0.00	0.00	0.00	0.00	0.00	0.00	0.00	0.00	0.00	0.00	0.00	0.00	0.00	0.00	0.00	0.00	0.00	0.00	0.00	0.00	0.00	0.00	0.00	0.00	0.00	0.00	0.00	0.00	0.00	0.00	0.00	0.00	0.00	0.00	0.00	0.00	0.00	0.00	0.00	0.00	0.00
MIS18A		3.20	0.77	1.89	0.73	2.26	4.28	2.93	1.78	3.00	1.95	1.90	2.08	2.81	1.97	3.49	1.32	2.03	3.16	2.03	2.78	1.91	1.62	5.37	1.55	4.51	2.68	3.40	4.53	1.83	1.96	2.13	1.80	1.69	0.72	2.60	2.85	6.21	4.09	2.39	2.75	2.90	4.54	1.66	1.40	2.83	2.01	2.21	1.20
ACBD6		7.00	2.82	1.59	3.19	1.65	3.25	3.81	1.18	6.20	2.19	2.71	1.49	3.18	1.39	1.43	2.07	2.07	4.65	1.98	5.56	1.45	1.44	3.74	2.83	2.09	4.24	3.46	6.92	6.68	2.90	1.31	2.84	3.15	2.43	1.99	1.78	4.35	5.53	1.55	2.80	2.00	4.58	2.90	1.42	1.97	1.63	1.74	1.72
RPS3AP5		0.04	0.19	0.24	0.16	0.14	0.38	0.34	4.25	13.08	0.19	0.21	0.07	0.28	0.26	0.17	0.33	0.22	0.20	0.07	0.26	0.42	0.33	0.23	0.32	0.33	0.63	0.33	0.27	0.29	0.13	0.40	0.20	0.04	0.33	0.08	0.10	0.53	0.17	0.29	0.18	0.10	0.41	0.17	0.41	0.34	7.72	0.34	0.24
RNF122		2.92	0.90	0.49	1.84	3.35	1.11	2.71	1.77	3.15	1.31	1.35	9.12	2.51	0.52	0.68	1.90	0.40	1.41	0.63	1.81	2.51	3.16	1.06	2.02	3.03	0.86	4.71	1.44	2.76	1.10	0.87	1.21	1.25	0.68	3.43	2.81	1.44	1.76	3.38	1.63	1.46	2.32	2.82	0.72	2.45	0.75	0.75	4.71
AL031846.1		0.10	0.05	0.00	0.09	0.04	0.06	0.12	0.00	0.05	0.10	0.19	0.00	0.04	0.03	0.03	0.14	0.20	0.03	0.03	0.09	0.07	0.09	0.03	0.22	0.03	0.03	0.16	0.10	0.74	0.17	0.03	0.06	0.11	0.16	0.18	0.04	0.45	0.44	0.20	0.17	0.18	0.57	0.13	0.03	0.29	0.16	0.13	0.10
PLK4		0.30	0.07	0.09	0.07	0.22	0.13	0.31	0.22	0.25	0.14	0.24	0.17	0.23	0.15	0.36	0.13	0.14	0.60	0.22	0.26	0.17	0.12	0.53	0.07	0.27	0.16	0.24	0.69	0.19	0.31	0.13	0.16	0.31	0.06	0.18	0.32	0.40	0.47	0.20	0.12	0.32	0.64	0.19	0.30	0.22	0.15	0.12	0.17
AC105935.1		0.11	0.00	0.00	0.00	0.00	0.00	0.04	0.00	0.00	0.00	0.00	0.00	0.00	0.00	0.00	0.00	0.00	0.00	0.02	0.00	0.00	0.00	0.02	0.00	0.04	0.02	0.00	0.00	0.09	0.00	0.00	0.00	0.00	0.00	0.02	0.03	0.08	0.02	0.02	0.00	0.00	0.00	0.00	0.00	0.04	0.00	0.02	0.00
LINC00613		0.00	0.00	0.00	0.00	0.00	0.00	0.00	0.00	0.00	0.00	0.00	0.00	0.00	0.00	0.00	0.00	0.00	0.00	0.00	0.00	0.00	0.00	0.00	0.00	0.00	0.00	0.00	0.00	0.00	0.00	0.00	0.00	0.00	0.00	0.00	0.00	0.00	0.00	0.00	0.00	0.00	0.00	0.00	0.00	0.00	0.00	0.00	0.00
USP51		0.07	0.05	0.03	0.06	0.47	0.57	0.15	0.18	0.09	0.15	0.08	0.21	1.02	0.40	0.05	0.11	0.07	0.08	0.05	0.26	0.51	0.32	0.33	0.09	0.81	0.01	0.18	0.19	0.12	0.07	0.21	0.10	0.04	0.21	0.18	0.31	0.89	0.11	0.10	0.22	1.25	0.18	0.13	0.12	0.29	0.57	0.05	0.11
KRTAP2-5P		0.00	0.00	0.00	0.00	0.00	0.00	0.00	0.00	0.00	0.00	0.00	0.00	0.00	0.00	0.00	0.00	0.00	0.00	0.00	0.00	0.00	0.00	0.00	0.00	0.00	0.00	0.00	0.00	0.00	0.00	0.00	0.00	0.00	0.00	0.00	0.00	0.00	0.00	0.00	0.00	0.00	0.00	0.00	0.00	0.00	0.00	0.00	0.00
AC127496.5		0.00	0.12	0.02	0.18	0.09	0.61	0.06	0.05	0.00	0.00	0.00	0.06	0.03	0.04	0.02	0.02	0.00	0.07	0.00	0.02	0.08	0.03	0.00	0.05	0.84	0.00	0.33	0.05	0.25	0.05	0.00	0.02	0.04	0.11	0.05	0.09	0.00	0.03	0.04	0.03	0.02	0.09	0.07	0.06	0.77	0.04	0.00	0.00
SLC26A3		0.11	2.05	0.02	0.16	0.05	0.07	0.20	0.11	6.69	0.02	0.24	0.27	0.19	1.34	0.01	0.11	0.04	0.04	0.01	0.12	0.13	0.10	0.65	0.01	10.33	0.02	0.11	2.35	0.06	0.03	0.02	0.37	0.01	0.02	0.12	0.02	0.75	0.03	0.46	0.02	0.02	0.02	0.01	0.05	0.25	0.55	25.32	0.14
RFTN2		0.22	0.09	0.10	0.11	0.38	0.10	0.36	0.27	2.57	0.60	0.23	0.19	0.18	0.50	0.14	0.14	0.05	0.21	0.15	0.31	0.22	0.22	0.35	0.27	0.78	0.05	0.49	2.60	0.15	0.22	0.25	0.16	0.20	0.08	0.50	0.30	0.07	0.28	0.26	0.19	0.49	0.21	0.30	0.46	0.39	0.17	0.12	0.34
AC020658.6		0.00	0.00	0.00	0.00	0.00	0.00	0.00	0.00	0.00	0.00	0.00	0.00	0.00	0.00	0.00	0.00	0.00	0.00	0.00	0.00	0.00	0.00	0.00	0.00	0.00	0.00	0.00	0.00	0.00	0.00	0.00	0.00	0.00	0.00	0.00	0.00	0.00	0.00	0.00	0.00	0.00	0.00	0.00	0.00	0.00	0.00	0.00	0.00
PAGE5		0.00	0.09	0.02	0.02	0.08	0.02	0.47	0.15	0.00	0.24	0.10	0.09	0.25	0.02	0.17	0.34	0.45	0.00	0.10	8.10	0.12	0.26	0.17	0.08	0.12	0.00	0.07	0.05	0.77	0.02	0.02	0.09	0.04	0.43	0.20	0.06	0.32	17.60	6.99	0.21	0.05	201.79	0.16	0.08	0.06	0.02	0.02	3.83
SFXN3		1.13	0.97	0.51	1.29	2.48	0.73	2.74	1.84	0.71	1.28	1.58	2.70	1.32	0.66	1.24	0.89	1.37	2.38	1.07	1.54	1.31	0.97	1.35	1.72	6.18	0.28	2.53	1.28	1.68	1.88	1.27	1.24	1.30	1.06	2.57	3.07	1.37	2.21	2.90	3.80	2.28	1.54	2.20	1.27	3.20	1.35	1.96	3.71
RF00012		0.00	0.00	0.00	0.00	0.00	0.00	0.00	0.00	0.00	0.00	0.00	0.00	0.00	0.00	0.00	0.00	0.00	0.00	0.00	0.00	0.00	0.00	0.00	0.00	0.00	0.00	0.00	0.00	0.00	0.00	0.00	0.00	0.00	0.00	0.00	0.00	0.00	0.00	0.00	0.00	0.00	0.00	0.00	0.00	0.00	0.00	0.00	0.00
MPPE1P1		0.00	0.00	0.00	0.00	0.00	0.00	0.00	0.00	0.00	0.00	0.00	0.00	0.05	0.00	0.00	0.00	0.00	0.02	0.00	0.00	0.00	0.00	0.00	0.00	0.00	0.00	0.00	0.00	0.00	0.00	0.00	0.00	0.00	0.00	0.00	0.00	0.00	0.00	0.00	0.00	0.00	0.00	0.00	0.00	0.00	0.00	0.00	0.00
AC073593.1		0.00	0.00	0.00	0.05	0.00	0.00	0.00	0.00	0.00	0.00	0.00	0.00	0.00	0.00	0.00	0.00	0.00	0.05	0.00	0.00	0.00	0.00	0.00	0.00	0.00	0.00	0.05	0.00	0.00	0.00	0.00	0.00	0.00	0.06	0.00	0.00	0.00	0.00	0.00	0.00	0.00	0.00	0.00	0.00	0.00	0.00	0.00	0.00
PRAMEF15		0.00	0.00	0.37	0.02	0.03	0.00	7.74	0.01	0.00	0.00	0.06	0.44	0.00	0.01	0.00	0.05	0.00	0.00	0.00	0.03	0.00	0.03	0.00	0.00	0.00	0.00	0.01	0.00	0.00	0.18	1.38	0.00	0.00	0.00	0.00	0.01	0.00	0.14	0.34	0.22	12.39	0.17	0.01	0.00	0.02	0.01	0.00	1.31
MIR668		0.00	0.00	0.00	0.00	0.00	0.00	0.00	0.00	0.00	0.00	0.00	0.00	0.00	0.00	0.00	0.00	0.00	0.00	0.00	0.00	0.00	0.00	0.00	0.00	0.00	0.00	0.00	0.00	0.00	0.00	0.00	0.00	0.00	0.00	0.00	0.00	0.00	0.00	0.00	0.00	0.00	0.00	0.00	0.00	0.00	0.00	0.00	0.00
LRGUK		0.06	0.00	0.04	0.04	0.02	0.11	0.01	0.15	0.02	0.02	0.04	0.01	0.05	0.01	0.00	0.01	0.06	0.08	0.00	0.09	0.03	0.09	0.02	0.02	0.09	0.01	0.10	0.04	0.05	0.04	0.05	0.01	0.08	0.05	0.01	0.04	0.04	0.05	0.08	0.03	0.16	0.02	0.08	0.00	0.09	0.03	0.01	0.03
TRIM51EP		0.00	0.00	0.00	0.00	0.00	0.00	0.00	0.00	0.00	0.00	0.00	0.00	0.00	0.00	0.00	0.00	0.00	0.00	0.00	0.00	0.00	0.00	0.00	0.00	0.00	0.00	0.00	0.00	0.00	0.00	0.00	0.00	0.00	0.00	0.00	0.00	0.00	0.00	0.00	0.00	0.00	0.00	0.00	0.00	0.00	0.00	0.00	0.00
RPL30P1		0.00	0.00	0.00	0.00	0.00	0.00	0.00	0.00	0.00	0.00	0.00	0.00	0.00	0.00	0.00	0.00	0.00	0.00	0.00	0.00	0.00	0.00	0.00	0.00	0.00	0.00	0.00	0.00	0.00	0.00	0.00	0.00	0.00	0.00	0.00	0.00	0.00	0.00	0.00	0.00	0.00	0.00	0.00	0.00	0.00	0.00	0.00	0.00
DHFR2		2.58	0.37	1.27	1.74	1.74	1.61	1.17	1.38	0.53	1.59	0.95	1.11	0.63	1.70	0.86	1.17	0.54	1.04	1.78	1.44	1.53	1.39	2.01	0.62	3.15	0.64	0.79	1.32	0.47	1.58	1.08	0.44	0.77	0.60	2.17	1.73	0.45	1.99	1.47	1.43	3.35	1.13	1.69	1.82	1.77	1.35	0.81	0.78
ACTRT2		0.00	0.00	0.00	0.00	0.00	0.00	0.00	0.00	0.00	0.00	0.00	0.00	0.00	0.00	0.00	0.00	0.00	0.00	0.00	0.00	0.00	0.00	0.00	0.00	0.00	0.00	0.00	0.00	0.00	0.00	0.00	0.00	0.00	0.00	0.00	0.00	0.00	0.00	0.00	0.00	0.00	0.00	0.00	0.00	0.00	0.00	0.00	0.00
AC136601.2		0.21	0.30	4.56	0.52	4.26	0.74	0.32	12.43	0.37	1.61	1.02	1.25	3.77	1.21	0.33	1.81	0.00	0.09	10.17	0.32	6.56	9.49	2.83	1.37	0.04	0.13	0.31	0.05	0.00	2.28	3.19	4.94	2.61	0.31	0.62	10.14	0.15	0.17	0.69	0.37	0.20	0.00	2.03	0.71	0.86	0.09	0.14	1.53
MTCH2		39.85	45.31	51.47	45.13	47.37	54.52	40.98	39.24	52.94	26.45	68.80	43.37	46.41	61.19	54.72	47.22	40.16	44.40	54.26	58.66	34.88	39.27	81.40	37.44	41.88	31.07	35.50	70.58	31.51	45.68	51.17	35.70	36.50	32.02	52.72	39.47	41.21	67.46	42.82	31.32	73.28	38.38	53.28	50.94	39.26	40.62	73.78	37.03
EXOC5P1		0.02	0.00	0.00	0.00	0.00	0.01	0.00	0.00	0.00	0.00	0.01	0.00	0.00	0.00	0.00	0.01	0.00	0.00	0.00	0.00	0.00	0.01	0.03	0.00	0.00	0.00	0.00	0.00	0.00	0.00	0.01	0.00	0.00	0.00	0.00	0.00	0.00	0.00	0.01	0.00	0.00	0.00	0.00	0.05	0.01	0.00	0.01	0.00
HMGB1P19		0.00	0.00	0.03	0.00	0.00	0.00	0.00	0.00	0.00	0.00	0.00	0.00	0.00	0.00	0.00	0.00	0.00	0.00	0.00	0.00	0.00	0.00	0.00	0.00	0.00	0.00	0.00	0.04	0.00	0.04	0.00	0.00	0.06	0.00	0.00	0.00	0.00	0.05	0.00	0.00	0.06	0.00	0.00	0.03	0.03	0.00	0.04	0.00
AC008802.1		0.00	0.00	0.00	0.02	0.00	0.09	0.02	0.00	0.00	0.00	0.03	0.02	0.00	0.02	0.00	0.03	0.03	0.00	0.00	0.00	0.04	0.02	0.00	0.00	0.00	0.05	0.00	0.00	0.10	0.00	0.00	0.00	0.00	0.00	0.03	0.00	0.09	0.00	0.00	0.02	0.00	0.07	0.00	0.02	0.02	0.00	0.00	0.00
XIAPP1		0.00	0.00	0.00	0.00	0.00	0.00	0.00	0.00	0.00	0.05	0.00	0.00	0.00	0.00	0.00	0.00	0.00	0.00	0.00	0.00	0.02	0.03	0.00	0.00	0.00	0.00	0.00	0.00	0.00	0.00	0.00	0.00	0.00	0.00	0.00	0.00	0.00	0.00	0.00	0.00	0.00	0.00	0.00	0.03	0.00	0.00	0.00	0.00
SLC35F6		20.84	11.79	13.99	12.11	9.87	23.32	17.39	7.68	12.44	9.54	26.68	8.98	12.38	17.61	18.53	5.87	10.92	13.66	26.19	14.54	6.67	9.32	69.36	7.44	19.76	22.99	12.24	12.78	22.46	17.80	8.52	8.46	16.17	9.57	16.71	7.45	17.63	28.59	13.29	18.23	32.41	10.13	12.66	11.73	12.95	18.73	16.84	12.67
PCDHB2		1.01	0.01	0.00	0.02	0.04	0.03	0.04	0.09	1.81	0.09	0.30	0.10	0.04	0.02	0.01	0.01	0.00	0.07	0.10	0.07	0.03	0.13	0.18	0.02	0.20	0.01	0.06	0.58	0.02	0.00	0.02	0.14	0.01	0.01	0.03	0.05	0.04	0.05	0.07	0.09	0.65	0.04	0.09	0.56	0.13	0.06	0.01	0.14
MEGF10		0.00	0.01	0.01	0.05	0.05	0.00	0.01	0.02	0.01	0.00	0.00	0.05	0.00	0.00	0.04	0.06	0.02	0.00	0.08	0.00	0.02	0.06	0.00	0.00	0.03	0.00	0.00	0.00	0.04	0.00	0.01	0.00	0.00	0.00	0.02	0.02	0.02	0.01	0.01	0.01	0.01	0.09	0.02	0.08	0.01	0.00	0.00	0.02
AC090912.1		0.91	1.48	0.28	1.35	1.07	0.48	1.05	0.86	0.92	0.95	0.85	0.93	0.40	0.77	1.55	2.70	3.25	0.36	0.19	1.84	1.30	1.56	2.23	1.26	0.16	0.11	2.04	1.33	3.80	2.13	1.81	1.11	1.28	3.23	0.91	1.70	6.87	1.88	2.53	2.80	0.70	4.93	1.26	0.22	0.75	0.44	1.91	0.81
CACNA1B		0.00	0.00	0.01	0.00	0.00	0.01	0.00	0.00	0.00	0.00	0.00	0.00	0.00	0.01	0.00	0.00	0.00	0.00	0.00	0.00	0.00	0.00	0.00	0.00	0.03	0.00	0.00	0.00	0.00	0.00	0.00	0.00	0.00	0.00	0.00	0.01	0.00	0.00	0.00	0.00	0.00	0.00	0.00	0.00	0.02	0.00	0.00	0.01
AC013652.2		0.00	0.00	0.00	0.00	0.00	0.00	0.00	0.00	0.00	0.00	0.00	0.00	0.00	0.00	0.00	0.00	0.00	0.00	0.00	0.00	0.00	0.00	0.00	0.00	0.00	0.00	0.00	0.00	0.00	0.00	0.00	0.00	0.00	0.00	0.00	0.00	0.00	0.00	0.00	0.00	0.00	0.00	0.00	0.00	0.00	0.00	0.00	0.00
MTND2P32		0.00	0.00	0.00	0.00	0.00	0.00	0.00	0.02	0.00	0.00	0.00	0.00	0.00	0.02	0.00	0.02	0.00	0.00	0.00	0.00	0.00	0.03	0.00	0.00	0.00	0.00	0.00	0.00	0.00	0.00	0.00	0.00	0.00	0.00	0.00	0.00	0.00	0.00	0.00	0.00	0.00	0.00	0.00	0.00	0.00	0.02	0.00	0.00
RNA5SP281		0.00	0.00	0.00	0.00	0.00	0.00	0.00	0.00	0.00	0.00	0.00	0.00	0.00	0.00	0.00	0.00	0.00	0.00	0.00	0.00	0.00	0.00	0.00	0.00	0.00	0.00	0.00	0.00	0.00	0.00	0.00	0.00	0.00	0.00	0.00	0.00	0.00	0.00	0.00	0.00	0.00	0.00	0.00	0.00	0.00	0.00	0.00	0.00
AL353719.1		0.00	0.07	0.18	0.02	0.02	0.04	0.09	0.05	0.07	0.22	0.03	0.05	0.53	0.13	0.05	0.00	0.27	0.14	0.24	0.02	0.12	0.07	0.12	0.08	0.00	0.25	0.05	0.21	0.00	0.00	0.24	0.26	0.08	0.03	0.03	0.06	0.25	0.02	0.00	0.06	0.04	0.16	0.02	0.21	0.09	0.10	0.07	0.04
SIM1		0.03	0.08	0.25	0.15	0.01	0.01	0.00	0.14	0.02	0.08	0.83	0.01	0.01	0.00	0.07	0.20	0.00	0.01	4.90	0.09	0.12	0.00	0.89	0.12	0.00	0.00	0.01	0.01	0.03	0.02	0.00	0.00	0.04	0.34	0.14	0.00	0.00	0.12	0.19	0.12	0.84	0.09	0.60	1.61	0.00	0.00	0.02	0.05
AC010884.1		0.00	0.03	0.00	0.00	0.00	0.00	0.00	0.05	0.00	0.00	0.00	0.00	0.06	0.00	0.00	0.00	0.00	0.09	0.04	0.04	0.00	0.00	0.00	0.00	0.00	0.04	0.00	0.00	0.00	0.00	0.00	0.00	0.00	0.11	0.00	0.12	0.00	0.00	0.00	0.03	0.07	0.00	0.04	0.00	0.04	0.00	0.00	0.00
RNU7-99P		0.00	0.00	0.00	0.00	0.00	0.00	0.00	0.00	0.00	0.00	0.00	0.00	0.00	0.00	0.00	0.00	0.00	0.00	0.00	0.00	0.00	0.00	0.00	0.00	0.00	0.00	0.00	0.00	0.00	0.00	0.00	0.00	0.00	0.00	0.00	0.00	0.00	0.00	0.00	0.00	0.00	0.00	0.00	0.00	0.00	0.00	0.00	0.00
AC009779.5		0.00	0.00	0.00	0.00	0.00	0.00	0.00	0.00	0.00	0.00	0.00	0.00	0.00	0.00	0.00	0.00	0.00	0.00	0.00	0.00	0.00	0.00	0.00	0.00	0.00	0.00	0.00	0.00	0.00	0.00	0.00	0.00	0.00	0.00	0.00	0.00	0.00	0.00	0.00	0.00	0.00	0.00	0.00	0.00	0.00	0.13	0.00	0.00
AC005587.1		0.00	0.00	0.00	0.00	0.00	0.00	0.00	0.00	0.05	0.00	0.00	0.17	0.00	0.00	0.00	0.04	0.00	0.00	0.00	0.03	0.02	0.00	0.00	0.00	0.00	0.00	0.00	0.04	0.00	0.00	0.00	0.00	0.00	0.00	0.00	0.00	0.00	0.00	0.00	0.00	0.00	0.00	0.00	0.03	0.00	0.00	0.00	0.00
RNU4-8P		0.00	0.00	0.00	0.00	0.10	0.00	0.00	0.16	0.00	0.00	0.00	0.00	0.00	0.00	0.00	0.16	0.00	0.00	0.00	0.00	0.00	0.00	0.12	0.00	0.00	0.28	0.00	0.16	0.00	0.00	0.00	0.14	0.00	0.00	0.00	0.00	0.00	0.00	0.00	0.00	0.11	0.39	0.00	0.13	0.13	0.00	0.00	0.00
CDH15		0.02	0.66	0.00	0.13	0.05	0.04	1.47	0.08	0.00	0.08	0.34	0.29	0.00	0.00	0.11	1.89	0.70	0.00	0.04	0.04	0.06	0.02	0.03	0.05	0.88	0.00	0.45	0.00	0.13	0.29	0.01	0.02	0.39	0.00	0.05	0.02	0.02	0.28	10.08	0.09	1.60	0.15	0.12	0.06	0.18	0.02	0.00	0.23
ADAM3A		0.00	0.00	0.00	0.00	0.00	0.00	0.00	0.00	0.00	0.00	0.00	0.00	0.00	0.00	0.00	0.00	0.00	0.00	0.00	0.00	0.00	0.00	0.00	0.00	0.00	0.00	0.00	0.00	0.00	0.00	0.00	0.00	0.00	0.00	0.00	0.00	0.00	0.00	0.00	0.00	0.00	0.00	0.00	0.00	0.00	0.00	0.00	0.00
AC011462.4		0.07	0.14	0.28	0.25	0.16	0.00	0.17	0.40	0.45	0.28	0.16	0.00	0.19	0.00	0.13	0.25	0.12	0.23	0.08	0.64	0.09	0.03	0.04	0.11	0.28	0.49	0.09	0.25	0.09	0.10	0.09	0.05	0.41	0.61	0.15	0.25	0.97	0.25	0.24	0.07	0.07	0.00	0.23	0.08	0.21	0.14	0.43	0.00
AL732414.1		0.00	0.00	0.09	0.03	0.05	0.06	0.03	0.04	0.00	0.06	0.00	0.00	0.00	0.03	0.03	0.08	0.00	0.11	0.00	0.03	0.02	0.11	0.06	0.00	0.00	0.03	0.00	0.12	0.00	0.08	0.07	0.00	0.00	0.00	0.00	0.00	0.00	0.00	0.03	0.00	0.00	0.00	0.25	0.06	0.06	0.04	0.07	0.00
AC021422.1		0.00	0.00	0.00	0.00	0.00	0.00	0.04	0.00	0.06	0.00	0.00	0.00	0.00	0.00	0.00	0.05	0.00	0.00	0.00	0.00	0.03	0.00	0.04	0.00	0.00	0.00	0.04	0.05	0.00	0.05	0.00	0.04	0.00	0.00	0.00	0.12	0.00	0.00	0.04	0.03	0.07	0.00	0.04	0.04	0.04	0.00	0.05	0.14
MLLT10P2		0.00	0.00	0.00	0.00	0.00	0.00	0.00	0.00	0.00	0.00	0.00	0.00	0.00	0.00	0.00	0.00	0.00	0.00	0.00	0.00	0.00	0.00	0.00	0.00	0.00	0.00	0.00	0.00	0.00	0.00	0.00	0.00	0.00	0.00	0.00	0.00	0.00	0.00	0.00	0.00	0.00	0.00	0.00	0.00	0.00	0.00	0.00	0.00
AC041040.1		0.00	0.01	0.01	0.01	0.00	0.00	0.00	0.01	0.00	0.01	0.01	0.00	0.00	0.00	0.01	0.00	0.00	0.00	0.01	0.00	0.09	0.01	0.01	0.02	0.04	0.00	0.00	0.02	0.00	0.00	0.00	0.01	0.01	0.01	0.01	0.02	0.01	0.01	0.01	0.02	0.01	0.01	0.01	0.01	0.02	0.00	0.00	0.00
AC073544.1		0.00	0.00	0.00	0.00	0.00	0.00	0.00	0.00	0.00	0.00	0.00	0.00	0.00	0.00	0.00	0.00	0.00	0.00	0.00	0.00	0.00	0.00	0.00	0.00	0.00	0.00	0.00	0.00	0.00	0.00	0.00	0.00	0.00	0.00	0.00	0.00	0.00	0.00	0.00	0.00	0.00	0.00	0.00	0.00	0.00	0.00	0.00	0.00
DPY19L3		1.99	0.54	0.35	0.87	1.27	1.83	1.39	0.72	0.36	1.22	0.85	0.74	0.40	0.57	0.38	1.70	0.45	1.74	0.70	0.99	0.90	0.80	1.00	0.58	3.40	0.62	1.16	1.17	0.91	1.28	0.73	0.74	0.81	0.47	1.11	1.12	1.09	1.14	0.82	0.66	0.77	0.71	0.68	0.99	1.28	0.99	0.88	0.82
RN7SL140P		0.00	0.00	0.00	0.00	0.00	0.00	0.00	0.00	0.00	0.00	0.00	0.00	0.00	0.00	0.00	0.00	0.00	0.00	0.00	0.00	0.00	0.00	0.00	0.00	0.00	0.00	0.00	0.00	0.00	0.00	0.00	0.00	0.00	0.00	0.00	0.00	0.00	0.00	0.00	0.00	0.00	0.00	0.00	0.00	0.00	0.00	0.00	0.00
NPAS3		0.01	0.01	0.00	0.01	0.05	0.00	0.03	0.00	0.12	0.03	0.01	0.04	0.02	0.05	0.00	0.01	0.00	0.02	0.15	0.02	0.01	0.02	0.04	0.03	0.10	0.00	0.03	0.00	0.03	0.01	0.01	0.01	0.01	0.01	0.02	0.04	0.04	0.02	0.02	0.04	0.00	0.01	0.02	0.01	0.02	0.11	0.00	0.04
C5		285.01	68.47	33.00	162.87	108.72	104.29	53.81	137.14	230.28	79.04	189.40	81.97	32.98	106.62	66.47	147.82	43.01	304.15	43.87	66.35	127.94	64.98	175.72	126.88	46.57	33.87	94.52	103.20	33.14	99.39	68.63	74.00	84.60	64.16	103.39	81.86	92.01	63.54	78.20	69.71	69.34	71.37	71.50	38.47	141.24	95.40	79.99	81.78
IREB2		6.15	0.85	2.35	2.05	3.76	5.40	3.00	2.14	2.16	2.40	2.60	2.71	1.87	2.62	1.61	2.21	0.98	4.35	6.42	2.42	2.99	3.05	3.23	1.20	5.90	3.12	2.30	3.33	1.08	3.30	1.98	1.69	1.64	0.76	2.73	3.67	1.66	2.16	2.40	2.22	4.11	1.10	2.38	4.06	3.15	1.98	1.88	1.56
AC117522.3		0.00	0.00	0.00	0.00	0.00	0.00	0.00	0.00	0.05	0.00	0.00	0.00	0.00	0.00	0.00	0.00	0.00	0.00	0.00	0.00	0.00	0.00	0.00	0.00	0.00	0.00	0.04	0.00	0.00	0.00	0.00	0.00	0.00	0.00	0.00	0.00	0.00	0.00	0.00	0.00	0.00	0.00	0.00	0.00	0.00	0.00	0.00	0.00
AC103691.1		0.56	0.67	0.61	0.25	1.06	0.42	0.11	0.17	1.00	0.18	0.51	0.53	0.55	0.07	0.38	0.22	2.41	1.36	0.46	0.55	0.44	0.69	0.07	0.46	0.07	0.04	0.52	0.34	1.52	0.50	0.22	0.43	0.49	1.19	0.13	1.06	2.44	0.45	0.91	1.04	0.12	0.59	1.10	0.10	0.53	0.84	0.41	0.19
VPS8		1.87	0.60	0.90	1.27	1.24	1.38	1.40	1.15	0.87	0.89	1.13	1.12	0.74	1.35	0.79	0.93	0.53	1.60	1.51	1.16	0.99	0.89	1.04	0.68	1.68	1.49	0.96	1.54	0.93	1.78	1.36	0.84	1.12	0.54	1.33	1.01	0.80	1.32	1.00	0.98	1.06	0.59	1.16	1.20	1.42	1.21	1.36	0.77
AC105758.1		0.08	0.00	0.00	0.00	0.00	0.00	0.00	0.00	0.00	0.00	0.00	0.00	0.00	0.00	0.00	0.00	0.00	0.00	0.00	0.00	0.00	0.00	0.00	0.00	0.00	0.00	0.00	0.00	0.00	0.00	0.00	0.00	0.00	0.00	0.00	0.00	0.00	0.00	0.00	0.00	0.00	0.00	0.00	0.00	0.00	0.00	0.00	0.00
RNA5SP441		0.00	0.00	0.00	0.00	0.00	0.00	0.00	0.00	0.00	0.00	0.00	0.00	0.00	0.00	0.00	0.00	0.00	0.00	0.00	0.00	0.00	0.00	0.00	0.00	0.00	0.00	0.24	0.00	0.00	0.00	0.00	0.00	0.00	0.00	0.00	0.00	0.41	0.00	0.00	0.00	0.00	0.00	0.00	0.00	0.00	0.00	0.00	0.00
AC015908.1		0.00	0.00	0.04	0.00	0.00	0.15	0.00	0.05	0.00	0.13	0.00	0.00	0.00	0.00	0.00	0.00	0.05	0.13	0.00	0.00	0.03	0.00	0.04	0.00	0.00	0.08	0.00	0.05	0.00	0.00	0.00	0.00	0.08	0.00	0.05	0.12	0.00	0.03	0.00	0.00	0.00	0.00	0.00	0.00	0.00	0.04	0.00	0.00
ZNF131		1.64	0.56	0.86	1.12	1.27	1.36	1.20	0.63	0.66	1.35	1.71	1.08	1.45	0.69	0.89	1.70	0.48	2.01	1.49	1.09	1.25	1.31	1.67	0.70	1.13	1.68	1.08	1.50	0.71	1.81	1.02	1.22	0.78	0.69	1.21	1.51	0.86	1.22	1.03	1.20	1.38	0.89	1.05	1.71	1.10	0.82	0.74	0.90
AL627443.1		0.00	0.00	0.00	0.00	0.00	0.00	0.00	0.00	0.00	0.00	0.00	0.00	0.00	0.00	0.00	0.00	0.05	0.00	0.00	0.00	0.00	0.00	0.00	0.00	0.00	0.00	0.00	0.00	0.00	0.00	0.00	0.00	0.00	0.00	0.00	0.00	0.00	0.00	0.00	0.00	0.00	0.00	0.00	0.00	0.02	0.00	0.00	0.00
VAMP1		0.53	0.76	5.65	0.58	0.64	0.95	1.72	0.96	0.48	0.35	1.08	0.73	1.08	1.11	2.07	1.02	0.57	0.68	3.42	0.91	0.63	0.65	3.27	0.53	0.39	0.73	0.85	0.74	0.96	1.80	1.30	0.77	2.06	0.53	0.54	1.18	0.79	1.36	0.81	0.71	0.83	0.79	1.01	2.03	1.75	1.99	0.78	0.79
AC025572.1		0.00	0.00	0.00	0.00	0.00	0.00	0.00	0.00	0.00	0.00	0.00	0.00	0.00	0.00	0.00	0.00	0.00	0.00	0.00	0.00	0.00	0.00	0.00	0.00	0.00	0.00	0.00	0.00	0.00	0.00	0.00	0.00	0.00	0.00	0.00	0.00	0.00	0.03	0.07	0.00	0.00	0.00	0.00	0.00	0.00	0.00	0.00	0.00
UBE2E2		1.21	3.23	3.33	3.52	4.08	3.35	4.27	2.36	0.51	5.10	3.97	4.55	3.74	7.24	1.62	2.30	0.46	4.02	0.50	4.50	2.39	2.66	1.91	5.10	5.83	0.13	4.73	5.34	5.73	4.36	6.55	4.11	3.28	3.86	5.33	4.30	1.13	9.34	5.06	3.38	3.98	3.16	4.65	3.09	3.89	6.85	5.19	4.45
HSD17B7P1		0.00	0.00	0.00	0.00	0.00	0.00	0.00	0.00	0.00	0.00	0.00	0.00	0.00	0.00	0.00	0.00	0.00	0.00	0.00	0.00	0.00	0.00	0.00	0.00	0.00	0.00	0.00	0.00	0.00	0.00	0.00	0.00	0.00	0.00	0.00	0.00	0.00	0.00	0.00	0.00	0.00	0.00	0.00	0.00	0.00	0.00	0.00	0.00
ACSM1		3.60	56.81	0.41	5.74	1.13	18.02	37.80	2.82	16.58	6.51	2.66	2.95	2.28	6.28	78.70	1.62	4.71	0.09	4.08	1.60	0.18	0.17	37.77	7.23	1.56	3.60	12.64	6.11	4.45	2.93	0.13	6.51	63.21	32.88	3.27	0.18	3.84	25.84	15.95	0.41	69.09	9.57	2.64	0.58	11.79	5.37	0.47	2.60
AL590065.1		0.00	0.00	0.00	0.00	0.00	0.00	0.00	0.00	0.00	0.00	0.00	0.00	0.00	0.00	0.00	0.00	0.00	0.00	0.00	0.00	0.00	0.00	0.00	0.00	0.00	0.00	0.00	0.00	0.00	0.00	0.00	0.00	0.00	0.00	0.00	0.00	0.01	0.00	0.00	0.00	0.00	0.00	0.00	0.00	0.00	0.00	0.00	0.00
RN7SKP54		0.00	0.00	0.00	0.00	0.00	0.00	0.00	0.00	0.00	0.00	0.00	0.00	0.00	0.00	0.00	0.00	0.00	0.00	0.00	0.00	0.00	0.00	0.00	0.00	0.00	0.00	0.00	0.00	0.00	0.00	0.00	0.00	0.00	0.00	0.00	0.00	0.00	0.00	0.00	0.00	0.00	0.00	0.00	0.00	0.00	0.00	0.00	0.00
PRAMEF7		0.00	0.03	0.00	0.09	0.02	0.01	0.01	0.09	0.00	0.00	0.12	0.00	0.03	0.00	0.00	0.80	0.00	0.00	0.01	0.01	0.01	0.00	0.00	0.00	0.00	0.00	0.00	0.01	0.02	0.01	0.07	0.00	0.00	0.00	0.00	0.00	0.00	0.00	0.12	0.02	0.00	0.12	0.01	0.00	0.00	0.00	0.00	0.06
AC099521.2		0.00	0.00	0.00	0.00	0.00	0.01	0.00	0.08	0.00	0.01	0.00	0.04	0.00	0.00	0.00	0.02	0.00	0.00	0.00	0.00	0.00	0.01	0.00	0.00	0.00	0.00	0.00	0.00	0.00	0.01	0.05	0.00	0.04	0.00	0.04	0.05	0.00	0.00	0.02	0.00	0.01	0.00	0.03	0.00	0.02	0.02	0.01	0.01
CD9		5.10	5.85	10.02	7.90	13.39	10.36	20.93	13.33	6.77	8.71	6.40	8.29	21.78	3.52	28.31	6.83	5.24	7.35	15.11	18.08	9.54	14.78	22.71	8.40	25.00	3.26	26.60	16.80	9.84	5.47	12.57	13.05	6.69	3.13	7.93	21.57	6.68	17.71	8.68	14.57	39.74	14.85	12.66	24.86	15.32	6.85	9.87	17.20
AC069277.2		0.00	0.00	0.00	0.00	0.00	0.00	0.00	0.00	0.00	0.00	0.00	0.00	0.00	0.00	0.00	0.00	0.00	0.00	0.00	0.00	0.00	0.00	0.00	0.00	0.00	0.00	0.00	0.00	0.00	0.00	0.00	0.00	0.00	0.00	0.00	0.00	0.00	0.00	0.00	0.00	0.00	0.00	0.00	0.00	0.00	0.00	0.00	0.00
AC097532.1		0.00	0.00	0.00	0.00	0.00	0.00	0.00	0.00	0.00	0.00	0.00	0.00	0.00	0.00	0.00	0.00	0.00	0.00	0.00	0.00	0.00	0.00	0.00	0.00	0.00	0.00	0.00	0.00	0.00	0.00	0.00	0.00	0.00	0.00	0.00	0.00	0.00	0.00	0.00	0.00	0.00	0.00	0.00	0.00	0.00	0.00	0.00	0.00
TXLNGY		0.00	0.24	0.00	0.73	0.00	0.00	0.85	1.24	0.00	0.62	0.68	0.58	0.68	0.69	0.59	1.28	0.10	1.22	0.00	1.07	0.86	0.78	0.01	0.46	0.00	0.00	0.67	1.09	0.15	1.21	0.62	1.02	0.00	0.87	0.00	0.00	1.18	0.80	1.22	0.62	0.91	0.00	1.33	0.00	0.89	0.78	0.89	0.00
AL390318.1		0.00	0.00	0.00	0.00	0.00	0.00	0.00	0.00	0.00	0.00	0.00	0.00	0.00	0.00	0.00	0.00	0.00	0.00	0.00	0.00	0.00	0.00	0.00	0.00	0.00	0.00	0.00	0.00	0.00	0.00	0.00	0.00	0.00	0.00	0.00	0.00	0.00	0.00	0.00	0.00	0.00	0.00	0.00	0.00	0.00	0.00	0.00	0.00
THSD7A		0.36	0.06	0.21	0.26	0.63	0.25	1.00	0.31	0.37	0.27	1.54	0.34	0.15	0.15	0.19	0.08	0.20	0.58	0.30	0.17	0.25	0.33	0.16	0.15	1.70	0.09	0.20	1.22	0.09	0.20	0.23	0.18	0.20	0.10	0.42	0.40	0.12	0.25	0.26	0.20	0.91	0.12	0.45	1.58	0.87	0.24	0.60	0.34
AL390964.1		0.00	0.00	0.00	0.00	0.00	0.00	0.00	0.00	0.06	0.00	0.00	0.00	0.12	0.00	0.00	0.05	0.00	0.00	0.00	0.02	0.00	0.00	0.00	0.00	0.00	0.00	0.00	0.00	0.00	0.00	0.00	0.00	0.00	0.03	0.00	0.00	0.00	0.00	0.00	0.00	0.00	0.00	0.00	0.00	0.00	0.00	0.00	0.00
CCDC7		0.30	0.16	0.17	0.16	0.14	0.16	0.35	0.22	0.14	0.22	0.22	0.20	0.12	0.21	0.12	0.13	0.16	0.31	0.24	0.19	0.17	0.25	0.54	0.18	0.30	0.53	0.26	0.29	0.18	0.33	0.19	0.13	0.15	0.17	0.39	0.16	0.29	0.13	0.21	0.18	0.44	0.12	0.12	0.53	0.28	0.16	0.19	0.28
AC113143.1		0.00	0.05	0.06	0.00	0.00	0.00	0.00	0.00	0.10	0.11	0.00	0.00	0.19	0.00	0.13	0.00	0.17	0.00	0.00	0.13	0.00	0.00	0.00	0.00	0.00	0.07	0.07	0.00	0.00	0.00	0.00	0.00	0.00	0.83	0.00	0.09	0.72	0.05	0.06	0.48	0.00	0.00	0.20	0.00	0.00	0.00	0.07	0.11
AC097467.2		0.00	0.00	0.00	0.00	0.00	0.00	0.00	0.00	0.00	0.00	0.00	0.00	0.00	0.00	0.00	0.00	0.00	0.00	0.00	0.00	0.00	0.00	0.00	0.00	0.00	0.00	0.00	0.00	0.00	0.00	0.00	0.00	0.00	0.00	0.00	0.00	0.00	0.00	0.00	0.00	0.00	0.00	0.00	0.00	0.00	0.00	0.00	0.00
LINC00266-4P		0.00	0.00	0.00	0.00	0.00	0.00	0.00	0.00	0.00	0.00	0.00	0.00	0.02	0.00	0.02	0.08	0.00	0.00	0.00	0.02	0.00	0.00	0.00	0.00	0.00	0.00	0.00	0.00	0.00	0.00	0.00	0.00	0.00	0.04	0.00	0.00	0.00	0.01	0.00	0.00	0.00	0.00	0.00	0.00	0.09	0.00	0.02	0.00
LINC00379		0.00	0.00	0.00	0.00	0.00	0.00	0.00	0.00	0.00	0.00	0.00	0.04	0.00	0.00	0.00	0.00	0.00	0.00	0.00	0.00	0.00	0.00	0.00	0.00	0.00	0.00	0.00	0.00	0.00	0.00	0.00	0.00	0.00	0.00	0.00	0.00	0.07	0.00	0.00	0.00	0.00	0.00	0.04	0.03	0.00	0.00	0.00	0.00
AC105389.2		0.00	0.00	0.00	0.04	0.03	0.04	0.00	0.05	0.00	0.00	0.00	0.05	0.00	0.00	0.00	0.00	0.00	0.00	0.00	0.00	0.00	0.00	0.00	0.00	0.00	0.00	0.00	0.00	0.00	0.00	0.04	0.00	0.00	0.00	0.05	0.00	0.00	0.04	0.00	0.00	0.00	0.00	0.05	0.00	0.00	0.00	0.05	0.00
EEF1GP4		0.00	0.00	0.00	0.00	0.00	0.00	0.00	0.00	0.00	0.00	0.02	0.00	0.00	0.00	0.00	0.00	0.00	0.00	0.00	0.01	0.00	0.00	0.00	0.00	0.01	0.02	0.00	0.00	0.00	0.00	0.00	0.00	0.00	0.00	0.00	0.00	0.00	0.00	0.00	0.01	0.00	0.04	0.00	0.01	0.01	0.02	0.00	0.00
IGHGP		0.03	0.00	0.54	0.13	4.83	0.25	0.37	0.98	0.25	11.35	0.86	25.72	0.05	2.15	0.15	1.53	5.29	2.19	0.06	4.31	2.94	0.28	0.00	21.30	0.58	0.20	3.95	0.19	5.22	0.48	0.21	0.09	4.33	6.67	4.97	1.52	1.69	30.08	4.91	1.56	0.01	26.88	4.38	0.02	3.87	9.52	0.25	0.42
ZNF333		0.53	0.14	0.20	0.37	0.23	0.52	0.30	0.29	0.14	0.24	0.37	0.25	0.24	0.25	0.21	0.28	0.06	0.75	0.24	0.33	0.22	0.25	0.48	0.14	0.38	0.25	0.24	0.56	0.12	0.31	0.29	0.13	0.45	0.19	0.38	0.38	0.13	0.33	0.28	0.26	0.18	0.12	0.30	0.54	0.32	0.34	0.22	0.24
RF00017		0.00	0.00	0.00	0.07	0.00	0.00	0.00	0.00	0.00	0.00	0.00	0.00	0.00	0.00	0.00	0.00	0.00	0.00	0.00	0.00	0.00	0.00	0.00	0.00	0.00	0.00	0.00	0.00	0.00	0.00	0.07	0.00	0.00	0.00	0.00	0.00	0.00	0.06	0.00	0.00	0.00	0.00	0.00	0.07	0.00	0.00	0.00	0.00
OR14K1		0.00	0.00	0.00	0.00	0.00	0.00	0.00	0.00	0.00	0.00	0.00	0.00	0.00	0.00	0.00	0.00	0.00	0.00	0.00	0.00	0.00	0.00	0.00	0.00	0.00	0.00	0.00	0.00	0.00	0.00	0.00	0.00	0.00	0.00	0.00	0.00	0.00	0.00	0.00	0.00	0.00	0.00	0.00	0.00	0.00	0.00	0.00	0.00
OR5AZ1P		0.00	0.00	0.00	0.00	0.00	0.00	0.00	0.00	0.00	0.00	0.00	0.00	0.00	0.00	0.00	0.00	0.00	0.00	0.00	0.00	0.00	0.00	0.00	0.00	0.00	0.00	0.00	0.00	0.00	0.00	0.00	0.00	0.00	0.00	0.00	0.00	0.00	0.00	0.00	0.00	0.00	0.00	0.00	0.00	0.00	0.00	0.00	0.00
ADH1B		85.94	32.15	935.94	50.74	558.26	242.29	74.22	462.62	377.25	377.82	146.11	457.90	301.80	742.56	190.57	305.06	189.80	178.92	337.51	272.79	833.00	691.21	37.11	212.71	20.47	872.29	129.81	80.47	26.01	120.12	148.70	452.04	92.79	196.25	370.80	603.60	64.71	48.44	318.17	550.08	28.15	338.38	164.66	1254.70	256.64	774.46	122.91	233.47
CARS		3.13	2.15	4.93	3.71	5.45	2.65	3.94	2.17	2.45	2.98	5.05	3.48	1.56	4.21	2.22	1.51	1.96	1.65	4.48	2.83	1.95	4.95	3.49	2.45	2.55	2.50	2.36	2.72	3.82	3.65	3.84	3.04	3.89	3.11	3.29	6.37	1.46	4.05	3.49	3.02	3.46	2.43	4.20	4.03	2.53	4.00	3.53	4.83
TMEM88		4.00	5.38	1.17	2.04	1.76	2.10	3.31	5.57	4.88	3.45	2.75	2.10	7.26	2.76	1.08	1.37	4.59	1.73	3.36	5.47	7.40	4.39	1.34	2.58	11.30	2.45	9.69	3.37	2.70	3.88	6.01	9.50	2.50	6.73	3.20	3.94	4.19	2.27	5.84	8.46	1.54	5.95	2.90	3.48	4.63	5.23	2.61	3.20
OR10K2		0.00	0.00	0.00	0.00	0.00	0.00	0.00	0.00	0.00	0.00	0.00	0.00	0.00	0.00	0.00	0.00	0.00	0.00	0.00	0.00	0.00	0.00	0.00	0.00	0.00	0.00	0.00	0.00	0.00	0.00	0.00	0.00	0.00	0.00	0.00	0.00	0.00	0.00	0.00	0.00	0.00	0.00	0.00	0.00	0.00	0.00	0.00	0.00
AL023806.1		0.04	0.01	0.13	0.00	0.03	0.01	0.02	0.04	0.05	0.23	0.01	0.05	0.12	0.07	0.04	0.07	0.08	0.05	0.30	0.06	0.06	0.13	0.29	0.01	0.03	0.13	0.01	0.07	0.05	0.01	0.13	0.09	0.00	0.03	0.03	0.15	0.33	0.01	0.10	0.02	0.06	0.25	0.01	0.09	0.07	0.08	0.04	0.20
RPSAP54		0.07	0.07	0.02	0.04	0.14	0.27	0.11	0.10	0.23	0.00	0.14	0.24	0.03	0.13	0.13	0.05	0.12	0.09	0.13	0.28	0.14	0.19	0.25	0.08	0.04	0.23	0.14	0.18	0.09	0.05	0.02	0.07	0.04	0.20	0.10	0.00	0.12	0.28	0.06	0.27	0.22	0.03	0.05	0.24	0.10	0.02	0.12	0.04
LINC02495		0.00	0.01	0.00	0.00	0.00	0.01	0.00	0.01	0.00	0.00	0.00	0.02	0.00	0.00	0.00	0.00	0.00	0.00	0.00	0.01	0.00	0.00	0.00	0.00	0.00	0.00	0.02	0.00	0.00	0.00	0.00	0.00	0.00	0.00	0.01	0.00	0.00	0.01	0.00	0.01	0.00	0.00	0.00	0.00	0.03	0.00	0.00	0.00
TKTL1		0.03	0.03	0.00	0.01	0.06	0.01	0.00	0.01	0.04	0.01	0.01	0.01	0.01	0.01	0.00	0.04	0.01	0.01	0.01	0.02	0.01	0.00	0.07	0.04	0.00	0.01	0.06	0.01	0.04	0.01	0.01	0.01	0.01	0.01	0.01	0.02	0.00	0.02	0.03	0.04	6.01	0.02	0.02	0.12	0.07	0.05	0.00	0.04
LINC02518		0.00	0.00	0.03	0.00	0.02	0.03	0.03	0.04	0.00	0.10	0.04	0.10	0.00	0.00	0.00	0.00	0.00	0.00	0.00	0.00	0.02	0.05	0.06	0.00	0.03	0.10	0.00	0.07	0.00	0.00	0.03	0.03	0.00	0.04	0.00	0.00	0.00	0.00	0.00	0.00	0.00	0.00	0.03	0.00	0.06	0.00	0.00	0.05
LRFN5		0.00	0.00	0.00	0.00	0.01	0.01	0.00	0.00	0.89	0.49	0.00	0.00	1.12	0.00	0.00	0.07	0.00	0.23	0.00	0.00	0.00	0.00	0.00	0.00	0.00	0.00	0.01	0.00	0.00	0.00	0.00	0.50	0.00	0.01	0.00	0.00	0.00	0.04	0.00	0.00	0.00	0.05	0.00	0.00	0.00	0.01	0.00	0.02
SLA		0.24	0.35	0.29	0.28	1.43	0.25	0.93	0.45	0.42	1.79	0.72	1.21	0.47	0.56	0.67	0.84	0.64	0.63	0.34	1.04	1.62	1.10	0.30	1.00	3.00	0.12	2.32	0.67	1.60	1.78	0.55	0.74	0.77	0.51	3.17	1.15	0.66	1.60	1.57	1.21	0.29	1.28	0.66	0.60	1.23	1.03	0.31	3.21
RAD51B		0.34	0.08	0.16	0.10	0.23	0.06	0.29	0.15	0.10	0.20	0.17	0.20	0.30	0.27	0.22	0.22	0.08	0.10	0.15	0.15	0.17	0.15	0.39	0.11	0.10	0.21	0.11	0.32	0.09	0.21	0.23	0.11	0.19	0.05	0.18	0.16	0.19	0.15	0.24	0.25	0.15	1.07	0.10	0.18	0.15	0.47	0.10	0.16
AC079305.1		0.13	0.13	0.28	0.11	0.08	0.07	0.11	0.22	0.17	0.06	0.10	0.16	0.23	0.19	0.35	0.05	0.42	0.12	0.26	0.11	0.28	0.27	0.27	0.10	0.18	0.44	0.04	0.09	0.24	0.00	0.23	0.53	0.15	0.20	0.32	0.28	0.51	0.25	0.11	0.06	0.23	0.95	0.12	0.21	0.07	0.29	0.09	0.20
AC008759.3		0.06	0.03	0.03	0.00	0.06	0.00	0.11	0.09	0.11	0.81	0.00	0.08	0.06	0.08	0.08	0.22	0.26	0.08	0.11	0.30	0.06	0.39	0.07	0.09	0.28	0.00	0.86	0.00	0.16	0.04	0.08	0.08	0.14	0.05	1.51	0.27	0.00	0.22	0.07	0.88	0.00	0.49	0.00	0.07	0.15	0.16	0.13	0.13
AL355032.1		0.00	0.11	0.28	0.04	0.06	0.29	0.09	0.15	0.46	0.22	0.11	0.14	0.06	0.22	0.04	0.00	0.18	0.14	0.00	0.22	0.23	0.21	0.08	0.16	0.12	0.27	0.09	0.20	0.18	0.05	0.39	0.28	0.00	0.34	0.10	0.00	0.33	0.22	0.12	0.22	0.04	0.13	0.09	0.28	0.13	0.14	0.34	0.23
MIR4752		0.00	0.00	0.00	0.00	0.00	0.00	0.00	0.00	0.00	0.00	0.00	0.00	0.00	0.00	0.00	0.00	0.00	0.00	0.00	0.00	0.00	0.00	0.00	0.00	0.00	0.00	0.00	0.00	0.00	0.00	0.00	0.00	0.00	0.00	0.00	0.00	0.00	0.00	0.00	0.00	0.00	0.00	0.00	0.00	0.00	0.00	0.00	0.00
ANKH		5.63	3.46	7.98	3.92	4.94	4.95	8.03	5.61	9.14	6.98	13.25	6.75	4.87	6.23	10.79	6.13	6.08	4.93	19.91	10.51	3.69	4.88	9.22	3.45	6.03	3.76	4.11	8.02	4.28	6.49	4.68	3.38	3.16	4.42	11.15	7.70	7.02	5.90	10.91	7.19	8.56	3.37	8.92	15.32	7.21	4.40	5.89	5.10
ADAM20P3		0.00	0.00	0.00	0.00	0.00	0.00	0.00	0.00	0.00	0.00	0.00	0.00	0.00	0.00	0.00	0.01	0.00	0.00	0.00	0.00	0.00	0.00	0.00	0.00	0.00	0.00	0.00	0.00	0.00	0.00	0.00	0.00	0.00	0.01	0.00	0.00	0.00	0.00	0.00	0.00	0.00	0.00	0.00	0.00	0.00	0.00	0.00	0.00
DHRS4L2		6.21	23.66	18.01	4.72	9.91	11.94	5.48	6.60	14.26	9.42	7.15	13.87	42.23	9.30	8.39	9.70	45.61	8.65	18.24	10.70	7.00	7.18	13.75	7.70	5.48	10.27	6.28	7.06	6.81	7.18	10.75	11.38	4.40	23.48	6.66	10.92	62.81	5.12	8.93	13.22	8.16	23.05	8.57	10.02	5.83	8.55	8.29	6.32
HAS1		0.00	0.18	0.00	0.05	0.07	0.05	0.49	0.03	0.01	0.09	0.15	2.82	0.06	0.00	0.01	0.00	0.02	0.07	0.01	0.20	0.20	0.01	0.00	0.17	0.10	0.00	1.22	0.07	0.40	0.05	0.03	0.00	0.00	0.00	0.11	0.25	0.06	0.16	1.09	0.07	0.00	0.01	0.57	0.01	0.06	0.00	0.03	1.20
AC015959.1		0.00	0.00	0.00	0.00	0.00	0.00	0.00	0.00	0.00	0.00	0.00	0.00	0.00	0.00	0.00	0.00	0.00	0.00	0.00	0.00	0.00	0.00	0.00	0.00	0.00	0.00	0.00	0.00	0.00	0.00	0.00	0.00	0.00	0.00	0.00	0.02	0.00	0.00	0.00	0.00	0.00	0.00	0.00	0.00	0.00	0.00	0.00	0.00
LINC01441		0.00	0.00	0.00	0.00	0.00	0.00	0.00	0.00	0.00	0.00	0.00	0.00	0.00	0.00	0.00	0.00	0.00	0.00	0.00	0.00	0.01	0.00	0.00	0.00	0.00	0.00	0.00	0.00	0.00	0.00	0.00	0.01	0.00	0.00	0.00	0.00	0.00	0.00	0.00	0.00	0.00	0.00	0.00	0.00	0.00	0.00	0.00	0.00
TTC7B		0.33	0.18	1.64	0.32	1.03	0.32	0.52	0.60	0.43	0.27	0.46	0.71	0.28	0.68	0.22	0.72	0.06	0.41	0.93	0.74	0.55	0.60	0.43	0.25	0.67	0.32	0.54	0.92	0.36	0.33	0.38	0.65	1.26	0.03	1.01	1.31	0.47	0.42	0.46	0.65	0.25	0.16	0.76	2.31	0.77	0.66	0.87	0.50
AC090136.3		0.00	0.02	0.01	0.00	0.03	0.03	0.07	0.00	0.01	0.02	0.07	0.04	0.01	0.01	0.01	0.01	0.00	0.01	0.00	0.02	0.01	0.01	0.00	0.02	0.12	0.00	0.06	0.02	0.00	0.03	0.01	0.00	0.00	0.00	0.03	0.06	0.04	0.03	0.05	0.01	0.05	0.00	0.01	0.01	0.06	0.02	0.01	0.07
PDXK		1.39	5.27	3.49	1.33	3.00	6.13	2.91	2.70	10.04	2.37	6.64	3.40	4.23	3.75	4.41	2.96	6.61	2.69	3.47	8.78	5.14	3.74	4.62	6.05	7.07	2.48	5.70	6.35	5.44	3.97	6.80	6.73	4.34	7.56	4.75	4.05	4.97	6.32	6.88	10.25	2.62	3.02	6.76	5.42	4.65	3.67	7.40	3.88
RPL10P8		0.00	0.10	0.00	0.00	0.00	0.06	0.06	0.07	0.00	0.00	0.15	0.00	0.00	0.12	0.00	0.29	0.08	0.13	0.06	0.18	0.18	0.05	0.05	0.00	0.00	0.00	0.07	0.14	0.13	0.07	0.06	0.33	0.00	0.08	0.00	0.09	0.00	0.20	0.06	0.00	0.21	0.09	0.00	0.28	0.12	0.13	0.07	0.21
RNA5SP161		0.00	0.00	0.00	0.00	0.00	0.00	0.00	0.00	0.00	0.00	0.00	0.00	0.00	0.00	0.00	0.00	0.00	0.00	0.00	0.00	0.00	0.00	0.00	0.00	0.00	0.00	0.00	0.00	0.00	0.00	0.00	0.00	0.00	0.00	0.00	0.00	0.00	0.14	0.00	0.00	0.00	0.00	0.00	0.00	0.00	0.00	0.00	0.00
CHPT1		8.22	7.14	29.34	15.54	15.41	20.04	15.71	13.76	12.91	15.12	12.49	13.76	24.02	17.83	38.13	22.50	11.72	21.86	48.26	28.13	16.23	17.06	41.75	13.91	13.16	43.45	18.38	17.94	23.23	20.59	13.57	15.48	17.14	14.52	24.58	15.19	23.95	15.19	14.94	19.02	32.13	16.44	16.14	36.70	19.98	12.84	16.82	10.27
AC096745.2		0.00	0.00	0.01	0.00	0.01	0.01	0.02	0.00	0.00	0.02	0.03	0.01	0.00	0.02	0.00	0.05	0.00	0.00	0.01	0.00	0.00	0.01	0.00	0.01	0.06	0.00	0.04	0.02	0.02	0.05	0.01	0.01	0.02	0.01	0.04	0.06	0.06	0.02	0.03	0.00	0.01	0.00	0.01	0.01	0.06	0.01	0.02	0.03
CSHL1		0.00	0.00	0.00	0.00	0.00	0.00	0.00	0.00	0.00	0.00	0.00	0.00	0.00	0.00	0.00	0.00	0.00	0.00	0.00	0.00	0.00	0.00	0.00	0.00	0.00	0.00	0.00	0.00	0.00	0.00	0.00	0.00	0.00	0.00	0.00	0.00	0.00	0.00	0.00	0.00	0.00	0.00	0.00	0.00	0.00	0.00	0.00	0.00
LSR		71.53	74.78	24.86	95.23	53.67	35.97	74.06	44.82	101.17	69.03	56.96	88.78	73.95	20.56	62.45	43.94	53.53	76.70	79.89	89.74	18.73	38.33	59.04	37.51	43.83	5.70	45.88	156.03	32.74	113.93	32.25	55.37	73.89	61.68	62.27	47.42	35.17	117.00	42.36	102.53	38.08	27.53	62.47	27.22	62.75	22.49	71.59	70.53
AC011525.2		0.00	0.00	0.00	0.00	0.00	0.00	0.00	0.00	0.00	0.00	0.00	0.00	0.00	0.00	0.00	0.00	0.00	0.00	0.00	0.00	0.00	0.00	0.00	0.00	0.00	0.00	0.00	0.00	0.00	0.00	0.00	0.00	0.00	0.00	0.00	0.00	0.00	0.00	0.00	0.00	0.00	0.00	0.00	0.00	0.00	0.00	0.00	0.00
CHCHD3P1		0.00	0.00	0.00	0.00	0.00	0.00	0.00	0.00	0.00	0.00	0.00	0.00	0.00	0.00	0.00	0.00	0.00	0.00	0.00	0.00	0.00	0.00	0.00	0.00	0.00	0.00	0.00	0.00	0.00	0.00	0.00	0.00	0.00	0.00	0.00	0.00	0.00	0.00	0.00	0.00	0.00	0.00	0.00	0.00	0.00	0.00	0.00	0.00
MAGI1		3.62	0.83	1.58	2.46	3.62	1.38	2.50	2.80	2.13	2.89	1.97	2.61	1.23	2.54	1.72	1.80	1.49	4.72	4.02	1.98	3.20	3.14	1.98	1.56	2.23	1.20	1.51	3.42	2.15	3.14	1.72	2.68	1.64	1.78	3.78	3.70	3.51	2.11	2.18	2.80	3.04	2.13	2.66	3.98	3.56	1.96	1.20	2.14
AC009263.1		0.00	0.00	0.19	0.00	0.01	0.00	0.02	0.02	0.00	0.00	0.02	0.02	0.00	0.05	0.00	0.00	0.00	0.00	0.18	0.05	0.03	0.02	0.03	0.00	0.00	0.10	0.00	0.04	0.00	0.00	0.02	0.02	0.00	0.00	0.00	0.00	0.00	0.00	0.00	0.03	0.03	0.00	0.00	0.36	0.00	0.03	0.02	0.00
MIR141		0.00	0.00	0.00	0.00	0.00	0.00	0.00	0.00	0.00	0.00	0.00	0.00	0.00	0.00	0.00	0.00	0.00	0.00	0.00	0.00	0.00	0.00	0.00	0.00	0.00	0.00	0.00	0.00	0.00	0.00	0.00	0.00	0.00	0.00	0.00	0.00	0.00	0.00	0.00	0.00	0.00	0.00	0.00	0.00	0.00	0.00	0.00	0.00
DKK1		0.75	0.11	0.02	0.03	0.09	0.03	0.13	0.08	5.83	0.30	0.04	0.08	0.15	0.74	0.00	0.17	0.00	0.09	0.13	0.01	37.22	0.10	0.00	0.16	0.14	0.00	0.31	2.24	0.18	0.10	6.25	0.15	0.35	0.01	0.10	0.00	0.05	0.14	0.07	0.11	0.09	0.01	0.28	0.23	0.60	1.45	0.04	0.90
AL161423.1		0.00	0.00	0.00	0.00	0.00	0.00	0.00	0.00	0.00	0.00	0.00	0.00	0.00	0.00	0.00	0.00	0.00	0.00	0.00	0.00	0.00	0.00	0.00	0.00	0.00	0.00	0.00	0.00	0.00	0.00	0.00	0.00	0.00	0.00	0.00	0.00	0.00	0.00	0.00	0.00	0.00	0.00	0.00	0.00	0.00	0.00	0.00	0.00
OR10AE1P		0.00	0.00	0.00	0.00	0.00	0.00	0.00	0.00	0.00	0.00	0.00	0.00	0.00	0.00	0.00	0.00	0.00	0.00	0.00	0.00	0.00	0.00	0.02	0.00	0.00	0.00	0.00	0.00	0.00	0.00	0.00	0.00	0.00	0.00	0.00	0.00	0.00	0.00	0.00	0.00	0.00	0.00	0.02	0.00	0.00	0.00	0.00	0.00
AC008154.2		0.00	0.08	0.00	0.00	0.00	0.00	0.00	0.00	0.00	0.00	0.00	0.00	0.00	0.00	0.00	0.11	0.00	0.00	0.00	0.00	0.00	0.00	0.00	0.00	0.04	0.00	0.05	0.00	0.00	0.00	0.00	0.00	0.00	0.00	0.00	0.00	0.00	0.00	0.00	0.00	0.00	0.00	0.00	0.00	0.04	0.05	0.00	0.08
MZB1		0.01	1.34	0.12	0.09	1.34	0.19	0.19	0.24	0.24	2.31	0.23	4.37	0.09	0.25	0.04	0.45	0.89	0.84	0.08	0.86	0.57	0.09	0.01	3.30	0.39	0.05	0.94	0.08	1.98	0.64	0.15	0.04	1.14	1.29	0.91	0.38	1.40	6.97	0.71	0.27	0.04	6.08	0.80	0.03	0.68	0.67	0.23	3.46
AC092042.1		0.00	0.00	0.00	0.00	0.00	0.00	0.00	0.04	0.00	0.00	0.00	0.00	0.00	0.00	0.04	0.00	0.00	0.00	0.00	0.00	0.00	0.12	0.17	0.00	0.00	0.12	0.00	0.00	0.00	0.00	0.00	0.00	0.00	0.00	0.00	0.11	0.00	0.00	0.04	0.00	0.00	0.00	0.00	0.04	0.00	0.00	0.00	0.00
ELOB		60.28	236.04	112.64	104.82	57.78	91.79	79.91	52.52	126.37	77.11	85.43	80.66	209.94	66.64	98.54	53.12	361.19	62.10	75.86	143.30	63.31	74.78	73.43	129.76	69.76	94.19	155.49	62.18	346.12	65.01	71.11	114.70	122.99	312.37	78.54	55.28	323.97	129.62	105.23	110.48	97.68	222.62	79.95	67.54	62.58	74.08	118.82	85.35
RTL10		0.94	0.75	0.96	0.91	0.86	1.99	1.22	0.61	2.21	0.78	1.25	0.60	0.68	0.76	1.63	0.98	0.50	1.75	1.25	2.21	0.79	0.72	0.69	1.04	1.55	1.40	1.35	2.81	1.36	2.17	1.25	1.62	1.38	1.08	1.03	1.23	2.48	2.11	1.53	1.42	1.15	0.64	1.68	2.48	2.17	0.59	1.58	0.73
AC009623.2		0.00	0.00	0.00	0.00	0.00	0.00	0.00	0.00	0.00	0.00	0.00	0.00	0.00	0.00	0.00	0.00	0.00	0.00	0.00	0.00	0.00	0.00	0.00	0.00	0.00	0.00	0.00	0.00	0.00	0.00	0.00	0.00	0.00	0.00	0.00	0.00	0.00	0.00	0.00	0.00	0.00	0.00	0.00	0.00	0.00	0.00	0.00	0.00
KRT13		0.00	0.01	0.00	0.00	0.21	0.00	0.00	0.00	0.00	0.00	0.69	0.00	0.00	1.24	0.00	0.00	0.00	0.01	0.00	0.00	0.00	0.00	0.00	0.00	0.00	0.01	0.00	0.00	0.00	0.19	0.00	0.00	0.00	0.18	0.01	0.00	0.00	0.00	0.00	0.30	0.22	0.00	0.01	0.01	0.71	0.88	0.14	0.00
LAMA5-AS1		0.50	19.50	49.04	2.14	5.46	1.76	5.53	4.27	0.00	2.79	5.11	2.50	17.16	7.73	2.89	8.31	6.65	0.00	42.08	4.82	2.44	1.32	1.35	5.72	0.36	6.93	0.00	0.00	7.29	4.13	6.47	3.53	17.28	31.40	22.16	3.60	0.52	14.60	3.35	5.14	2.02	4.23	7.28	23.73	0.81	6.71	30.51	3.91
KIF13B		4.47	0.98	2.86	2.95	1.83	1.83	1.91	1.83	2.60	1.24	1.76	3.04	1.56	2.72	1.69	1.49	0.87	2.11	4.89	1.55	2.83	3.02	2.47	2.11	4.11	1.25	0.75	2.21	3.55	2.29	3.15	1.02	4.78	0.79	2.53	3.95	0.74	1.93	1.99	1.75	5.13	1.26	3.74	2.58	2.73	2.34	1.84	1.34
AC106772.2		0.00	0.04	0.00	0.04	0.03	0.58	0.00	0.15	0.00	0.00	0.00	0.00	0.00	0.00	0.00	0.00	0.00	0.00	0.00	0.00	0.00	0.00	0.00	0.00	0.08	0.00	0.14	0.00	0.00	0.00	0.00	0.00	2.22	0.00	0.00	0.00	0.00	0.00	0.00	0.00	0.00	0.00	0.00	0.00	0.04	0.00	0.00	0.00
AC005726.4		0.00	0.00	0.00	0.00	0.00	0.00	0.00	0.00	0.00	0.00	0.00	0.00	0.00	0.06	0.00	0.00	0.00	0.00	0.06	0.00	0.00	0.00	0.00	0.00	0.00	0.00	0.00	0.00	0.00	0.00	0.00	0.00	0.00	0.00	0.00	0.00	0.00	0.00	0.00	0.00	0.00	0.00	0.00	0.00	0.00	0.00	0.00	0.00
AC126763.1		0.00	0.00	0.00	0.00	0.00	0.03	0.00	0.00	0.00	0.00	0.00	0.00	0.00	0.00	0.00	0.00	0.00	0.00	0.01	0.01	0.00	0.00	0.02	0.01	0.00	0.00	0.00	0.00	0.00	0.01	0.00	0.02	0.00	0.00	0.00	0.01	0.00	0.00	0.00	0.00	0.00	0.00	0.00	0.01	0.00	0.00	0.01	0.00
RAB7B		0.27	0.20	1.41	0.22	0.49	0.21	1.03	0.19	0.74	0.23	0.49	1.35	0.70	0.16	1.71	0.40	0.49	0.44	0.12	0.85	0.87	0.29	0.34	0.57	1.20	0.14	1.29	0.46	1.09	0.35	0.57	0.65	0.54	1.17	0.58	0.43	0.79	1.70	0.77	0.53	0.26	0.57	0.93	0.41	0.81	0.24	0.25	0.89
RF00440		0.00	0.00	0.00	0.00	0.00	0.00	0.00	0.00	0.00	0.00	0.00	0.00	0.00	0.00	0.00	0.00	0.00	0.00	0.00	0.00	0.00	0.00	0.00	0.00	0.00	0.00	0.00	0.00	0.00	0.00	0.00	0.00	0.00	0.00	0.00	0.00	0.00	0.00	0.00	0.00	0.00	0.00	0.00	0.00	0.00	0.00	0.00	0.00
RNU6-226P		0.00	0.00	0.00	0.00	0.00	0.00	0.00	0.00	0.00	0.00	0.00	0.00	0.00	0.00	0.00	0.00	0.00	0.00	0.00	0.00	0.00	0.00	0.00	0.00	0.00	0.00	0.00	0.00	0.00	0.00	0.00	0.00	0.00	0.00	0.00	0.00	0.00	0.00	0.00	0.00	0.00	0.00	0.00	0.00	0.00	0.00	0.00	0.00
GPC5-AS1		0.00	0.00	0.00	0.00	0.00	0.00	0.00	0.00	0.00	0.00	0.00	0.00	0.00	0.00	0.00	0.00	0.00	0.00	0.00	0.00	0.00	0.00	0.00	0.00	0.00	0.00	0.00	0.00	0.00	0.00	0.00	0.00	0.00	0.00	0.00	0.00	0.00	0.00	0.00	0.00	0.00	0.00	0.00	0.00	0.00	0.00	0.00	0.00
TRBV12-2		0.00	0.00	0.00	0.00	0.00	0.00	0.00	0.00	0.00	0.00	0.00	0.00	0.00	0.00	0.00	0.00	0.08	0.00	0.00	0.00	0.00	0.00	0.00	0.00	0.00	0.00	0.00	0.00	0.00	0.00	0.00	0.00	0.00	0.00	0.00	0.00	0.00	0.05	0.00	0.00	0.00	0.00	0.00	0.00	0.00	0.00	0.00	0.00
KRTAP20-1		0.00	0.00	0.00	0.00	0.00	0.00	0.00	0.00	0.00	0.00	0.00	0.00	0.00	0.00	0.00	0.00	0.00	0.00	0.00	0.00	0.00	0.00	0.00	0.00	0.00	0.00	0.00	0.00	0.00	0.00	0.00	0.00	0.00	0.00	0.00	0.00	0.00	0.00	0.00	0.00	0.00	0.10	0.00	0.00	0.00	0.00	0.00	0.00
MIR3187		0.00	0.00	0.00	0.00	0.00	0.00	0.00	0.00	0.00	0.00	0.00	0.00	0.00	0.00	0.00	0.00	0.00	0.00	0.00	0.00	0.00	0.00	0.00	0.00	0.00	0.00	0.00	0.00	0.00	0.00	0.00	0.00	0.00	0.00	0.00	0.00	0.00	0.00	0.00	0.00	0.00	0.00	0.00	0.00	0.00	0.00	0.00	0.00
RF00019		0.00	0.00	0.00	0.00	0.00	0.00	0.00	0.00	0.00	0.00	0.00	0.00	0.00	0.00	0.00	0.00	0.00	0.00	0.00	0.00	0.00	0.00	0.00	0.00	0.00	0.00	0.00	0.00	0.00	0.00	0.00	0.00	0.00	0.00	0.00	0.00	0.00	0.00	0.00	0.00	0.00	0.00	0.00	0.00	0.00	0.00	0.00	0.00
MIR3180-3		0.00	0.00	0.00	0.00	0.00	0.00	0.00	0.00	0.00	0.00	0.00	0.00	0.00	0.00	0.00	0.00	0.00	0.00	0.00	0.00	0.00	0.00	0.00	0.00	0.00	0.00	0.00	0.00	0.00	0.00	0.00	0.00	0.00	0.00	0.00	0.00	0.00	0.00	0.00	0.00	0.00	0.00	0.00	0.00	0.00	0.00	0.00	0.00
SPATA4		0.00	0.00	0.00	0.00	0.00	0.01	0.01	0.01	0.00	0.00	0.00	0.02	0.00	0.01	0.01	0.04	0.00	0.02	0.01	0.00	0.00	0.00	0.00	0.00	0.00	0.00	0.00	0.00	0.00	0.00	0.03	0.00	0.00	0.00	0.00	0.00	0.01	0.00	0.01	0.02	0.00	0.03	0.00	0.02	0.00	0.01	0.00	0.00
MIR200C		0.00	0.00	0.00	0.00	0.00	0.00	0.00	0.00	0.00	0.00	0.00	0.00	0.00	0.00	0.00	0.00	0.00	0.00	0.00	0.00	0.00	0.00	0.00	0.00	0.00	0.00	0.00	0.00	0.00	0.00	0.00	0.00	0.00	0.00	0.00	0.00	0.00	0.00	0.00	0.00	0.00	0.00	0.00	0.00	0.00	0.00	0.00	0.00
CSPG4P3Y		0.00	0.00	0.00	0.00	0.00	0.00	0.00	0.00	0.00	0.00	0.00	0.00	0.00	0.00	0.00	0.00	0.00	0.00	0.00	0.00	0.00	0.00	0.00	0.00	0.00	0.00	0.00	0.00	0.00	0.00	0.00	0.00	0.00	0.00	0.00	0.00	0.00	0.00	0.00	0.00	0.00	0.00	0.00	0.00	0.00	0.00	0.00	0.00
AL008718.3		0.20	0.10	0.00	0.00	0.04	0.06	0.06	0.21	0.00	0.00	0.15	0.00	0.00	0.00	0.00	0.14	0.24	0.32	0.06	0.00	0.00	0.09	0.05	0.00	0.00	0.00	0.13	0.00	0.25	0.13	0.12	0.00	0.11	0.00	0.07	0.09	0.00	0.05	0.00	0.05	0.10	0.09	0.13	0.06	0.00	0.00	0.20	0.10
AP003064.2		0.00	0.06	0.03	0.00	0.03	0.04	0.07	0.00	0.11	0.00	0.00	0.04	0.00	0.00	0.00	0.00	0.00	0.04	0.00	0.00	0.06	0.00	0.10	0.00	0.00	0.00	0.04	0.13	0.00	0.00	0.00	0.00	0.07	0.00	0.09	0.16	0.00	0.09	0.04	0.03	0.03	0.00	0.08	0.03	0.11	0.00	0.00	0.00
LINC00494		0.06	0.00	0.00	0.01	0.01	0.00	0.01	0.01	0.19	0.00	0.00	0.04	0.00	0.01	0.00	0.00	0.00	0.02	0.00	0.07	0.01	0.00	0.00	0.01	0.07	0.00	0.16	0.20	0.00	0.00	0.03	0.00	0.02	0.02	0.02	0.09	0.07	0.04	0.00	0.00	0.00	0.01	0.10	0.01	0.42	0.00	0.01	0.05
HLCS		2.74	1.71	2.94	0.92	2.19	3.21	2.02	2.64	2.22	2.26	3.17	2.44	1.16	1.95	2.00	2.05	1.27	2.02	3.18	2.11	1.89	2.91	3.55	2.54	2.11	2.14	1.60	3.44	1.14	2.04	2.32	2.33	2.07	1.80	2.35	2.53	2.08	1.98	2.18	2.06	1.65	2.95	2.46	5.86	3.12	1.56	1.91	1.62
MIR526B		0.00	0.00	0.00	0.00	0.00	0.00	0.00	0.00	0.00	0.00	0.00	0.00	0.00	0.00	0.00	0.00	0.00	0.00	0.00	0.00	0.00	0.00	0.00	0.00	0.00	0.00	0.00	0.00	0.00	0.00	0.00	0.00	0.00	0.00	0.00	0.00	0.00	0.00	0.00	0.00	0.00	0.00	0.00	0.00	0.00	0.00	0.00	0.00
MIR6813		0.00	0.00	0.00	0.00	0.00	0.33	0.00	0.00	0.00	0.57	0.00	0.00	0.00	0.00	0.00	0.00	0.00	0.00	0.00	0.00	0.00	0.00	0.00	0.00	0.00	0.00	0.00	0.00	0.00	0.00	0.00	0.00	0.00	0.00	0.00	0.00	0.00	0.00	0.00	0.00	0.00	0.00	0.00	0.00	0.00	0.37	0.00	0.00
RNU6-147P		0.00	0.00	0.00	0.00	0.00	0.00	0.00	0.00	0.00	0.00	0.00	0.00	0.00	0.00	0.00	0.00	0.00	0.00	0.00	0.00	0.00	0.00	0.00	0.00	0.00	0.00	0.00	0.00	0.00	0.00	0.00	0.00	0.00	0.00	0.00	0.00	0.00	0.00	0.00	0.00	0.00	0.00	0.00	0.00	0.00	0.00	0.00	0.00
ZNF672		12.54	15.25	5.54	5.85	5.95	16.94	7.72	4.49	14.21	6.74	18.63	6.88	5.25	6.22	5.71	6.59	9.66	9.90	7.25	11.58	5.92	5.33	6.85	10.13	7.05	12.63	7.55	11.44	13.13	16.61	8.68	9.36	15.77	11.57	5.70	6.31	14.53	11.35	4.86	11.04	6.51	8.10	12.08	6.92	7.94	8.86	5.32	9.77
LRRC72		0.00	0.00	0.00	0.00	0.00	0.00	0.00	0.00	0.00	0.00	0.02	0.00	0.00	0.00	0.00	0.00	0.00	0.00	0.00	0.00	0.00	0.00	0.00	0.00	0.00	0.00	0.00	0.00	0.00	0.00	0.00	0.00	0.00	0.00	0.00	0.00	0.00	0.00	0.00	0.00	0.02	0.00	0.00	0.00	0.00	0.00	0.00	0.00
HLA-J		0.89	1.59	0.22	1.13	0.39	0.66	6.90	3.18	1.19	1.26	0.90	6.52	2.66	0.27	0.46	3.94	3.03	0.93	0.67	0.34	1.31	0.99	2.63	0.41	0.07	0.18	3.12	2.57	3.93	1.02	1.71	2.83	7.84	2.11	1.22	0.19	0.89	3.74	4.42	0.57	1.50	1.45	1.25	3.25	0.74	5.30	0.13	0.60
AC026956.1		0.00	0.00	0.00	0.00	0.00	0.00	0.05	0.00	0.00	0.00	0.06	0.05	0.00	0.00	0.00	0.00	0.00	0.00	0.00	0.00	0.00	0.00	0.00	0.00	0.00	0.00	0.00	0.00	0.00	0.00	0.05	0.00	0.00	0.06	0.00	0.00	0.00	0.04	0.00	0.00	0.04	0.00	0.00	0.00	0.00	0.00	0.00	0.00
SNORD59A		0.43	0.00	0.47	0.75	0.00	0.49	0.50	0.00	0.00	0.00	0.32	0.00	0.00	0.00	0.26	0.30	0.00	0.28	0.25	0.00	0.00	0.20	0.45	0.00	0.00	0.27	0.00	0.59	0.53	0.58	0.26	0.00	0.00	0.00	0.00	0.00	0.00	0.00	0.00	0.21	0.21	0.00	0.00	0.24	0.25	0.00	0.00	0.00
RF00019		0.00	0.00	0.00	0.00	0.00	0.00	0.00	0.00	0.00	0.00	0.00	0.00	0.00	0.00	0.00	0.00	0.00	0.00	0.00	0.00	0.00	0.00	0.00	0.00	0.00	0.00	0.00	0.00	0.00	0.00	0.00	0.00	0.00	0.00	0.00	0.00	0.00	0.00	0.00	0.00	0.00	0.00	0.00	0.00	0.00	0.00	0.00	0.00
SURF1		27.06	40.04	36.23	32.96	24.64	12.51	13.57	28.90	50.48	43.06	37.79	24.55	41.34	27.15	25.25	27.15	57.48	21.32	14.14	45.17	21.92	32.32	44.11	33.93	20.74	52.89	42.69	26.26	29.78	32.17	28.21	42.68	27.81	58.00	31.03	23.90	60.06	28.28	32.95	43.49	31.28	69.40	32.58	30.66	26.18	26.92	42.89	32.66
AC016588.1		0.00	0.00	0.00	0.00	0.00	0.00	0.00	0.00	0.00	0.00	0.00	0.00	0.00	0.00	0.00	0.00	0.00	0.00	0.00	0.00	0.00	0.00	0.00	0.00	0.00	0.00	0.00	0.00	0.00	0.00	0.00	0.00	0.00	0.00	0.00	0.00	0.00	0.00	0.00	0.00	0.00	0.00	0.00	0.00	0.00	0.00	0.00	0.00
RNU6-754P		0.00	0.00	0.00	0.00	0.00	0.00	0.00	0.00	0.00	0.00	0.00	0.00	0.00	0.00	0.00	0.00	0.00	0.00	0.00	0.00	0.00	0.00	0.16	0.00	0.00	0.00	0.00	0.00	0.00	0.00	0.00	0.00	0.00	0.00	0.00	0.00	0.00	0.00	0.00	0.00	0.00	0.00	0.00	0.00	0.00	0.00	0.00	0.00
RNA5SP503		0.00	0.00	0.00	0.00	0.00	0.00	0.00	0.00	0.00	0.00	0.00	0.00	0.00	0.00	0.00	0.00	0.00	0.00	0.00	0.00	0.00	0.00	0.00	0.00	0.00	0.00	0.00	0.00	0.00	0.00	0.00	0.00	0.00	0.00	0.00	0.00	0.00	0.00	0.00	0.00	0.00	0.00	0.00	0.00	0.00	0.00	0.00	0.00
AC138304.1		0.00	0.00	0.00	0.00	0.00	0.00	0.00	0.00	0.00	0.00	0.00	0.00	0.00	0.00	0.00	0.00	0.00	0.00	0.00	0.00	0.00	0.00	0.00	0.00	0.00	0.05	0.00	0.00	0.00	0.00	0.00	0.00	0.00	0.00	0.00	0.00	0.00	0.00	0.00	0.00	0.00	0.00	0.00	0.04	0.00	0.00	0.05	0.00
AC018648.1		0.00	0.00	0.16	0.03	0.02	0.03	0.06	0.07	0.00	0.00	0.04	0.00	0.04	0.03	0.00	0.10	0.00	0.09	0.00	0.00	0.04	0.05	0.05	0.07	0.03	0.27	0.00	0.03	0.41	0.16	0.03	0.12	0.00	0.04	0.00	0.00	0.05	0.05	0.03	0.02	0.00	0.00	0.12	0.03	0.11	0.00	0.03	0.00
KLK4		0.00	0.00	0.00	0.00	0.00	0.01	0.00	0.00	0.01	0.00	0.00	0.00	0.00	0.00	0.00	0.02	1.16	0.00	0.00	0.00	0.00	0.00	0.18	0.01	0.00	0.02	0.00	0.01	0.00	0.00	0.19	3.77	0.00	0.01	0.01	0.00	0.02	0.01	0.00	0.01	0.00	0.00	0.01	0.00	0.00	0.01	0.02	0.00
SBK3		0.00	0.41	0.01	0.10	0.03	0.00	0.02	0.06	0.00	0.02	0.05	0.04	0.07	0.03	0.04	0.00	0.00	0.00	0.01	0.08	0.18	0.00	0.00	0.02	0.06	0.01	0.03	0.04	0.05	0.16	0.03	0.04	0.00	0.00	0.07	0.00	0.00	0.60	0.54	0.08	0.17	0.00	0.20	0.06	0.10	0.05	0.01	0.02
OTUD6A		0.00	0.00	0.01	0.00	0.00	0.00	0.00	0.00	0.00	0.00	0.00	0.00	0.00	0.00	0.00	0.03	0.00	0.00	0.00	0.00	0.00	0.00	0.00	0.00	0.00	0.00	0.00	0.00	0.05	0.01	0.00	0.00	0.04	0.01	0.00	0.00	0.00	0.00	0.00	0.00	0.00	0.00	0.00	0.00	0.00	0.00	0.00	0.00
AL138847.2		7.62	1.17	2.04	4.27	12.81	7.50	4.82	9.45	0.78	3.04	10.71	5.07	0.87	5.91	6.65	8.02	3.17	8.69	0.23	1.65	7.62	7.92	2.34	1.90	3.02	4.03	2.34	1.64	1.36	15.42	3.67	2.24	6.11	1.91	5.25	9.73	0.44	4.33	4.18	5.39	3.73	0.89	3.72	0.01	10.17	5.50	7.48	2.93
AL357033.4		0.56	0.31	0.19	0.68	1.24	1.17	0.47	1.18	0.14	0.47	0.19	1.39	1.46	0.10	0.32	0.33	1.87	0.26	1.72	0.41	4.17	2.30	0.51	0.68	6.72	0.12	3.12	0.36	2.70	0.56	0.14	0.69	0.69	1.60	1.43	0.78	7.45	0.58	0.31	0.39	1.60	2.26	0.16	0.96	3.09	0.53	2.31	1.13
RNU6-1118P		0.00	0.00	0.00	0.00	0.00	0.00	0.00	0.00	0.00	0.00	0.00	0.00	0.00	0.00	0.00	0.00	0.00	0.00	0.00	0.00	0.00	0.00	0.00	0.00	0.00	0.00	0.00	0.00	0.00	0.00	0.00	0.00	0.00	0.00	0.00	0.00	0.00	0.00	0.00	0.00	0.00	0.00	0.00	0.00	0.00	0.00	0.00	0.00
LINC01242		0.00	0.00	0.00	0.00	0.00	0.00	0.00	0.00	0.01	0.00	0.01	0.00	0.00	0.00	0.00	0.00	0.00	0.00	0.00	0.01	0.00	0.04	0.00	0.00	0.00	0.00	0.00	0.00	0.00	0.00	0.00	0.00	0.00	0.00	0.02	0.00	0.00	0.02	0.00	0.02	0.00	0.00	0.00	0.00	0.00	0.00	0.00	0.00
NPTN-IT1		0.23	0.00	0.02	0.07	0.08	0.19	0.07	0.07	0.00	0.01	0.02	0.06	0.00	0.00	0.00	0.11	0.01	0.13	0.22	0.00	0.02	0.11	0.04	0.00	0.04	0.02	0.00	0.13	0.00	0.05	0.05	0.00	0.02	0.00	0.10	0.23	0.02	0.01	0.03	0.01	0.04	0.00	0.12	0.05	0.14	0.11	0.04	0.00
MBP		3.01	0.54	1.32	2.03	1.24	2.24	1.68	1.10	0.48	1.00	1.57	1.25	0.60	4.31	3.10	0.95	0.34	1.50	3.32	1.99	0.72	1.35	0.79	1.13	2.50	1.47	1.61	1.78	1.09	2.21	1.24	0.36	2.10	0.72	1.92	1.45	0.46	2.12	1.41	1.34	1.28	0.70	1.56	1.89	2.60	5.38	1.17	1.08
AL160314.1		0.00	0.00	0.04	0.00	0.00	0.00	0.00	0.00	0.07	0.00	0.00	0.00	0.00	0.00	0.00	0.00	0.00	0.05	0.00	0.00	0.00	0.00	0.04	0.05	0.00	0.00	0.00	0.00	0.00	0.00	0.00	0.00	0.00	0.00	0.05	0.00	0.00	0.04	0.00	0.04	0.00	0.00	0.00	0.00	0.00	0.00	0.00	0.00
RF00019		0.00	0.00	0.00	0.00	0.00	0.00	0.00	0.00	0.00	0.00	0.00	0.00	0.00	0.00	0.00	0.00	0.00	0.00	0.00	0.00	0.00	0.00	0.00	0.00	0.00	0.00	0.00	0.00	0.00	0.00	0.00	0.00	0.00	0.00	0.00	0.00	0.00	0.00	0.00	0.00	0.00	0.00	0.00	0.00	0.00	0.00	0.00	0.00
FOLH1		0.20	0.54	0.05	1.04	7.46	0.39	2.14	2.22	4.13	4.30	2.22	4.97	3.25	3.48	3.61	2.52	4.40	7.56	0.44	0.69	3.40	7.45	11.07	0.82	1.08	2.21	2.29	0.61	1.20	0.40	3.48	7.85	0.14	1.23	3.62	6.82	3.61	1.18	2.04	3.36	3.11	6.71	2.11	0.17	2.10	1.64	0.42	5.14
AL161621.1		0.00	0.00	0.00	0.00	0.00	0.00	0.00	0.00	0.00	0.00	0.00	0.06	0.00	0.00	0.00	0.00	0.00	0.00	0.00	0.00	0.00	0.00	0.00	0.00	0.00	0.00	0.00	0.00	0.00	0.00	0.00	0.00	0.00	0.00	0.00	0.00	0.00	0.00	0.00	0.00	0.00	0.00	0.00	0.00	0.00	0.00	0.00	0.00
SNRPFP4		0.00	0.00	0.00	0.00	0.00	0.00	0.00	0.00	0.00	0.00	0.00	0.00	0.00	0.00	0.00	0.00	0.00	0.00	0.00	0.00	0.00	0.00	0.00	0.00	0.00	0.00	0.00	0.00	0.00	0.00	0.00	0.00	0.00	0.00	0.00	0.00	0.00	0.00	0.00	0.00	0.00	0.00	0.00	0.00	0.00	0.00	0.00	0.00
RF00019		0.00	0.00	0.00	0.00	0.00	0.00	0.00	0.00	0.00	0.00	0.00	0.00	0.00	0.00	0.00	0.00	0.00	0.00	0.00	0.00	0.00	0.00	0.00	0.00	0.00	0.00	0.00	0.00	0.00	0.00	0.00	0.00	0.00	0.00	0.00	0.00	0.00	0.00	0.00	0.00	0.00	0.00	0.00	0.00	0.00	0.00	0.00	0.00
MTND4P20		0.82	0.11	2.18	8.81	7.44	25.29	4.15	37.26	2.51	10.68	2.99	8.58	4.08	2.60	4.36	7.83	0.30	20.54	1.62	3.93	18.20	33.36	9.67	3.70	6.30	45.57	7.27	33.71	0.14	10.31	16.64	2.63	5.03	0.26	9.78	43.38	0.38	0.91	7.06	6.09	8.37	0.19	7.11	0.14	25.72	6.92	3.66	0.95
ATG9B		0.06	0.12	0.04	0.04	0.08	0.03	0.11	0.06	0.08	0.08	0.06	0.05	0.13	0.03	0.04	0.11	0.13	0.07	0.02	0.11	0.03	0.21	0.04	0.08	0.04	0.02	0.17	0.04	0.24	0.07	0.03	0.10	0.06	0.10	0.06	0.13	0.24	0.16	0.11	0.13	0.03	0.27	0.18	0.01	0.08	0.06	0.11	0.26
RNU6-236P		0.00	0.00	0.00	0.00	0.00	0.00	0.00	0.00	0.00	0.00	0.00	0.00	0.00	0.00	0.00	0.00	0.00	0.00	0.00	0.00	0.00	0.00	0.00	0.00	0.00	0.00	0.00	0.00	0.00	0.00	0.00	0.00	0.00	0.00	0.00	0.00	0.00	0.00	0.00	0.00	0.00	0.00	0.00	0.00	0.00	0.00	0.00	0.00
RNU6-717P		0.00	0.00	0.00	0.00	0.00	0.00	0.00	0.00	0.00	0.00	0.00	0.00	0.00	0.00	0.00	0.00	0.00	0.00	0.00	0.00	0.00	0.00	0.00	0.00	0.00	0.00	0.00	0.00	0.00	0.00	0.00	0.00	0.00	0.00	0.00	0.00	0.00	0.00	0.00	0.00	0.00	0.00	0.00	0.00	0.00	0.00	0.00	0.00
NDUFAF8		4.83	17.11	14.28	7.01	7.31	10.63	7.16	7.40	19.87	15.52	5.55	6.31	29.02	10.16	11.62	6.44	67.22	8.29	12.10	14.82	11.60	12.55	13.91	11.90	9.43	34.84	19.10	8.98	31.95	5.48	14.79	14.94	10.96	81.26	15.64	8.23	59.36	9.82	15.82	24.82	11.31	37.54	7.48	9.92	5.80	13.12	17.99	7.32
MEI1		0.02	0.05	0.02	0.02	0.17	0.04	0.09	0.04	0.08	0.36	0.12	0.46	0.03	0.06	0.06	0.14	0.18	0.10	0.04	0.16	0.14	0.03	0.07	0.21	0.07	0.02	0.25	0.06	0.20	0.11	0.04	0.04	0.09	0.15	0.13	0.10	0.20	0.45	0.19	0.07	0.02	0.31	0.11	0.08	0.10	0.12	0.05	0.24
LINC01923		0.00	0.00	0.00	0.00	0.00	0.00	0.00	0.00	0.00	0.00	0.00	0.00	0.00	0.00	0.00	0.00	0.00	0.00	0.00	0.00	0.00	0.00	0.00	0.00	0.00	0.00	0.00	0.00	0.00	0.00	0.00	0.00	0.00	0.00	0.00	0.00	0.00	0.00	0.00	0.00	0.00	0.00	0.00	0.00	0.00	0.01	0.00	0.00
RNU6-1194P		0.00	0.00	0.00	0.00	0.00	0.00	0.00	0.00	0.00	0.00	0.00	0.00	0.00	0.00	0.00	0.00	0.00	0.00	0.00	0.00	0.00	0.00	0.00	0.00	0.00	0.00	0.00	0.00	0.00	0.00	0.00	0.00	0.00	0.00	0.00	0.00	0.00	0.00	0.00	0.00	0.00	0.00	0.00	0.00	0.00	0.00	0.00	0.00
RF00156		0.00	0.00	0.00	0.00	0.00	0.00	0.00	0.00	0.00	0.00	0.00	0.00	0.00	0.00	0.00	0.00	0.00	0.00	0.00	0.00	0.00	0.00	0.00	0.00	0.00	0.00	0.00	0.00	0.00	0.00	0.00	0.00	0.00	0.00	0.00	0.00	0.00	0.00	0.00	0.00	0.00	0.00	0.00	0.00	0.00	0.00	0.00	0.00
GAU1		0.00	0.00	0.01	0.00	0.00	0.01	0.02	0.00	0.00	0.03	0.04	0.00	0.00	0.02	0.02	0.00	0.00	0.03	0.00	0.00	0.00	0.02	0.18	0.04	0.00	0.03	0.02	0.02	0.00	0.00	0.02	0.03	0.00	0.00	0.00	0.00	0.00	0.01	0.01	0.00	0.00	0.02	0.02	0.03	0.04	0.03	0.00	0.00
AC097658.1		0.00	0.11	0.02	0.13	0.18	0.11	0.04	0.03	0.07	0.04	0.03	0.02	0.07	0.05	0.12	0.05	0.00	0.10	0.68	0.05	0.15	0.23	0.04	0.03	0.04	0.02	0.32	0.05	0.14	0.00	0.09	0.10	0.13	0.18	0.11	0.00	0.04	0.28	0.02	0.25	0.15	0.10	0.00	0.15	0.07	0.05	0.03	0.35
HTR2A-AS1		0.00	0.03	0.00	0.06	0.07	0.00	0.03	0.07	0.00	0.11	0.04	0.03	0.19	0.16	0.03	0.04	0.22	0.00	0.00	0.00	0.19	0.17	0.14	0.16	0.00	0.07	0.03	0.04	0.00	0.29	0.16	0.00	0.06	0.04	0.04	0.18	0.00	0.03	0.09	0.05	0.03	0.14	0.00	0.06	0.06	0.14	0.04	0.11
AC105399.1		0.00	0.04	0.00	0.00	0.00	0.00	0.00	0.00	0.00	0.00	0.00	0.00	0.00	0.00	0.00	0.00	0.00	0.00	0.00	0.05	0.00	0.04	0.04	0.00	0.00	0.10	0.00	0.00	0.00	0.00	0.00	0.00	0.00	0.12	0.05	0.00	0.17	0.04	0.00	0.04	0.00	0.07	0.00	0.00	0.00	0.00	0.00	0.00
FAM187B		0.00	0.04	0.00	0.03	0.05	0.00	0.02	0.02	0.02	0.08	0.00	0.00	0.00	0.02	0.00	0.00	0.00	0.00	0.00	0.02	0.00	0.04	0.00	0.02	0.00	0.00	0.04	0.00	0.00	0.00	0.00	0.00	0.06	0.00	0.00	0.00	0.00	0.00	0.00	0.01	0.03	0.00	0.02	0.00	0.02	0.00	0.05	0.00
RPL7AP9		0.00	0.12	0.04	0.00	0.00	0.07	0.00	0.00	0.00	0.04	0.03	0.02	0.00	0.00	0.05	0.00	0.00	0.03	0.00	0.02	0.04	0.00	0.04	0.03	0.00	0.03	0.03	0.00	0.00	0.08	0.00	0.00	0.00	0.03	0.00	0.00	0.09	0.00	0.11	0.00	0.02	0.03	0.03	0.00	0.05	0.00	0.00	0.00
MIR744		0.00	0.00	0.00	0.00	0.00	0.19	0.00	0.00	0.00	0.32	0.00	0.20	0.00	0.00	0.00	0.00	0.00	0.00	0.00	0.00	0.00	0.00	0.17	0.00	0.55	0.00	0.00	0.00	0.00	0.00	0.00	0.21	0.00	0.00	0.00	0.00	0.00	0.00	0.00	0.00	0.00	0.00	0.00	0.00	0.00	0.00	0.00	0.67
AC064836.3		0.24	0.54	0.53	0.20	0.48	0.16	0.20	0.40	0.73	0.47	0.43	0.41	1.77	0.68	0.15	0.50	0.43	0.34	0.52	0.77	0.59	0.38	0.55	0.61	0.59	1.52	0.43	0.46	0.23	0.45	0.71	0.79	0.32	0.85	0.67	0.41	0.59	0.59	0.27	0.33	0.38	1.41	0.33	0.42	0.61	0.83	0.29	0.98
AP000533.1		0.00	0.00	0.00	0.00	0.00	0.00	0.00	0.00	0.00	0.00	0.00	0.00	0.00	0.00	0.00	0.00	0.00	0.02	0.00	0.00	0.00	0.00	0.00	0.00	0.00	0.00	0.00	0.00	0.00	0.00	0.00	0.00	0.00	0.00	0.00	0.00	0.00	0.01	0.00	0.00	0.00	0.00	0.00	0.00	0.00	0.00	0.00	0.00
AC003975.1		0.00	0.00	0.00	0.00	0.00	0.00	0.00	0.00	0.00	0.00	0.00	0.00	0.00	0.00	0.00	0.00	0.00	0.00	0.00	0.00	0.00	0.00	0.02	0.00	0.00	0.00	0.00	0.00	0.00	0.00	0.00	0.00	0.00	0.00	0.00	0.03	0.00	0.00	0.00	0.04	0.00	0.00	0.00	0.00	0.00	0.00	0.00	0.00
AC063976.3		0.00	0.00	0.00	0.00	0.00	0.06	0.00	0.00	0.00	0.00	0.00	0.00	0.00	0.00	0.00	0.00	0.00	0.00	0.00	0.00	0.00	0.00	0.00	0.00	0.00	0.00	0.00	0.00	0.00	0.00	0.00	0.00	0.00	0.00	0.00	0.00	0.00	0.00	0.00	0.00	0.73	0.00	0.00	0.00	0.00	0.00	0.00	0.00
FAM241A		0.55	0.38	1.39	0.74	1.12	0.60	0.67	0.83	0.33	0.54	0.55	0.99	0.75	0.73	0.98	1.12	0.22	0.61	0.58	0.79	3.05	1.25	1.00	0.48	1.10	1.16	0.57	1.59	1.12	0.62	0.59	1.05	0.67	0.39	0.77	1.69	0.57	0.76	0.80	1.97	1.46	0.68	0.81	1.35	0.82	0.78	0.68	1.19
HMGB1P27		0.00	0.00	0.00	0.03	0.12	0.00	0.12	0.22	0.00	0.00	0.00	0.03	0.00	0.06	0.10	0.11	0.00	0.07	0.03	0.06	0.14	0.07	0.17	0.04	0.00	0.00	0.03	0.11	0.00	0.22	0.03	0.00	0.06	0.08	0.15	0.00	0.00	0.10	0.12	0.05	0.05	0.05	0.10	0.03	0.00	0.24	0.04	0.00
KANSL1-AS1		0.96	0.85	0.96	0.40	1.11	1.52	0.89	0.77	0.74	0.62	3.36	2.47	3.40	0.92	0.50	1.50	1.87	1.36	3.37	3.50	1.06	6.28	0.77	1.01	0.77	27.31	1.09	1.28	1.82	8.07	1.31	8.51	1.08	1.94	1.90	1.08	2.82	1.32	1.05	1.74	1.23	5.56	1.80	4.27	0.93	6.05	0.96	0.98
KRTAP25-1		0.00	0.00	0.00	0.00	0.00	0.00	0.00	0.00	0.00	0.00	0.00	0.00	0.00	0.00	0.00	0.00	0.00	0.00	0.00	0.00	0.00	0.00	0.00	0.00	0.00	0.00	0.00	0.00	0.00	0.00	0.00	0.00	0.00	0.00	0.00	0.00	0.00	0.00	0.00	0.00	0.00	0.00	0.00	0.00	0.00	0.00	0.00	0.00
AC025423.4		0.00	0.00	0.00	0.00	0.00	0.00	0.00	0.00	0.00	0.00	0.00	0.00	0.00	0.00	0.00	0.00	0.00	0.00	0.00	0.00	0.00	0.00	0.00	0.00	0.00	0.00	0.00	0.00	0.00	0.00	0.00	0.00	0.00	0.00	0.00	0.00	0.00	0.00	0.00	0.00	0.00	0.00	0.00	0.00	0.00	0.00	0.00	0.00
PDCL3P5		0.09	0.13	0.00	0.05	0.04	0.03	0.03	0.03	0.08	0.13	0.03	0.03	0.08	0.03	0.05	0.16	0.00	0.09	0.13	0.13	0.02	0.08	0.02	0.03	0.07	0.06	0.09	0.22	0.05	0.00	0.08	0.14	0.05	0.03	0.19	0.08	0.00	0.07	0.15	0.00	0.49	0.04	0.09	0.10	0.08	0.11	0.00	0.23
AC118344.2		0.14	0.01	0.12	0.07	0.08	0.68	0.16	0.19	0.02	0.05	0.13	0.05	0.06	0.10	0.05	0.16	0.02	0.24	0.47	0.10	0.03	0.21	0.11	0.01	0.07	0.26	0.01	0.20	0.01	0.11	0.13	0.02	0.28	0.03	0.08	0.24	0.16	0.07	0.05	0.02	0.19	0.02	0.12	0.22	0.24	0.11	0.09	0.00
ETNK2		15.36	16.37	33.45	16.73	16.82	42.74	15.40	31.76	41.88	27.93	5.41	42.30	49.04	30.27	27.63	35.63	73.42	49.88	72.83	56.30	9.70	34.43	175.05	40.02	10.28	76.53	2.50	10.83	1.13	16.63	34.01	53.45	11.26	30.99	26.64	22.35	35.46	10.86	8.92	25.83	98.86	49.79	13.73	26.89	20.66	28.86	8.84	16.26
LINC01300		0.00	0.00	0.00	0.02	0.03	0.00	0.02	0.00	0.00	0.00	0.00	0.00	0.00	0.00	0.00	0.00	0.00	0.03	0.00	0.00	0.02	0.00	0.00	0.00	0.09	0.00	0.03	0.03	0.00	0.00	0.00	0.00	0.00	0.00	0.00	0.07	0.00	0.00	0.02	0.00	0.00	0.00	0.00	0.00	0.00	0.00	0.00	0.12
AC110760.3		0.00	0.00	0.00	0.00	0.00	0.00	0.00	0.00	0.00	0.00	0.00	0.00	0.00	0.00	0.00	0.00	0.00	0.00	0.00	0.00	0.00	0.00	0.00	0.00	0.00	0.00	0.00	0.00	0.00	0.00	0.00	0.00	0.00	0.00	0.00	0.00	0.00	0.00	0.00	0.00	0.00	0.00	0.00	0.00	0.00	0.00	0.00	0.00
PRR18		3.41	0.33	0.42	0.24	3.39	1.47	1.21	1.00	1.95	0.30	2.41	0.96	0.37	0.23	0.37	1.07	0.19	0.73	1.33	0.88	1.42	3.49	1.40	0.19	0.27	3.58	0.46	1.98	0.24	1.57	0.12	0.34	3.58	1.25	1.06	4.80	1.98	0.42	0.42	1.85	0.16	0.36	0.61	0.41	1.46	0.24	0.66	1.34
SCNN1A		4.25	0.33	0.38	0.17	0.97	0.35	0.33	11.63	0.24	1.03	0.34	1.18	0.59	0.43	1.09	6.87	0.32	0.79	0.53	2.19	2.97	0.79	0.70	1.61	0.18	0.41	0.23	0.96	2.52	3.32	0.91	0.74	0.82	4.32	1.81	0.86	5.43	0.40	2.01	2.96	4.71	0.60	3.88	0.53	0.95	0.61	12.90	1.65
HMGB3P30		0.00	0.00	0.00	0.00	0.00	0.00	0.00	0.00	0.00	0.00	0.00	0.00	0.00	0.00	0.00	0.00	0.00	0.00	0.00	0.00	0.00	0.00	0.00	0.00	0.00	0.00	0.00	0.00	0.00	0.00	0.00	0.00	0.00	0.00	0.00	0.00	0.00	0.00	0.00	0.00	0.00	0.00	0.00	0.00	0.00	0.00	0.00	0.00
AC110597.3		0.00	0.00	0.00	0.00	0.00	0.00	0.00	0.00	0.00	0.00	0.00	0.00	0.00	0.00	0.00	0.00	0.00	0.00	0.00	0.00	0.00	0.00	0.00	0.00	0.00	0.00	0.00	0.00	0.00	0.00	0.00	0.00	0.00	0.00	0.00	0.00	0.00	0.00	0.00	0.00	0.00	0.00	0.00	0.00	0.00	0.00	0.00	0.00
AC006065.6		0.00	0.00	0.00	0.00	0.00	0.00	0.00	0.00	0.00	0.00	0.00	0.00	0.00	0.00	0.00	0.00	0.00	0.04	0.00	0.00	0.00	0.00	0.00	0.00	0.00	0.00	0.00	0.00	0.00	0.00	0.00	0.00	0.00	0.00	0.00	0.00	0.00	0.00	0.00	0.00	0.03	0.00	0.00	0.00	0.00	0.00	0.00	0.00
AC108517.1		0.00	0.00	0.00	3.11	0.00	0.00	0.11	0.00	0.00	0.00	0.22	0.00	0.00	0.00	0.00	0.00	0.00	0.00	0.00	0.00	0.00	0.00	0.00	0.00	0.00	0.00	0.00	0.00	0.60	0.00	0.00	0.00	0.00	0.91	0.00	0.00	0.00	0.00	0.00	0.00	0.00	0.09	0.81	0.00	0.00	0.00	0.00	0.00
AC130371.1		0.00	0.00	0.00	0.00	0.00	0.00	0.03	0.00	0.00	0.00	0.00	0.00	0.00	0.00	0.03	0.00	0.00	0.00	0.00	0.00	0.00	0.00	0.00	0.00	0.00	0.00	0.00	0.00	0.00	0.03	0.00	0.00	0.00	0.00	0.00	0.00	0.00	0.00	0.03	0.00	0.03	0.04	0.10	0.00	0.00	0.00	0.03	0.00
LINC02041		0.00	0.00	0.00	0.00	0.17	0.52	0.08	0.00	1.30	0.00	0.00	0.16	0.00	0.00	0.00	0.18	0.00	0.00	0.00	0.54	0.06	0.24	2.76	0.00	1.02	0.00	0.85	0.91	1.60	0.00	0.08	0.00	0.00	0.00	0.00	0.11	0.44	0.38	0.30	0.00	2.29	0.00	1.16	0.00	0.23	0.00	0.00	0.00
AL137782.1		0.02	0.06	0.06	0.12	0.11	0.17	0.11	0.09	0.12	0.07	0.11	0.17	0.20	0.07	0.18	0.11	0.00	0.23	0.14	0.08	0.08	0.21	0.13	0.08	0.10	0.14	0.10	0.36	0.00	0.10	0.12	0.09	0.08	0.01	0.15	0.13	0.00	0.19	0.14	0.06	0.15	0.01	0.14	0.21	0.14	0.06	0.21	0.10
AC090312.1		0.00	0.00	0.00	0.00	0.00	0.00	0.00	0.00	0.00	0.00	0.00	0.00	0.00	0.00	0.00	0.00	0.00	0.00	0.00	0.00	0.00	0.00	0.00	0.00	0.00	0.00	0.00	0.00	0.00	0.00	0.00	0.00	0.00	0.00	0.00	0.00	0.00	0.00	0.00	0.00	0.00	0.00	0.00	0.00	0.00	0.00	0.00	0.00
TRBV25OR9-2		0.00	0.00	0.00	0.00	0.00	0.00	0.00	0.00	0.00	0.00	0.00	0.00	0.00	0.00	0.00	0.00	0.00	0.00	0.00	0.00	0.00	0.00	0.00	0.00	0.00	0.00	0.00	0.00	0.00	0.00	0.00	0.00	0.00	0.00	0.00	0.00	0.00	0.00	0.00	0.00	0.00	0.00	0.00	0.00	0.00	0.00	0.00	0.00
AL031595.2		0.00	0.00	0.00	0.00	0.00	0.00	0.00	0.00	0.00	0.00	0.00	0.00	0.00	0.00	0.00	0.00	0.00	0.00	0.00	0.00	0.00	0.00	0.00	0.00	0.00	0.00	0.00	0.00	0.00	0.00	0.00	0.00	0.00	0.00	0.00	0.00	0.00	0.00	0.01	0.00	0.00	0.00	0.00	0.00	0.00	0.01	0.00	0.01
NCAPD3		1.10	0.20	1.07	0.32	1.17	1.21	1.37	0.78	0.57	0.65	1.39	1.30	0.17	1.03	1.18	0.67	0.27	0.72	1.22	0.65	0.94	1.23	1.52	0.73	0.96	1.17	0.79	1.32	0.29	1.24	1.73	0.87	0.71	0.23	0.86	1.57	0.31	1.37	0.92	0.51	0.87	0.57	1.04	1.77	0.95	1.13	0.45	0.74
AC114488.1		1.37	0.00	0.03	0.00	0.02	0.00	0.13	0.08	0.39	0.00	0.08	0.10	0.00	0.00	0.00	0.00	0.00	0.04	0.09	0.45	0.02	0.03	0.20	0.00	0.06	0.03	0.35	2.11	0.00	0.15	0.03	0.00	0.06	0.00	0.04	0.19	0.00	0.16	0.12	0.03	0.00	0.00	0.03	0.00	0.22	0.00	0.00	0.17
RNU6-786P		0.00	0.00	0.00	0.00	0.00	0.00	0.00	0.25	0.00	0.00	0.00	0.00	0.00	0.00	0.00	0.25	0.00	0.00	0.00	0.00	0.00	0.00	0.00	0.00	0.00	0.00	0.00	0.00	0.00	0.00	0.00	0.00	0.00	0.00	0.00	0.00	0.00	0.00	0.00	0.00	0.00	0.00	0.00	0.00	0.00	0.00	0.00	0.00
C19orf73		0.22	1.22	1.74	0.56	0.85	0.35	0.73	0.90	1.09	1.45	0.68	0.58	2.71	1.57	1.24	0.67	4.83	0.98	2.06	1.10	1.05	2.10	0.57	1.13	0.36	1.16	0.64	0.90	1.01	0.90	0.39	3.39	1.17	2.51	0.88	1.37	1.76	0.68	0.52	1.61	0.99	3.52	0.58	1.37	0.75	1.31	0.83	1.28
FCF1P8		0.00	0.00	0.00	0.00	0.00	0.00	0.00	0.00	0.00	0.00	0.00	0.00	0.00	0.00	0.00	0.00	0.00	0.00	0.00	0.00	0.02	0.00	0.00	0.00	0.00	0.00	0.00	0.00	0.00	0.00	0.00	0.00	0.00	0.00	0.00	0.00	0.00	0.00	0.00	0.00	0.00	0.00	0.00	0.03	0.00	0.00	0.00	0.00
AC025252.1		0.00	0.00	0.00	0.00	0.00	0.00	0.00	0.00	0.00	0.00	0.00	0.00	0.00	0.00	0.00	0.00	0.00	0.00	0.00	0.00	0.00	0.00	0.00	0.00	0.00	0.00	0.00	0.00	0.00	0.00	0.00	0.00	0.00	0.00	0.00	0.00	0.00	0.00	0.00	0.00	0.00	0.00	0.00	0.00	0.00	0.00	0.00	0.00
AC012078.1		0.00	0.00	0.00	0.00	0.00	0.00	0.00	0.00	0.00	0.00	0.00	0.00	0.00	0.00	0.00	0.00	0.00	0.00	0.00	0.00	0.00	0.00	0.00	0.00	0.00	0.00	0.00	0.00	0.00	0.00	0.00	0.00	0.00	0.00	0.00	0.00	0.00	0.00	0.00	0.00	0.00	0.00	0.00	0.00	0.00	0.00	0.00	0.00
VCL		4.08	1.43	2.31	2.59	7.06	2.34	3.86	3.60	2.72	1.69	3.87	3.66	1.88	2.26	2.44	1.58	0.55	3.97	4.73	3.10	2.78	4.13	5.25	1.70	7.28	1.50	2.86	3.52	2.73	3.80	2.20	2.57	2.47	0.82	6.42	6.63	1.56	4.39	3.44	3.72	4.11	1.95	4.98	4.17	3.43	3.00	2.14	7.20
RPL24P8		0.14	0.44	0.37	0.20	0.42	0.58	0.08	0.23	0.67	0.07	0.20	0.46	0.72	0.20	0.21	0.29	1.26	0.44	0.08	0.60	0.51	0.51	0.29	0.76	0.30	0.68	0.83	0.28	1.91	0.05	0.52	0.64	0.15	1.73	0.10	0.12	2.45	0.73	0.35	0.88	0.34	1.64	0.13	0.71	0.31	0.13	0.45	0.56
RPS6KA2-AS1		0.00	0.00	0.00	0.00	0.00	0.00	0.00	0.00	0.00	0.00	0.00	0.00	0.00	0.00	0.00	0.00	0.00	0.00	0.00	0.00	0.00	0.00	0.03	0.00	0.00	0.00	0.00	0.00	0.00	0.00	0.00	0.00	0.00	0.00	0.00	0.00	0.00	0.00	0.00	0.00	0.00	0.00	0.00	0.00	0.00	0.00	0.00	0.00
SPRR2F		0.00	0.00	0.00	0.03	0.00	0.00	0.00	0.00	0.00	0.00	0.00	0.00	0.00	0.14	0.00	0.00	0.00	0.00	0.00	0.00	0.00	0.00	0.02	0.00	0.00	0.00	0.00	0.00	0.00	0.00	0.00	0.00	0.00	0.00	0.00	0.00	0.00	0.00	0.00	0.00	0.00	0.00	0.00	0.00	0.19	0.00	0.00	0.00
MTND4P2		0.00	0.00	0.00	0.00	0.00	0.00	0.00	0.00	0.00	0.00	0.00	0.00	0.00	0.00	0.00	0.00	0.00	0.00	0.00	0.00	0.01	0.00	0.00	0.00	0.00	0.00	0.02	0.00	0.00	0.02	0.00	0.00	0.00	0.00	0.00	0.00	0.00	0.00	0.00	0.00	0.00	0.00	0.00	0.00	0.00	0.00	0.00	0.00
RNU6-1281P		0.00	0.00	0.00	0.00	0.00	0.00	0.00	0.00	0.00	0.00	0.00	0.00	0.00	0.00	0.00	0.00	0.00	0.00	0.00	0.00	0.00	0.00	0.00	0.00	0.00	0.00	0.00	0.00	0.00	0.00	0.00	0.00	0.00	0.00	0.00	0.00	0.00	0.00	0.00	0.00	0.00	0.00	0.00	0.17	0.00	0.00	0.00	0.00
PTHLH		0.03	0.03	0.05	0.08	0.12	0.04	0.11	0.01	0.34	0.21	0.14	0.07	0.08	0.16	0.00	0.01	0.06	0.90	0.01	0.04	0.04	0.11	0.10	0.11	0.41	0.02	0.10	2.26	0.05	0.03	0.88	0.03	0.04	0.04	0.01	0.16	0.03	0.67	0.17	0.09	0.27	0.01	0.24	0.04	0.20	0.39	0.02	0.46
VN1R79P		0.00	0.00	0.00	0.00	0.00	0.00	0.00	0.00	0.00	0.00	0.00	0.00	0.00	0.00	0.04	0.00	0.00	0.00	0.00	0.00	0.00	0.00	0.00	0.00	0.00	0.00	0.00	0.00	0.00	0.00	0.00	0.00	0.00	0.00	0.00	0.00	0.00	0.00	0.00	0.00	0.00	0.00	0.00	0.00	0.00	0.00	0.00	0.00
AC051619.8		0.00	0.00	0.00	0.00	0.00	0.00	0.00	0.00	0.00	0.00	0.00	0.00	0.00	0.00	0.00	0.00	0.00	0.00	0.00	0.00	0.05	0.00	0.00	0.00	0.00	0.00	0.00	0.00	0.00	0.00	0.00	0.00	0.00	0.00	0.00	0.00	0.24	0.00	0.00	0.00	0.00	0.00	0.00	0.00	0.00	0.00	0.00	0.00
MRPS21		43.06	96.92	24.47	44.41	18.74	36.15	29.11	15.23	58.19	20.72	39.17	21.63	64.31	17.95	21.02	27.05	62.37	36.78	22.86	33.90	17.52	24.31	30.20	51.61	19.41	34.03	48.05	49.86	147.12	42.73	19.03	48.63	56.83	59.09	21.43	16.73	89.72	72.06	24.67	29.83	16.14	57.88	28.02	21.24	24.95	11.46	28.79	24.66
ZNF611		1.34	0.03	0.18	0.02	0.22	0.12	0.29	0.19	0.06	0.11	0.52	0.23	0.04	0.27	0.07	0.17	0.09	0.19	0.58	0.09	0.17	0.19	0.31	0.04	0.53	0.02	0.29	0.95	0.07	0.09	0.25	0.18	0.05	0.04	0.15	0.42	0.05	0.48	0.21	0.11	0.54	0.10	0.11	0.47	0.34	0.25	0.04	0.22
TRIM28		23.95	18.51	15.02	22.98	20.92	33.09	26.72	16.00	35.78	46.02	20.86	24.68	20.92	15.94	30.59	10.39	16.55	35.00	20.62	44.42	19.48	19.40	36.94	41.98	24.56	25.28	27.05	40.74	26.26	28.09	24.12	35.60	28.44	28.34	22.48	22.47	24.37	55.33	31.50	45.71	25.97	18.68	30.78	21.36	27.76	17.56	28.60	15.32
AC021594.2		0.00	0.00	0.00	0.04	0.00	0.00	0.00	0.00	0.00	0.06	0.00	0.00	0.00	0.00	0.04	0.00	0.05	0.00	0.00	0.00	0.00	0.00	0.00	0.00	0.03	0.00	0.00	0.00	0.00	0.00	0.00	0.00	0.00	0.00	0.00	0.00	0.07	0.00	0.00	0.03	0.00	0.00	0.00	0.00	0.00	0.00	0.00	0.00
AC239859.6		0.00	1.04	0.00	0.09	0.00	0.17	0.00	0.21	1.23	0.15	0.23	0.28	0.13	0.09	0.00	0.42	0.61	0.00	0.09	0.18	0.07	0.28	0.40	0.11	0.93	0.09	0.00	0.84	0.74	0.00	0.18	0.10	0.34	0.23	0.11	0.13	0.51	0.44	0.26	0.45	0.53	0.65	0.29	0.08	0.26	0.10	0.10	0.46
LAS1L		7.74	10.81	4.04	4.60	4.55	7.86	5.57	3.60	7.25	5.22	11.29	4.46	6.89	3.74	6.45	2.70	5.43	6.97	5.61	9.16	4.14	4.59	7.80	5.45	5.15	5.87	5.22	6.49	7.66	4.76	4.11	6.12	3.50	5.36	5.17	4.42	7.61	9.41	5.45	6.60	7.19	7.13	5.00	5.30	4.80	3.73	5.77	4.75
CCDC30		0.02	0.01	0.04	0.03	0.06	0.02	0.04	0.03	0.00	0.06	0.04	0.03	0.03	0.03	0.01	0.04	0.02	0.03	0.03	0.04	0.03	0.03	0.05	0.04	0.05	0.03	0.04	0.01	0.01	0.04	0.07	0.03	0.02	0.04	0.04	0.11	0.04	0.01	0.05	0.02	0.03	0.02	0.04	0.07	0.06	0.05	0.03	0.04
SPATA31D2P		0.00	0.00	0.00	0.00	0.00	0.00	0.00	0.00	0.00	0.00	0.00	0.00	0.00	0.00	0.00	0.00	0.00	0.00	0.00	0.00	0.00	0.00	0.00	0.00	0.00	0.00	0.00	0.00	0.00	0.00	0.00	0.00	0.00	0.00	0.00	0.00	0.00	0.00	0.00	0.00	0.00	0.00	0.00	0.00	0.00	0.00	0.00	0.00
LINC02285		0.10	0.05	0.04	0.00	0.15	0.04	0.08	0.05	0.03	0.17	0.05	0.23	0.00	0.04	0.17	0.02	0.22	0.15	0.02	0.06	0.14	0.05	0.00	0.10	0.17	0.08	0.29	0.19	0.50	0.09	0.04	0.02	0.12	0.11	0.19	0.09	0.27	0.13	0.25	0.17	0.03	0.21	0.09	0.08	0.10	0.20	0.00	0.10
PRSS8		0.05	0.68	0.02	11.73	9.48	0.07	0.11	1.60	0.00	1.20	0.05	6.99	0.03	2.94	0.01	0.04	0.14	0.61	17.70	0.37	0.89	5.31	0.10	2.24	1.30	0.07	2.97	13.22	1.22	0.01	5.99	0.93	0.00	4.37	11.74	15.92	3.96	1.89	2.52	5.40	18.42	6.80	4.45	6.16	5.09	2.06	2.13	9.79
RNU6-836P		0.00	0.00	0.00	0.00	0.00	0.00	0.00	0.00	0.00	0.00	0.00	0.00	0.00	0.00	0.00	0.00	0.00	0.00	0.00	0.00	0.00	0.00	0.00	0.00	0.00	0.00	0.00	0.00	0.00	0.00	0.00	0.00	0.00	0.00	0.00	0.00	0.00	0.00	0.00	0.00	0.00	0.00	0.00	0.00	0.00	0.00	0.00	0.00
RNA5SP323		0.00	0.00	0.00	0.00	0.00	0.00	0.00	0.00	0.00	0.00	0.00	0.00	0.00	0.00	0.00	0.00	0.00	0.00	0.00	0.00	0.00	0.00	0.00	0.00	0.00	0.00	0.00	0.00	0.00	0.00	0.00	0.00	0.00	0.00	0.00	0.00	0.00	0.00	0.00	0.00	0.00	0.00	0.00	0.00	0.00	0.00	0.00	0.00
RASEF		2.27	0.18	0.41	0.01	0.32	0.63	1.37	0.11	0.64	2.51	1.26	0.72	0.09	1.54	0.92	0.37	0.17	0.11	0.01	0.94	0.50	0.09	1.41	0.09	0.29	0.02	0.89	1.58	1.28	1.89	0.07	0.52	0.02	0.19	0.01	0.76	0.39	1.47	0.11	0.79	0.02	0.30	1.07	0.39	0.92	0.93	0.01	0.51
AP000350.6		0.07	0.00	0.16	0.04	0.00	0.33	0.00	0.10	0.02	0.04	0.09	0.02	0.01	0.07	0.00	0.08	0.01	0.00	0.25	0.05	0.00	0.10	0.06	0.00	0.10	0.00	0.01	0.08	0.01	0.08	0.03	0.00	0.08	0.01	0.05	0.00	0.04	0.02	0.05	0.01	0.12	0.01	0.20	0.16	0.15	0.08	0.00	0.00
SEC16A		20.64	8.35	7.71	20.26	7.05	10.50	6.75	10.08	9.99	9.24	22.14	9.26	4.20	11.59	12.00	11.11	7.23	11.58	9.54	8.82	11.75	9.57	11.60	9.93	6.62	6.95	7.58	15.59	13.92	15.10	18.25	7.99	16.65	7.15	13.11	11.66	8.40	9.92	13.52	8.06	8.44	6.89	8.83	14.99	11.46	10.55	14.51	7.12
AL357033.2		0.00	0.00	0.29	0.00	0.19	0.65	0.03	0.09	0.00	0.00	0.00	0.05	0.04	0.00	0.00	0.09	0.00	0.00	1.42	0.00	0.04	0.29	0.02	0.10	0.58	0.00	0.06	0.00	0.00	0.00	0.00	0.06	0.00	0.00	0.03	0.07	0.00	0.02	0.10	0.00	1.74	0.00	0.00	0.82	0.05	0.03	0.03	0.09
LINC01065		0.00	0.00	0.00	0.00	0.00	0.00	0.00	0.00	0.00	0.00	0.00	0.00	0.00	0.00	0.00	0.00	0.00	0.00	0.00	0.00	0.00	0.00	0.00	0.00	0.00	0.00	0.00	0.00	0.00	0.00	0.00	0.00	0.00	0.00	0.00	0.00	0.00	0.00	0.00	0.00	0.00	0.00	0.00	0.00	0.00	0.00	0.00	0.00
RBM22P2		0.00	0.00	0.02	0.00	0.01	0.05	0.01	0.01	0.02	0.07	0.04	0.03	0.00	0.02	0.01	0.00	0.00	0.01	0.04	0.05	0.02	0.01	0.00	0.09	0.00	0.02	0.05	0.01	0.02	0.04	0.05	0.02	0.04	0.00	0.00	0.08	0.02	0.10	0.02	0.06	0.03	0.00	0.02	0.03	0.01	0.05	0.05	0.00
KCNK16		0.00	0.00	0.00	0.00	0.00	0.00	0.00	0.00	0.00	0.00	0.00	0.00	0.00	0.00	0.00	0.00	0.00	0.00	0.00	0.00	0.02	0.00	0.00	0.00	0.02	0.00	0.00	0.00	0.00	0.00	0.00	0.00	0.00	0.00	0.00	0.00	0.00	0.00	0.00	0.01	0.00	0.00	0.00	0.00	0.00	0.00	0.02	0.00
SEMA5A		1.33	0.35	0.17	0.72	2.10	0.79	2.41	0.75	0.18	0.84	0.79	1.12	0.64	0.83	1.44	1.00	0.12	0.98	0.52	0.89	0.37	0.90	1.91	0.52	2.01	0.03	1.11	0.70	0.32	0.50	0.40	0.38	0.63	0.22	1.73	2.01	1.23	1.20	0.79	0.67	0.71	1.41	1.35	0.66	1.56	0.77	0.25	0.80
LHX8		0.00	0.00	0.00	0.00	0.00	0.00	0.00	0.00	0.00	0.00	0.00	0.00	0.00	0.00	0.00	0.00	0.00	0.00	0.00	0.00	0.00	0.02	0.00	0.00	0.00	0.00	0.00	0.00	0.00	0.00	0.00	0.00	0.00	0.00	0.00	0.00	0.00	0.00	0.00	0.00	0.01	0.00	0.00	0.00	0.00	0.00	0.01	0.00
AC009065.3		0.00	0.00	0.00	0.00	0.00	0.03	0.03	0.00	0.00	0.00	0.00	0.03	0.00	0.00	0.00	0.04	0.00	0.00	0.03	0.03	0.02	0.05	0.08	0.00	0.00	0.00	0.00	0.00	0.00	0.00	0.00	0.00	0.00	0.00	0.00	0.00	0.00	0.03	0.03	0.00	0.00	0.04	0.03	0.03	0.00	0.00	0.03	0.00
TTLL5		0.88	0.16	0.33	0.44	0.67	0.42	0.56	0.72	0.51	0.37	0.75	0.47	0.40	0.62	0.58	0.42	0.34	0.75	0.54	0.47	0.70	0.46	1.12	0.38	0.74	0.57	0.48	0.75	0.22	0.47	0.47	0.63	0.34	0.14	0.78	0.68	0.77	0.52	0.60	0.45	0.45	0.61	0.69	0.77	0.59	0.53	0.43	0.59
HNRNPA2B1		58.42	32.58	36.44	35.72	43.94	54.73	44.97	33.37	46.40	43.81	59.31	34.82	38.95	32.25	46.96	39.83	25.52	47.26	37.73	69.74	47.43	50.98	76.02	38.52	49.74	49.93	46.36	61.48	36.69	62.26	38.37	34.65	46.06	26.07	41.83	49.15	42.80	68.09	48.55	57.14	61.97	42.45	55.34	44.77	41.36	38.13	41.45	33.62
FCRL2		0.00	0.01	0.02	0.00	0.01	0.00	0.02	0.00	0.01	0.01	0.01	0.11	0.00	0.01	0.00	0.02	0.01	0.05	0.00	0.00	0.02	0.00	0.00	0.11	0.00	0.01	0.12	0.03	0.01	0.02	0.00	0.00	0.05	0.00	0.04	0.03	0.00	0.04	0.03	0.01	0.00	0.01	0.01	0.01	0.00	0.03	0.00	0.03
RPL10P5		0.00	0.00	0.00	0.00	0.00	0.09	0.00	0.00	0.00	0.00	0.04	0.00	0.00	0.03	0.03	0.00	0.04	0.03	0.03	0.03	0.00	0.02	0.00	0.00	0.03	0.00	0.03	0.00	0.00	0.00	0.03	0.03	0.00	0.04	0.04	0.00	0.06	0.00	0.03	0.00	0.03	0.04	0.03	0.03	0.00	0.00	0.00	0.00
MIR5687		0.00	0.00	0.00	0.00	0.00	0.00	0.00	0.00	0.00	0.00	0.00	0.00	0.00	0.00	0.00	0.00	0.00	0.00	0.00	0.00	0.00	0.00	0.00	0.00	0.00	0.00	0.00	0.00	0.00	0.00	0.00	0.00	0.00	0.00	0.00	0.00	0.00	0.20	0.00	0.00	0.00	0.00	0.00	0.00	0.00	0.00	0.00	0.00
RNU6-1340P		0.00	0.00	0.00	0.00	0.00	0.00	0.00	0.00	0.00	0.00	0.00	0.00	0.00	0.00	0.00	0.00	0.00	0.00	0.00	0.00	0.00	0.00	0.00	0.00	0.00	0.00	0.00	0.00	0.00	0.00	0.00	0.00	0.00	0.00	0.00	0.00	0.00	0.00	0.00	0.00	0.00	0.00	0.00	0.00	0.00	0.00	0.00	0.00
AC027369.2		0.00	0.00	0.00	0.00	0.00	0.00	0.00	0.00	0.00	0.00	0.00	0.00	0.00	0.00	0.00	0.00	0.00	0.00	0.00	0.00	0.00	0.00	0.00	0.00	0.00	0.00	0.00	0.00	0.00	0.00	0.00	0.00	0.00	0.00	0.00	0.00	0.00	0.00	0.00	0.00	0.00	0.00	0.00	0.00	0.00	0.00	0.00	0.00
AC022400.3		0.01	0.00	0.01	0.00	0.02	0.01	0.00	0.00	0.01	0.01	0.01	0.02	0.00	0.00	0.01	0.00	0.00	0.01	0.00	0.00	0.01	0.00	0.00	0.00	0.01	0.02	0.00	0.01	0.00	0.01	0.01	0.00	0.01	0.00	0.01	0.00	0.00	0.01	0.00	0.00	0.01	0.00	0.01	0.00	0.01	0.00	0.00	0.00
AL359893.1		0.33	0.74	0.35	1.15	3.82	0.91	0.29	0.84	3.71	0.97	1.27	2.86	1.09	14.83	1.30	1.93	1.01	2.99	6.50	1.22	1.02	1.59	3.29	1.21	0.49	1.33	0.47	0.52	1.94	1.23	1.27	3.03	0.94	1.35	0.69	1.03	1.45	0.37	1.24	2.38	0.19	2.08	0.47	0.42	1.50	10.07	2.12	0.40
SHANK3		5.49	1.27	5.78	3.23	2.48	5.44	5.75	5.44	2.88	3.41	4.01	3.51	3.74	7.45	6.13	1.94	0.89	7.12	4.16	6.06	4.51	3.00	2.35	2.52	8.77	3.46	4.30	4.71	1.35	4.81	6.16	3.22	5.65	1.83	8.86	4.26	2.99	3.64	4.15	5.73	5.00	2.17	5.78	13.13	6.97	9.64	4.25	2.32
AC020910.6		0.00	0.00	0.01	0.00	0.00	0.01	0.01	0.00	0.00	0.02	0.00	0.00	0.00	0.01	0.00	0.00	0.00	0.00	0.00	0.00	0.00	0.00	0.01	0.00	0.00	0.00	0.00	0.00	0.00	0.00	0.00	0.00	0.00	0.00	0.00	0.00	0.00	0.01	0.00	0.00	0.00	0.00	0.00	0.04	0.01	0.00	0.00	0.00
IMPAD1		21.61	8.16	8.37	7.71	11.25	8.80	11.62	7.68	7.24	8.00	19.73	6.72	5.42	11.29	15.24	10.78	2.08	20.95	11.58	14.85	13.16	10.04	5.42	4.94	9.37	14.10	6.05	20.06	8.33	15.66	6.83	19.34	11.93	14.69	18.65	11.96	7.27	19.09	12.73	22.67	9.40	5.47	16.22	14.11	7.66	9.22	17.97	9.54
IP6K1		3.80	3.69	3.90	4.82	2.17	3.24	6.55	2.93	9.85	3.51	6.87	4.45	2.74	4.69	5.66	3.57	2.89	8.71	7.47	7.19	4.52	2.34	6.62	5.06	4.81	8.94	4.91	11.48	5.25	9.38	6.68	3.68	5.57	5.55	5.07	4.34	6.38	8.58	4.75	6.67	5.58	3.42	5.46	9.40	6.85	3.97	6.83	2.13
AC093698.1		0.00	0.00	0.00	0.00	0.02	0.03	0.03	0.00	0.00	0.00	0.00	0.00	0.05	0.03	0.00	0.00	0.00	0.04	0.00	0.00	0.00	0.05	0.03	0.00	0.00	0.00	0.04	0.04	0.07	0.00	0.00	0.04	0.00	0.04	0.00	0.00	0.00	0.00	0.00	0.03	0.00	0.00	0.00	0.00	0.03	0.00	0.00	0.00
RNA5SP190		0.00	0.00	0.00	0.00	0.00	0.16	0.00	0.00	0.00	0.00	0.00	0.17	0.00	0.00	0.00	0.00	0.00	0.18	0.00	0.00	0.00	0.00	0.00	0.00	0.00	0.00	0.00	0.00	0.00	0.00	0.00	0.17	0.00	0.00	0.00	0.00	0.00	0.00	0.00	0.00	0.00	0.00	0.00	0.00	0.00	0.18	0.00	0.28
AC010255.3		0.00	0.00	0.00	0.00	0.00	0.00	0.00	0.01	0.00	0.00	0.00	0.00	0.02	0.00	0.00	0.00	0.00	0.00	0.00	0.00	0.00	0.00	0.00	0.00	0.00	0.00	0.00	0.00	0.00	0.00	0.01	0.00	0.00	0.02	0.00	0.00	0.00	0.00	0.00	0.01	0.00	0.00	0.00	0.00	0.00	0.00	0.00	0.00
AL034428.1		0.00	0.00	0.00	0.00	0.00	0.00	0.01	0.01	0.00	0.00	0.00	0.00	0.00	0.00	0.00	0.00	0.00	0.00	0.00	0.00	0.00	0.03	0.01	0.00	0.01	0.00	0.00	0.00	0.00	0.00	0.00	0.00	0.02	0.00	0.00	0.02	0.00	0.00	0.00	0.00	0.00	0.00	0.01	0.02	0.00	0.00	0.00	0.00
SLC35F4		0.00	0.00	0.00	0.00	0.00	0.00	0.00	0.01	0.00	0.01	0.01	0.00	0.00	0.00	0.00	0.01	0.01	0.00	0.00	0.00	0.01	0.00	0.00	0.00	0.00	0.01	0.00	0.01	0.01	0.00	0.00	0.00	0.00	0.00	0.00	0.01	0.00	0.00	0.00	0.00	0.00	0.00	0.00	0.00	0.02	0.00	0.00	0.00
BID		5.41	14.66	2.02	7.47	5.99	11.44	10.03	4.52	10.93	7.30	12.17	6.62	6.27	4.00	20.96	5.15	4.86	11.58	1.52	26.65	3.96	6.34	8.88	8.91	6.83	5.52	9.23	10.89	16.64	9.84	6.38	5.69	7.72	9.15	6.54	5.35	15.66	17.05	11.21	9.49	14.08	7.52	11.90	1.54	4.81	4.08	11.78	6.52
COX7CP1		0.84	0.66	0.83	0.10	0.37	1.34	0.10	0.35	1.21	0.17	0.75	0.31	1.18	0.40	0.10	1.06	0.27	0.00	0.48	0.60	0.30	0.24	0.80	0.87	0.37	0.63	0.97	0.12	1.03	0.00	0.60	0.74	0.38	0.13	0.24	0.14	0.38	0.57	0.29	0.75	1.09	0.14	0.32	1.48	0.29	0.43	0.56	0.86
AL445646.1		0.00	0.07	0.00	0.00	0.00	0.00	0.00	0.00	0.00	0.00	0.00	0.00	0.00	0.00	0.00	0.00	0.00	0.00	0.00	0.00	0.00	0.00	0.00	0.00	0.00	0.00	0.00	0.00	0.00	0.00	0.00	0.00	0.00	0.00	0.00	0.00	0.00	0.07	0.00	0.00	0.00	0.00	0.00	0.00	0.00	0.00	0.00	0.00
HNRNPCP8		0.00	0.00	0.00	0.02	0.00	0.06	0.00	0.03	0.07	0.00	0.05	0.00	0.03	0.00	0.00	0.03	0.00	0.02	0.02	0.02	0.02	0.00	0.00	0.03	0.02	0.05	0.00	0.03	0.00	0.00	0.00	0.02	0.00	0.00	0.00	0.03	0.00	0.00	0.00	0.00	0.04	0.03	0.02	0.00	0.00	0.00	0.00	0.00
AC090286.2		0.00	0.00	0.03	0.06	0.05	0.06	0.00	0.04	0.00	0.05	0.00	0.10	0.00	0.03	0.00	0.04	0.00	0.00	0.00	0.10	0.02	0.00	0.06	0.00	0.06	0.10	0.04	0.04	0.00	0.07	0.07	0.00	0.00	0.04	0.00	0.00	0.12	0.03	0.03	0.00	0.00	0.00	0.03	0.06	0.03	0.04	0.04	0.00
CTXN3		0.00	0.00	0.00	0.00	0.00	0.00	0.00	0.00	0.00	0.00	0.00	0.00	0.00	0.00	0.00	0.00	0.00	0.00	0.00	0.00	0.00	0.00	0.00	0.00	0.00	0.00	0.00	0.00	0.00	0.00	0.00	0.00	0.00	0.00	0.00	0.00	0.00	0.00	0.00	0.00	0.00	0.00	0.00	0.00	0.00	0.00	0.00	0.00
SNHG17		3.88	1.64	3.21	3.19	2.30	1.47	1.53	1.11	3.51	1.23	2.79	0.84	3.50	1.21	1.20	1.54	3.53	5.94	1.45	9.24	1.07	2.18	1.49	1.40	1.08	3.93	2.80	3.25	3.62	1.67	0.78	4.58	2.37	6.02	2.97	1.46	2.50	2.75	1.93	2.98	1.58	1.44	5.74	1.57	1.45	1.16	1.92	3.80
COL6A2		14.29	35.82	6.27	13.34	35.42	17.18	61.72	20.41	4.57	22.13	19.75	28.72	22.31	7.67	7.65	8.10	1.62	15.24	18.54	34.90	12.98	14.54	5.06	35.84	71.80	1.37	47.81	19.38	9.58	36.76	18.75	32.13	27.35	5.10	67.70	32.26	5.57	43.40	37.68	44.68	5.65	8.79	39.42	18.89	72.31	13.62	13.94	47.83
LINC00892		0.10	0.12	0.05	0.14	0.01	0.03	0.08	0.05	0.09	0.12	0.19	0.12	0.04	0.04	0.09	0.02	0.08	0.04	0.03	0.20	0.06	0.02	0.03	0.11	0.07	0.01	0.28	0.15	0.23	0.16	0.00	0.07	0.21	0.21	0.19	0.14	0.17	0.26	0.29	0.11	0.00	1.07	0.12	0.02	0.15	0.09	0.03	0.10
AC095057.2		0.00	0.00	0.00	0.00	0.00	0.00	0.00	0.00	0.00	0.00	0.00	0.00	0.00	0.00	0.00	0.00	0.00	0.00	0.00	0.00	0.00	0.00	0.00	0.00	0.00	0.00	0.00	0.00	0.00	0.00	0.00	0.00	0.00	0.00	0.00	0.00	0.00	0.00	0.00	0.00	0.00	0.00	0.00	0.00	0.00	0.04	0.00	0.00
TAS2R15P		0.14	0.00	0.15	0.02	0.03	0.12	0.16	0.12	0.03	0.10	0.05	0.06	0.00	0.06	0.04	0.07	0.00	0.09	0.08	0.04	0.02	0.08	0.20	0.00	0.02	0.04	0.00	0.05	0.04	0.19	0.02	0.04	0.04	0.00	0.10	0.15	0.00	0.00	0.00	0.12	0.02	0.00	0.02	0.10	0.06	0.07	0.05	0.00
HMGN1P15		0.00	0.00	0.00	0.00	0.00	0.00	0.00	0.00	0.00	0.00	0.00	0.00	0.00	0.00	0.00	0.00	0.00	0.00	0.00	0.00	0.00	0.00	0.00	0.00	0.00	0.00	0.00	0.00	0.00	0.00	0.00	0.00	0.00	0.00	0.00	0.00	0.00	0.00	0.00	0.00	0.00	0.00	0.00	0.06	0.00	0.00	0.00	0.00
SAPCD2P2		0.00	0.00	0.00	0.00	0.00	0.00	0.00	0.00	0.00	0.00	0.00	0.00	0.00	0.00	0.00	0.00	0.00	0.00	0.00	0.00	0.01	0.00	0.00	0.00	0.00	0.00	0.00	0.00	0.00	0.00	0.00	0.00	0.00	0.00	0.00	0.00	0.00	0.00	0.00	0.00	0.00	0.00	0.00	0.00	0.00	0.00	0.00	0.00
RPE		6.90	2.04	3.90	3.72	4.11	5.16	5.29	4.27	2.92	4.02	4.10	3.76	4.03	4.11	5.55	4.41	1.63	4.65	2.20	6.04	3.99	3.79	4.31	3.62	4.39	5.82	5.74	5.29	2.57	4.25	4.20	3.73	3.58	2.05	6.82	4.12	3.45	7.03	4.46	4.31	7.73	3.13	5.18	5.39	4.32	3.58	5.49	3.18
AP001007.1		0.00	0.00	0.00	0.00	0.00	0.00	0.00	0.00	0.00	0.00	0.00	0.00	0.00	0.00	0.00	0.00	0.00	0.00	0.03	0.00	0.00	0.00	0.00	0.00	0.00	0.00	0.00	0.00	0.00	0.00	0.00	0.00	0.00	0.00	0.00	0.00	0.00	0.00	0.00	0.00	0.00	0.00	0.00	0.00	0.00	0.00	0.00	0.00
IGHD5-24		0.00	0.00	0.00	0.00	0.00	0.00	0.00	0.00	0.00	0.00	0.00	0.00	0.00	0.00	0.00	0.00	0.00	0.00	0.00	0.00	0.00	0.00	0.00	0.00	0.00	0.00	0.00	0.00	0.00	0.00	0.00	0.00	0.00	0.00	0.00	0.00	0.00	0.00	0.00	0.00	0.00	0.00	0.00	0.00	0.00	0.00	0.00	0.00
AC096745.1		0.00	0.00	0.00	0.00	0.00	0.00	0.00	0.00	0.00	0.00	0.00	0.00	0.00	0.00	0.00	0.00	0.00	0.00	0.00	0.00	0.00	0.00	0.00	0.00	0.00	0.00	0.00	0.00	0.00	0.00	0.00	0.00	0.00	0.00	0.00	0.00	0.00	0.00	0.00	0.00	0.00	0.00	0.00	0.00	0.00	0.00	0.00	0.00
SPTLC1P4		0.00	0.00	0.00	0.00	0.00	0.00	0.00	0.00	0.00	0.00	0.00	0.00	0.00	0.00	0.00	0.00	0.00	0.00	0.07	0.00	0.05	0.00	0.00	0.00	0.07	0.00	0.00	0.00	0.00	0.00	0.00	0.00	0.00	0.00	0.00	0.00	0.00	0.00	0.07	0.00	0.00	0.00	0.00	0.00	0.00	0.00	0.00	0.00
CEP70		4.53	1.27	2.94	1.02	2.07	2.63	3.60	2.65	1.84	4.64	1.08	3.29	3.81	4.36	1.56	5.52	2.08	2.30	4.42	3.25	2.74	2.57	5.41	2.31	2.27	3.68	2.19	5.00	1.20	4.07	3.13	3.23	2.29	1.11	3.57	2.59	3.70	1.25	2.11	2.57	3.87	4.05	2.03	3.72	2.48	1.62	2.26	2.25
DNAL4		4.97	2.09	1.96	3.47	2.17	2.00	2.65	1.90	3.70	3.26	2.72	2.49	2.18	1.36	2.03	2.19	0.85	3.54	1.45	3.79	2.84	2.63	1.54	2.95	3.96	3.44	3.52	3.30	2.68	3.25	2.75	3.08	3.91	2.94	4.04	2.95	2.45	3.87	2.85	4.98	2.49	3.13	2.58	2.71	3.20	2.24	2.78	2.78
AC074366.1		0.00	0.00	0.00	0.00	0.00	0.02	0.00	0.02	0.00	0.00	0.00	0.00	0.03	0.00	0.00	0.00	0.00	0.02	0.00	0.02	0.00	0.00	0.02	0.02	0.00	0.00	0.00	0.04	0.00	0.00	0.00	0.00	0.00	0.00	0.00	0.00	0.07	0.00	0.00	0.00	0.01	0.00	0.00	0.00	0.00	0.00	0.00	0.00
AL356056.3		1.30	0.14	4.95	2.15	3.82	1.13	1.50	2.30	1.16	1.10	1.92	3.69	4.27	3.20	1.03	1.11	1.51	1.32	0.03	1.87	3.97	5.85	4.28	0.83	0.07	4.14	0.83	3.97	0.36	1.06	2.71	4.73	3.11	1.26	3.08	7.42	0.66	0.77	1.39	1.57	0.87	2.07	1.37	1.20	1.85	2.90	1.12	0.24
ANXA3		0.10	0.03	0.06	0.06	0.47	0.10	0.17	0.27	0.07	0.35	0.14	0.67	0.06	0.13	0.02	0.07	0.02	0.36	0.05	0.10	0.32	0.36	0.02	0.18	0.21	0.09	0.23	0.13	0.06	0.14	0.55	0.25	0.09	0.01	0.15	1.72	0.00	0.16	0.21	0.08	0.39	0.22	0.14	0.17	0.56	0.21	0.24	1.66
SNORD38A		0.00	0.00	0.00	0.00	0.00	0.00	0.00	0.00	0.00	0.00	0.00	0.00	0.00	0.00	0.00	0.00	0.00	0.00	0.00	0.00	0.00	0.00	0.00	0.34	0.00	0.00	0.00	0.00	0.00	0.00	0.00	0.00	0.00	0.00	0.00	0.00	0.00	0.00	0.00	0.23	0.00	0.00	0.00	0.00	0.00	0.00	0.00	0.00
RNU6-327P		0.00	0.00	0.00	0.00	0.00	0.00	0.00	0.00	0.00	0.00	0.00	0.00	0.00	0.00	0.00	0.00	0.00	0.00	0.00	0.00	0.00	0.00	0.00	0.00	0.00	0.00	0.00	0.00	0.00	0.00	0.00	0.00	0.00	0.00	0.00	0.00	0.00	0.00	0.00	0.00	0.00	0.00	0.00	0.00	0.00	0.00	0.00	0.00
ZNF197-AS1		0.10	0.00	0.03	0.00	0.00	0.00	0.06	0.00	0.00	0.05	0.04	0.00	0.00	0.00	0.00	0.04	0.08	0.03	0.03	0.00	0.02	0.02	0.05	0.00	0.03	0.06	0.00	0.04	0.06	0.00	0.09	0.00	0.00	0.00	0.11	0.00	0.00	0.00	0.15	0.13	0.21	0.09	0.10	0.06	0.06	0.03	0.00	0.00
AL450313.1		0.00	0.00	0.00	0.00	0.00	0.00	0.00	0.05	0.00	0.00	0.00	0.00	0.00	0.00	0.00	0.00	0.00	0.00	0.00	0.00	0.00	0.00	0.00	0.00	0.00	0.00	0.00	0.05	0.00	0.00	0.00	0.00	0.00	0.00	0.00	0.00	0.00	0.00	0.00	0.00	0.00	0.00	0.00	0.00	0.00	0.00	0.00	0.07
LINC02406		0.00	0.00	0.03	0.00	0.00	0.00	0.00	0.00	0.00	0.00	0.00	0.00	0.00	0.00	0.00	0.00	0.00	0.00	0.00	0.00	0.00	0.00	0.00	0.00	0.00	0.00	0.00	0.00	0.00	0.00	0.00	0.00	0.00	0.00	0.00	0.00	0.00	0.00	0.00	0.00	0.00	0.00	0.00	0.00	0.00	0.00	0.00	0.00
LINC02594		0.06	0.00	0.00	0.00	0.03	0.10	0.14	0.08	0.00	0.00	0.04	0.00	0.00	0.03	0.00	0.00	0.00	0.04	0.00	0.00	0.00	0.00	0.03	0.00	0.07	0.04	0.04	0.00	0.00	0.12	0.00	0.00	0.07	0.00	0.00	0.00	0.00	0.00	0.00	0.00	0.00	0.00	0.04	0.00	0.03	0.00	0.00	0.00
DAAM1		3.99	0.67	2.16	0.83	2.66	2.52	1.65	1.33	1.04	0.89	2.46	1.56	7.05	2.72	0.80	1.63	1.13	2.43	1.61	0.98	3.70	2.35	2.28	0.81	1.79	8.68	1.09	2.20	0.46	1.69	1.79	6.24	0.83	0.33	1.73	2.47	1.14	1.00	1.31	1.55	0.93	0.98	1.32	2.44	1.81	2.23	1.14	2.56
RN7SKP268		0.00	0.00	0.00	0.00	0.00	0.00	0.00	0.00	0.00	0.00	0.00	0.00	0.00	0.00	0.00	0.00	0.00	0.00	0.00	0.00	0.00	0.00	0.00	0.00	0.00	0.00	0.00	0.00	0.00	0.00	0.00	0.00	0.00	0.00	0.00	0.00	0.00	0.00	0.00	0.00	0.00	0.00	0.00	0.00	0.00	0.00	0.00	0.00
RNU1-14P		0.00	0.00	0.00	0.00	0.00	0.00	0.00	0.00	0.00	0.00	0.00	0.00	0.00	0.00	0.00	0.00	0.00	0.00	0.00	0.00	0.00	0.00	0.00	0.00	0.00	0.00	0.00	0.00	0.00	0.00	0.00	0.00	0.00	0.00	0.00	0.00	0.00	0.00	0.00	0.00	0.00	0.00	0.00	0.00	0.00	0.00	0.00	0.00
TESC-AS1		0.00	0.32	0.00	0.04	0.07	0.02	0.21	0.02	0.06	0.06	0.07	0.15	0.05	0.35	0.02	0.19	0.72	0.04	0.00	0.00	0.01	0.01	0.00	0.09	0.32	0.00	0.16	0.04	0.22	0.06	0.07	0.04	0.00	0.07	0.13	0.10	0.03	0.07	0.07	0.02	0.08	0.00	0.04	0.00	0.05	0.00	0.67	0.19
AC120024.1		0.00	0.02	0.02	0.00	0.09	0.09	0.06	0.07	0.00	0.10	0.05	0.04	0.03	0.04	0.06	0.05	0.00	0.06	0.09	0.10	0.06	0.08	0.07	0.02	0.04	0.14	0.04	0.07	0.00	0.00	0.02	0.12	0.00	0.15	0.07	0.08	0.18	0.03	0.06	0.03	0.02	0.03	0.08	0.11	0.06	0.02	0.02	0.03
AC007622.2		0.04	0.02	0.01	0.02	0.02	0.02	0.03	0.06	0.05	0.02	0.03	0.01	0.02	0.01	0.03	0.12	0.00	0.10	0.04	0.03	0.04	0.03	0.07	0.00	0.02	0.05	0.00	0.04	0.09	0.03	0.01	0.00	0.04	0.00	0.07	0.06	0.02	0.02	0.02	0.01	0.02	0.00	0.01	0.05	0.02	0.05	0.04	0.00
NLGN1-AS1		0.00	0.00	0.00	0.00	0.00	0.00	0.00	0.00	0.00	0.00	0.00	0.00	0.00	0.00	0.00	0.00	0.00	0.00	0.00	0.00	0.00	0.00	0.00	0.00	0.00	0.00	0.00	0.00	0.00	0.00	0.00	0.00	0.00	0.00	0.00	0.00	0.00	0.00	0.00	0.00	0.00	0.00	0.00	0.00	0.00	0.00	0.00	0.00
RNF141		6.87	1.65	2.86	1.87	2.79	2.73	3.39	2.33	1.86	2.47	4.04	2.42	2.73	3.15	1.34	2.96	1.25	3.58	3.04	2.29	2.64	2.98	3.58	1.87	3.43	3.57	2.17	2.80	3.10	4.60	2.78	1.60	2.04	1.39	3.33	3.05	2.42	3.42	2.42	2.05	2.34	2.49	2.20	4.90	2.81	2.52	2.25	2.00
CAGE1		0.00	0.00	0.01	0.00	0.00	0.01	0.00	0.01	0.01	0.00	0.00	0.00	0.00	0.00	0.00	0.00	0.00	0.00	0.01	0.01	0.01	0.00	0.02	0.00	0.01	0.00	0.01	0.00	0.10	0.00	0.01	0.02	0.00	0.00	0.01	0.00	0.07	0.02	0.01	0.00	0.01	0.00	0.01	0.00	0.02	0.00	0.00	0.00
AC130448.1		0.00	0.00	0.00	0.00	0.00	0.00	0.00	0.00	0.00	0.00	0.00	0.00	0.00	0.00	0.00	0.00	0.00	0.00	0.00	0.00	0.00	0.00	0.00	0.00	0.00	0.00	0.00	0.01	0.00	0.00	0.00	0.00	0.00	0.00	0.01	0.00	0.00	0.00	0.00	0.01	0.00	0.00	0.00	0.00	0.00	0.00	0.00	0.00
MT-TN		0.00	0.00	0.73	0.00	0.00	0.00	0.00	0.00	0.00	0.00	0.00	0.00	0.00	0.00	0.00	0.00	0.00	0.00	0.00	0.00	0.00	0.00	0.00	0.00	0.00	0.00	0.00	0.00	0.00	0.00	0.00	0.00	0.00	0.00	0.00	0.00	0.00	0.00	0.00	0.00	0.00	0.00	0.00	0.24	0.25	0.00	0.00	0.00
SKINT1L		0.00	0.01	0.00	0.02	0.01	0.04	0.00	0.00	0.00	0.00	0.00	0.03	0.00	0.02	0.00	0.00	0.00	0.01	0.00	0.00	0.01	0.01	0.00	0.00	0.00	0.00	0.01	0.01	0.00	0.00	0.03	0.01	0.00	0.01	0.02	0.04	0.00	0.02	0.00	0.03	0.00	0.00	0.01	0.00	0.02	0.03	0.00	0.00
AL513165.1		4.94	2.42	2.27	1.30	0.98	2.22	0.91	3.00	3.62	1.54	3.00	1.98	0.88	1.39	1.43	3.13	10.01	2.01	1.15	3.30	0.69	1.82	1.00	1.49	1.99	1.25	1.58	2.55	1.36	7.64	5.82	1.27	2.14	6.11	2.58	3.25	6.65	3.00	4.61	7.30	1.33	1.93	3.97	2.59	5.64	1.72	8.72	1.71
PRKDC		9.50	2.59	2.84	3.01	4.41	3.38	5.81	2.47	1.42	2.41	4.21	2.23	2.06	3.22	13.19	2.14	0.97	7.93	5.04	3.72	3.16	3.51	5.64	1.96	5.58	2.80	2.91	12.89	3.08	5.76	2.73	1.88	3.55	4.68	5.77	4.24	2.74	12.33	3.84	3.82	10.99	2.35	4.17	7.00	4.04	2.66	8.84	2.07
RNY4P23		0.00	0.00	0.00	0.00	0.00	0.00	0.00	0.00	0.00	0.00	0.00	0.00	0.00	0.00	0.00	0.00	0.00	0.00	0.00	0.00	0.00	0.00	0.00	0.00	0.00	0.00	0.00	0.00	0.00	0.00	0.00	0.00	0.00	0.00	0.00	0.00	0.00	0.00	0.00	0.00	0.00	0.00	0.00	0.00	0.00	0.00	0.00	0.00
RF00019		0.00	0.00	0.00	0.00	0.00	0.00	0.00	0.00	0.00	0.00	0.00	0.00	0.00	0.00	0.00	0.00	0.00	0.00	0.00	0.00	0.00	0.00	0.00	0.00	0.00	0.00	0.00	0.00	0.00	0.00	0.00	0.00	0.00	0.00	0.00	0.00	0.00	0.00	0.00	0.00	0.00	0.00	0.00	0.00	0.00	0.00	0.00	0.00
RNU7-160P		0.00	0.00	0.00	0.00	0.00	0.00	0.00	0.00	0.00	0.00	0.00	0.00	0.00	0.00	0.00	0.00	0.00	0.00	0.00	0.00	0.00	0.00	0.00	0.00	0.00	0.00	0.00	0.00	0.00	0.00	0.00	0.00	0.00	0.00	0.00	0.00	0.00	0.00	0.59	0.00	0.00	0.00	0.00	0.00	0.00	0.00	0.00	0.00
ADD3-AS1		0.00	0.00	0.00	0.00	0.01	0.00	0.02	0.01	0.02	0.04	0.01	0.01	0.00	0.00	0.00	0.00	0.00	0.01	0.00	0.00	0.00	0.01	0.01	0.01	0.01	0.00	0.00	0.01	0.00	0.01	0.00	0.01	0.00	0.01	0.01	0.02	0.02	0.00	0.01	0.00	0.00	0.01	0.00	0.02	0.01	0.01	0.00	0.01
AF230666.1		0.17	0.18	0.07	0.15	0.01	0.09	0.01	0.09	0.12	0.09	0.08	0.13	0.31	0.03	0.04	0.18	0.07	0.18	0.04	0.37	0.09	0.15	0.15	0.06	0.05	0.04	0.18	0.24	0.43	0.13	0.08	0.22	0.10	0.18	0.08	0.11	0.39	0.27	0.05	0.28	0.19	0.15	0.12	0.12	0.07	0.00	0.17	0.11
RNA5SP47		0.00	0.00	0.00	0.00	0.00	0.00	0.00	0.00	0.00	0.00	0.00	0.00	0.00	0.18	0.00	0.00	0.00	0.00	0.00	0.00	0.00	0.00	0.00	0.00	0.00	0.00	0.00	0.00	0.00	0.00	0.00	0.00	0.00	0.00	0.21	0.00	0.00	0.00	0.00	0.00	0.00	0.00	0.00	0.00	0.00	0.00	0.00	0.00
CTBP2P1		0.00	0.00	0.00	0.00	0.00	0.00	0.00	0.00	0.00	0.00	0.00	0.00	0.00	0.00	0.00	0.00	0.00	0.00	0.00	0.00	0.00	0.00	0.00	0.00	0.00	0.00	0.00	0.00	0.00	0.00	0.00	0.00	0.00	0.00	0.00	0.00	0.00	0.00	0.00	0.00	0.00	0.00	0.00	0.00	0.00	0.00	0.09	0.00
SLC25A11		11.29	26.92	40.09	22.13	17.18	19.55	16.91	15.42	42.37	17.99	21.04	23.23	13.91	27.84	12.99	7.35	58.59	24.02	16.81	26.80	16.23	18.26	18.89	19.02	24.40	37.20	20.35	20.25	44.39	28.72	28.16	25.01	21.53	36.15	13.61	17.68	42.52	18.51	15.36	35.79	24.27	34.68	20.48	37.16	21.42	24.44	36.65	19.12
LCK		0.33	0.67	0.31	0.97	0.79	0.26	1.25	0.62	0.76	1.25	0.87	1.97	0.31	0.45	0.88	0.90	1.56	0.97	0.54	1.61	1.09	0.28	0.15	1.77	1.38	0.10	2.87	0.85	4.50	1.66	0.14	0.65	1.30	1.36	1.04	0.96	1.01	2.34	2.02	1.42	0.21	3.11	0.72	1.06	1.84	1.11	0.40	1.54
ERGIC1		29.13	15.02	15.47	26.19	20.12	17.52	28.90	9.15	11.78	7.04	26.12	15.21	12.02	19.92	14.91	16.46	5.26	11.69	23.08	10.80	9.85	17.65	15.62	6.67	17.87	9.97	14.02	16.77	9.74	19.07	15.17	7.78	22.31	6.77	22.07	18.22	10.76	12.48	14.23	11.92	12.99	6.85	10.24	21.47	17.80	15.66	22.67	14.95
AC005208.1		0.00	0.00	0.00	0.00	0.01	0.00	0.00	0.00	0.00	0.00	0.00	0.00	0.00	0.03	0.00	0.00	0.00	0.02	0.00	0.00	0.00	0.00	0.00	0.00	0.00	0.00	0.00	0.00	0.00	0.00	0.00	0.00	0.00	0.00	0.00	0.05	0.00	0.00	0.02	0.00	0.00	0.03	0.00	0.00	0.03	0.00	0.00	0.00
AP000842.3		0.00	0.00	0.01	0.00	0.00	0.00	0.00	0.00	0.02	0.02	0.00	0.00	0.00	0.00	0.00	0.02	0.00	0.00	0.04	0.00	0.01	0.00	0.00	0.00	0.02	0.00	0.00	0.04	0.00	0.03	0.03	0.00	0.00	0.00	0.02	0.04	0.00	0.00	0.00	0.00	0.00	0.02	0.00	0.00	0.01	0.00	0.00	0.00
MTCO2P17		0.00	0.00	0.00	0.00	0.00	0.00	0.00	0.00	0.00	0.00	0.00	0.00	0.00	0.00	0.00	0.00	0.00	0.00	0.00	0.00	0.00	0.00	0.00	0.00	0.00	0.00	0.00	0.00	0.00	0.00	0.00	0.00	0.00	0.00	0.00	0.00	0.00	0.00	0.00	0.00	0.00	0.00	0.00	0.00	0.00	0.00	0.00	0.00
AC025062.1		0.00	0.25	0.00	0.15	0.28	0.29	0.06	0.35	0.05	0.05	0.04	0.18	0.44	0.06	0.85	2.03	0.12	0.06	0.00	0.00	0.07	0.77	0.03	0.67	0.36	0.12	0.52	0.07	0.31	0.03	0.24	1.14	0.28	0.12	0.07	0.09	0.11	0.07	0.17	0.05	0.00	0.04	0.29	0.08	0.17	0.03	0.13	0.10
OVOL1		0.00	0.01	0.00	0.00	0.04	0.00	0.01	0.01	0.00	0.00	0.00	0.10	0.00	0.04	0.00	0.05	0.00	0.02	0.00	0.01	0.02	0.02	0.01	0.04	0.08	0.01	0.08	3.47	0.29	0.03	0.00	0.00	0.05	0.00	0.21	0.21	0.17	0.00	0.06	0.04	0.55	0.00	0.13	0.00	0.57	0.01	0.03	0.10
MYL10		0.00	0.03	0.00	0.02	0.01	0.05	0.00	0.04	0.06	0.00	0.02	0.00	0.00	0.00	0.00	0.00	0.03	0.10	0.00	0.00	0.01	0.00	0.00	0.05	0.00	0.02	0.00	0.02	0.00	0.00	0.00	0.00	0.04	0.05	0.00	0.00	0.00	0.02	0.00	0.00	0.00	0.06	0.00	0.02	0.00	0.00	0.04	0.00
PRKCQ-AS1		0.05	0.04	0.03	0.09	0.24	0.02	0.12	0.09	0.08	0.16	0.12	0.17	0.01	0.21	0.05	0.07	0.15	0.10	0.04	0.19	0.11	0.05	0.03	0.14	0.18	0.02	0.40	0.73	0.31	0.18	0.01	0.05	0.09	0.13	0.12	0.14	0.31	0.08	0.17	0.09	0.00	0.26	0.09	0.05	0.13	0.10	0.08	0.20
AC079456.1		0.00	0.00	0.00	0.00	0.00	0.00	0.00	0.00	0.00	0.00	0.00	0.00	0.00	0.00	0.00	0.00	0.00	0.00	0.00	0.00	0.00	0.00	0.00	0.00	0.00	0.00	0.00	0.00	0.00	0.00	0.00	0.00	0.00	0.00	0.00	0.00	0.00	0.00	0.00	0.00	0.00	0.00	0.00	0.00	0.00	0.00	0.00	0.00
MYCT1		2.87	0.95	1.50	1.56	3.65	1.38	2.64	2.37	1.45	2.20	2.31	3.58	3.22	0.84	1.08	1.93	1.58	2.41	1.53	1.76	2.45	2.92	0.92	1.94	5.17	0.81	3.99	1.89	1.89	2.09	1.95	1.97	1.86	0.89	3.10	4.18	1.64	2.37	2.46	2.07	1.97	3.58	3.63	3.76	3.32	1.59	1.42	4.02
ABCB11		5.05	1.58	13.51	3.41	10.85	26.66	7.76	10.10	1.39	5.59	6.84	6.64	3.14	3.64	20.96	6.41	1.59	12.03	28.34	4.75	11.08	12.92	6.58	2.74	0.06	36.13	0.88	8.96	1.41	5.98	2.42	2.40	5.17	0.88	21.43	5.56	1.95	6.26	9.72	3.91	23.31	1.65	5.37	46.90	10.17	1.62	6.75	2.10
AL391261.2		0.00	0.00	0.02	0.00	0.15	0.05	0.00	0.03	0.00	0.00	0.00	0.05	0.00	0.07	0.00	0.00	0.03	0.00	0.00	0.05	0.39	0.02	0.00	0.03	0.02	0.00	0.03	0.00	0.00	0.03	0.02	0.00	0.00	0.00	0.00	0.00	0.00	0.00	0.00	0.02	0.00	0.00	0.05	0.02	0.02	0.16	0.03	0.13
AC068944.2		0.00	0.00	0.00	0.00	0.00	0.00	0.00	0.00	0.00	0.00	0.00	0.00	0.00	0.00	0.00	0.00	0.00	0.00	0.00	0.00	0.00	0.00	0.00	0.00	0.00	0.00	0.00	0.00	0.00	0.00	0.00	0.00	0.00	0.00	0.00	0.00	0.00	0.00	0.00	0.00	0.00	0.00	0.00	0.00	0.00	0.00	0.00	0.00
LCE4A		0.00	0.00	0.00	0.00	0.00	0.00	0.00	0.00	0.00	0.00	0.00	0.00	0.00	0.00	0.00	0.00	0.00	0.00	0.00	0.00	0.00	0.00	0.00	0.00	0.00	0.00	0.00	0.00	0.00	0.00	0.00	0.00	0.00	0.00	0.00	0.00	0.00	0.00	0.00	0.00	0.00	0.00	0.00	0.00	0.00	0.00	0.00	0.00
RUNX2-AS1		0.00	0.00	0.00	0.00	0.00	0.01	0.00	0.00	0.00	0.00	0.00	0.00	0.00	0.00	0.00	0.00	0.00	0.00	0.00	0.00	0.00	0.00	0.00	0.00	0.00	0.00	0.00	0.00	0.00	0.00	0.00	0.00	0.00	0.00	0.00	0.00	0.00	0.00	0.00	0.00	0.00	0.00	0.00	0.00	0.00	0.00	0.00	0.00
GAPDHP70		0.03	0.02	0.03	0.00	0.03	0.14	0.00	0.04	0.03	0.00	0.00	0.02	0.03	0.11	0.04	0.02	0.02	0.02	0.05	0.00	0.01	0.04	0.05	0.02	0.05	0.00	0.04	0.02	0.04	0.02	0.04	0.00	0.03	0.02	0.00	0.00	0.00	0.03	0.07	0.00	0.03	0.05	0.02	0.09	0.09	0.02	0.00	0.03
AP001010.1		0.06	0.03	0.07	0.14	0.05	0.07	0.17	0.17	0.00	0.00	0.04	0.00	0.00	0.00	0.00	0.08	0.00	0.15	0.03	0.07	0.00	0.20	0.03	0.09	0.00	0.07	0.00	0.04	0.00	0.00	0.00	0.00	0.07	0.05	0.21	0.15	0.00	0.06	0.03	0.06	0.00	0.00	0.08	0.17	0.00	0.00	0.00	0.06
AC009852.1		0.00	0.00	0.00	0.00	0.00	0.00	0.00	0.00	0.00	0.00	0.00	0.00	0.00	0.00	0.00	0.00	0.00	0.00	0.00	0.00	0.00	0.00	0.00	0.00	0.00	0.00	0.00	0.00	0.00	0.00	0.00	0.00	0.00	0.00	0.00	0.00	0.00	0.00	0.00	0.00	0.00	0.00	0.00	0.00	0.00	0.00	0.00	0.00
AL157384.1		0.00	0.00	0.00	0.00	0.01	0.01	0.00	0.00	0.00	0.00	0.00	0.00	0.00	0.00	0.00	0.00	0.00	0.00	0.00	0.00	0.00	0.01	0.02	0.01	0.00	0.01	0.00	0.00	0.00	0.00	0.01	0.01	0.00	0.00	0.01	0.00	0.00	0.01	0.01	0.00	0.00	0.00	0.01	0.00	0.00	0.00	0.00	0.01
AC007728.2		0.00	0.00	0.03	0.02	0.04	0.03	0.02	0.02	0.05	0.03	0.04	0.12	0.02	0.00	0.02	0.06	0.14	0.04	0.10	0.05	0.04	0.05	0.06	0.02	0.06	0.05	0.07	0.02	0.07	0.08	0.05	0.02	0.06	0.06	0.06	0.05	0.13	0.07	0.06	0.01	0.06	0.10	0.07	0.06	0.11	0.16	0.02	0.06
AC069281.1		0.00	0.00	0.00	0.00	0.00	0.00	0.00	0.04	0.00	0.00	0.00	0.00	0.00	0.10	0.00	0.00	0.00	0.04	0.00	0.00	0.00	0.00	0.00	0.00	0.03	0.04	0.00	0.04	0.00	0.00	0.00	0.00	0.00	0.00	0.04	0.00	0.00	0.03	0.00	0.00	0.14	0.00	0.00	0.00	0.00	0.00	0.00	0.00
MIR5689		0.00	0.00	0.00	0.00	0.00	0.00	0.00	0.00	0.00	0.00	0.00	0.00	0.00	0.00	0.00	0.00	0.00	0.00	0.00	0.00	0.00	0.00	0.00	0.00	0.00	0.00	0.00	0.00	0.00	0.00	0.00	0.00	0.00	0.00	0.00	0.00	0.00	0.00	0.00	0.00	0.00	0.00	0.00	0.00	0.00	0.00	0.00	0.00
ALPL		9.52	34.58	4.38	63.44	33.23	7.33	7.84	41.80	5.57	14.60	37.64	16.34	6.37	2.84	8.98	29.52	5.48	9.85	3.34	10.14	45.14	28.57	10.59	34.74	5.22	6.07	3.33	3.86	13.52	10.41	5.48	4.33	50.64	26.76	27.57	16.54	12.36	6.32	37.55	15.32	16.34	23.04	19.04	20.22	19.98	19.46	17.19	33.71
CLUHP5		0.00	0.00	0.00	0.00	0.00	0.00	0.00	0.00	0.00	0.00	0.00	0.00	0.00	0.00	0.00	0.00	0.00	0.00	0.00	0.00	0.00	0.00	0.00	0.00	0.00	0.00	0.00	0.00	0.00	0.00	0.00	0.00	0.00	0.00	0.00	0.00	0.00	0.00	0.00	0.00	0.00	0.00	0.00	0.00	0.00	0.00	0.00	0.00
TYW5		0.62	0.15	0.33	0.47	0.43	0.49	0.42	0.32	0.49	0.48	0.36	0.38	0.34	0.44	0.31	0.34	0.20	0.97	0.42	0.48	0.47	0.49	0.52	0.29	0.45	0.72	0.40	0.80	0.28	0.70	0.43	0.39	0.27	0.15	0.49	0.68	0.26	0.42	0.41	0.51	0.77	0.26	0.41	0.72	0.53	0.37	0.37	0.33
ATG10-AS1		0.00	0.00	0.00	0.00	0.00	0.00	0.00	0.00	0.00	0.00	0.00	0.00	0.00	0.00	0.00	0.00	0.00	0.00	0.00	0.00	0.00	0.00	0.00	0.00	0.00	0.00	0.00	0.00	0.00	0.00	0.00	0.00	0.00	0.00	0.00	0.00	0.00	0.00	0.00	0.00	0.00	0.00	0.00	0.00	0.00	0.00	0.00	0.00
EFHB		0.01	0.03	0.07	0.01	0.01	0.04	0.01	0.05	0.01	0.02	0.02	0.06	0.01	0.02	0.03	0.02	0.04	0.00	0.12	0.00	0.01	0.04	0.05	0.01	0.12	0.08	0.00	0.01	0.01	0.07	0.14	0.05	0.01	0.08	0.02	0.01	0.06	0.03	0.07	0.00	0.09	0.06	0.00	0.12	0.00	0.02	0.07	0.08
MYL8P		0.06	0.00	0.00	0.04	0.05	0.04	0.00	0.00	0.00	0.00	0.05	0.04	0.00	0.04	0.00	0.00	0.00	0.00	0.04	0.04	0.03	0.09	0.03	0.05	0.03	0.04	0.00	0.04	0.00	0.00	0.00	0.04	0.00	0.00	0.00	0.00	0.07	0.12	0.00	0.03	0.06	0.11	0.04	0.03	0.04	0.00	0.04	0.00
Z93930.2		0.79	0.90	0.70	1.46	0.57	1.45	0.50	0.29	0.41	0.99	0.18	0.46	0.81	1.34	0.75	1.63	0.11	0.64	0.58	1.31	0.46	0.58	0.39	0.85	0.63	0.63	2.66	1.41	1.47	0.85	7.00	0.55	0.62	2.35	0.66	0.81	3.01	1.05	0.41	0.55	0.28	2.63	0.47	0.30	1.21	1.62	0.94	0.78
AJ006995.1		0.00	0.00	0.00	0.00	0.00	0.00	0.00	0.00	0.00	0.00	0.00	0.00	0.00	0.00	0.00	0.00	0.00	0.00	0.00	0.00	0.00	0.00	0.00	0.00	0.00	0.00	0.00	0.00	0.00	0.00	0.00	0.00	0.00	0.00	0.04	0.05	0.00	0.00	0.00	0.00	0.00	0.00	0.00	0.00	0.00	0.00	0.00	0.00
Z98752.3		0.00	0.00	0.00	0.00	0.00	0.00	0.00	0.00	0.00	0.00	0.00	0.00	0.00	0.00	0.00	0.00	0.00	0.00	0.00	0.03	0.00	0.00	0.00	0.04	0.00	0.00	0.00	0.00	0.00	0.00	0.00	0.00	0.00	0.00	0.00	0.00	0.00	0.00	0.00	0.00	0.00	0.00	0.00	0.00	0.00	0.00	0.00	0.00
AC005550.2		0.00	0.00	0.03	0.00	0.07	0.02	0.00	0.02	0.00	0.01	0.00	0.06	0.33	0.00	0.00	0.06	0.00	0.01	0.00	0.01	0.88	0.57	0.02	0.01	0.00	3.20	0.00	0.01	0.01	0.01	0.01	1.95	0.01	0.00	0.01	0.39	0.00	0.00	0.07	0.00	0.01	0.00	0.01	0.02	0.08	0.00	0.00	0.00
AC027020.1		0.00	0.00	0.00	0.03	0.02	0.23	0.00	0.00	0.00	0.00	0.00	0.00	0.00	0.06	0.00	0.00	0.00	0.00	0.00	0.00	0.02	0.00	0.03	0.00	0.00	0.03	0.00	0.00	0.00	0.00	0.00	0.00	0.00	0.00	0.00	0.09	0.00	0.00	0.00	0.00	0.00	0.00	0.03	0.06	0.00	0.03	0.00	0.00
CXCL2		13.95	6.99	13.77	15.03	41.96	25.80	9.78	25.66	3.00	51.89	81.90	35.88	26.96	15.97	8.30	115.87	4.52	50.92	24.53	61.67	108.56	76.23	4.97	13.16	13.89	27.51	36.81	9.67	193.96	39.24	22.49	101.61	13.79	29.21	26.53	12.50	108.74	16.27	89.80	24.59	14.62	17.92	70.98	5.46	18.92	18.13	21.69	33.56
RN7SL77P		0.00	0.00	0.00	0.00	0.00	0.00	0.00	0.00	0.00	0.00	0.00	0.00	0.00	0.00	0.00	0.00	0.00	0.00	0.00	0.00	0.00	0.00	0.00	0.00	0.00	0.00	0.00	0.00	0.00	0.00	0.00	0.00	0.00	0.00	0.00	0.00	0.00	0.00	0.00	0.00	0.00	0.00	0.00	0.00	0.00	0.00	0.00	0.00
ZDHHC3		3.30	2.72	4.15	2.77	3.60	2.73	4.06	3.58	5.03	3.44	5.11	4.70	3.16	5.07	4.84	4.04	3.45	4.29	4.68	5.52	3.90	3.00	7.50	3.93	4.08	3.73	3.81	5.17	3.55	5.43	4.50	3.59	4.42	2.00	4.48	4.19	6.16	4.88	4.61	4.27	5.38	3.84	5.06	5.43	5.23	4.99	3.98	3.46
RNVU1-1		0.00	0.00	0.00	0.00	0.00	0.00	0.00	0.00	0.00	0.00	0.00	0.00	0.00	0.00	0.00	0.14	0.00	0.00	0.00	0.00	0.00	0.00	0.00	0.00	0.11	0.00	0.00	0.00	0.24	1.06	0.00	0.00	0.00	0.00	0.00	0.17	0.00	0.10	0.22	0.00	0.00	0.00	0.00	0.00	0.00	0.00	0.00	0.00
RPS21		202.31	232.83	86.38	211.59	101.85	152.01	154.24	73.46	286.50	104.44	92.10	88.03	442.87	68.29	164.80	88.61	888.94	254.33	63.80	177.57	106.38	149.75	122.13	183.29	85.45	292.46	222.13	174.21	517.74	93.75	93.54	220.77	182.00	416.70	206.11	104.47	621.34	201.17	168.50	198.61	104.28	456.48	83.04	126.06	91.99	81.83	200.66	167.35
DBF4P1		0.00	0.00	0.00	0.01	0.02	0.01	0.01	0.01	0.02	0.02	0.00	0.01	0.01	0.01	0.05	0.01	0.00	0.03	0.03	0.04	0.00	0.02	0.04	0.00	0.01	0.00	0.00	0.04	0.02	0.02	0.01	0.00	0.00	0.00	0.01	0.01	0.00	0.04	0.02	0.01	0.03	0.00	0.02	0.04	0.00	0.00	0.00	0.02
AC016397.2		0.00	0.00	0.01	0.00	0.00	0.00	0.00	0.01	0.00	0.00	0.01	0.00	0.00	0.01	0.02	0.00	0.00	0.01	0.00	0.00	0.03	0.00	0.00	0.02	0.01	0.00	0.02	0.03	0.02	0.02	0.02	0.00	0.00	0.01	0.00	0.01	0.04	0.00	0.01	0.00	0.00	0.00	0.01	0.02	0.03	0.02	0.02	0.00
MED30		4.30	3.34	2.32	10.71	3.12	3.40	3.73	3.41	5.44	5.29	5.97	4.07	5.89	2.38	4.76	2.53	1.43	7.13	3.37	6.31	3.63	4.50	4.92	5.06	2.59	5.93	7.12	8.32	5.58	4.54	3.01	2.65	4.73	9.89	5.07	3.70	2.70	8.50	3.48	12.84	6.90	5.01	3.34	2.45	2.46	1.60	6.56	4.32
RF00019		0.00	0.00	0.00	0.00	0.00	0.00	0.00	0.00	0.00	0.00	0.00	0.00	0.00	0.00	0.00	0.00	0.00	0.00	0.00	0.00	0.00	0.00	0.00	0.00	0.00	0.00	0.00	0.00	0.00	0.00	0.00	0.00	0.00	0.00	0.00	0.00	0.00	0.00	0.00	0.00	0.00	0.00	0.00	0.00	0.00	0.00	0.00	0.00
SMAP2		23.60	14.33	20.45	17.36	18.11	13.21	28.03	11.09	14.00	32.25	22.40	23.09	9.58	19.00	21.33	16.45	19.92	24.26	29.86	15.91	17.34	13.36	16.22	16.12	30.61	17.39	20.91	20.07	14.47	34.48	15.80	15.03	13.89	11.72	30.17	13.62	26.69	19.60	20.96	23.97	20.44	15.29	13.25	33.42	24.43	22.41	18.04	19.20
AC116165.1		0.00	0.00	0.00	0.00	0.00	0.00	0.00	0.00	0.00	0.00	0.00	0.00	0.00	0.00	0.00	0.00	0.00	0.00	0.00	0.00	0.00	0.02	0.00	0.00	0.00	0.00	0.00	0.00	0.00	0.00	0.00	0.00	0.00	0.00	0.00	0.00	0.00	0.00	0.00	0.00	0.00	0.00	0.00	0.00	0.00	0.00	0.00	0.00
RNU4-54P		0.00	0.00	0.00	0.00	0.00	0.00	0.00	0.00	0.00	0.00	0.00	0.00	0.00	0.00	0.00	0.00	0.00	0.00	0.00	0.00	0.00	0.00	0.00	0.00	0.00	0.00	0.00	0.00	0.00	0.00	0.00	0.00	0.00	0.00	0.00	0.00	0.00	0.00	0.00	0.00	0.00	0.00	0.00	0.00	0.00	0.00	0.00	0.00
LINC00677		0.00	0.00	0.06	0.10	0.00	0.00	0.03	0.15	0.05	0.00	0.00	0.00	0.00	0.03	0.03	0.08	0.13	0.07	0.03	0.03	0.00	0.00	0.00	0.00	0.09	0.03	0.00	0.00	0.00	0.00	0.00	0.00	0.12	0.00	0.12	0.09	0.43	0.00	0.06	0.05	0.00	0.00	0.07	0.00	0.10	0.04	0.04	0.00
AC010343.2		0.00	0.00	0.00	0.00	0.00	0.00	0.00	0.00	0.13	0.00	0.00	0.00	0.00	0.00	0.00	0.00	0.00	0.00	0.00	0.00	0.00	0.00	0.00	0.11	0.00	0.00	0.00	0.00	0.00	0.00	0.00	0.00	0.00	0.00	0.00	0.00	0.00	0.00	0.00	0.00	0.00	0.00	0.00	0.00	0.00	0.00	0.00	0.00
OR4S1		0.00	0.00	0.00	0.00	0.00	0.00	0.00	0.00	0.00	0.00	0.00	0.00	0.00	0.00	0.00	0.00	0.00	0.00	0.00	0.00	0.00	0.00	0.00	0.00	0.00	0.00	0.00	0.00	0.00	0.00	0.00	0.00	0.00	0.00	0.00	0.00	0.00	0.00	0.00	0.00	0.00	0.00	0.00	0.00	0.00	0.00	0.00	0.00
AC079598.3		0.00	0.06	0.00	0.00	0.37	0.00	0.07	0.50	0.00	0.00	0.00	0.67	0.21	6.95	1.26	0.09	0.20	0.00	0.00	0.14	0.27	0.57	0.83	0.09	0.00	1.96	0.00	0.00	0.00	0.00	11.33	0.00	0.14	0.00	0.77	0.73	0.00	0.06	1.24	0.12	0.12	0.00	0.00	0.07	0.63	7.20	0.16	0.75
RF00019		0.00	0.00	0.00	0.00	0.00	0.00	0.00	0.00	0.00	0.00	0.00	0.00	0.00	0.00	0.00	0.00	0.00	0.00	0.00	0.00	0.00	0.00	0.00	0.00	0.00	0.00	0.00	0.00	0.00	0.00	0.00	0.00	0.00	0.00	0.00	0.00	0.00	0.00	0.00	0.00	0.00	0.00	0.00	0.00	0.00	0.00	0.00	0.00
AC104306.2		0.00	0.00	0.00	0.00	0.00	0.00	0.00	0.00	0.00	0.00	0.00	0.00	0.00	0.00	0.00	0.00	0.00	0.00	0.00	0.00	0.00	0.00	0.05	0.00	0.00	0.00	0.00	0.00	0.00	0.00	0.00	0.00	0.00	0.00	0.00	0.00	0.00	0.00	0.00	0.00	0.00	0.00	0.00	0.00	0.00	0.00	0.00	0.00
WISP3		0.01	0.01	0.13	0.00	0.07	0.07	0.02	0.06	0.03	0.05	0.07	0.09	0.03	0.07	0.02	0.22	0.18	0.05	0.02	0.07	0.08	0.07	0.08	0.02	0.02	0.07	0.00	0.06	0.07	0.07	0.09	0.02	0.08	0.09	0.02	0.23	0.03	0.05	0.07	0.06	0.06	0.17	0.01	0.02	0.04	0.06	0.03	0.05
AC099554.1		0.00	0.00	0.00	0.00	0.00	0.00	0.00	0.00	0.00	0.00	0.00	0.00	0.00	0.00	0.00	0.00	0.00	0.00	0.00	0.00	0.00	0.00	0.00	0.00	0.00	0.00	0.00	0.00	0.00	0.00	0.00	0.00	0.00	0.00	0.00	0.00	0.00	0.00	0.00	0.00	0.00	0.00	0.00	0.00	0.00	0.00	0.00	0.00
MIR3136		0.00	0.00	0.00	0.24	0.00	0.00	0.00	0.00	0.00	0.00	0.00	0.25	0.00	0.00	0.00	0.00	0.00	0.27	0.00	0.00	0.00	0.00	0.00	0.00	0.00	0.00	0.00	0.00	0.00	0.00	0.00	0.00	0.47	0.00	0.00	0.35	0.00	0.00	0.00	0.00	0.00	0.00	0.00	0.00	0.00	0.00	0.00	0.00
RNU6-1299P		0.00	0.00	0.00	0.00	0.00	0.00	0.00	0.00	0.00	0.00	0.00	0.00	0.00	0.00	0.00	0.00	0.00	0.00	0.00	0.00	0.00	0.00	0.00	0.00	0.00	0.00	0.00	0.00	0.00	0.00	0.00	0.00	0.00	0.00	0.00	0.00	0.00	0.00	0.00	0.00	0.00	0.00	0.00	0.00	0.00	0.00	0.00	0.00
NKX2-1		0.00	0.00	0.00	0.00	0.00	0.00	0.00	0.00	0.01	0.00	0.00	0.00	0.00	0.00	0.00	0.00	0.00	0.00	0.00	0.00	0.00	0.01	0.00	0.00	0.02	0.00	0.00	0.00	0.00	0.00	0.01	0.01	0.00	0.00	0.00	0.00	0.00	0.00	0.00	0.00	0.04	0.00	0.00	0.00	0.00	0.00	0.00	0.00
AC131235.2		0.00	0.00	0.00	0.00	0.00	0.00	0.00	0.00	0.00	0.00	0.00	0.00	0.00	0.00	0.00	0.00	0.00	0.00	0.02	0.00	0.00	0.00	0.00	0.02	0.00	0.00	0.00	0.00	0.00	0.00	0.00	0.00	0.00	0.00	0.00	0.00	0.00	0.00	0.00	0.00	0.00	0.00	0.00	0.00	0.00	0.00	0.00	0.00
AL445228.1		0.00	0.00	0.00	0.00	0.00	0.00	0.00	0.00	0.00	0.00	0.00	0.00	0.00	0.00	0.00	0.00	0.00	0.00	0.00	0.00	0.00	0.00	0.00	0.00	0.00	0.00	0.00	0.00	0.00	0.00	0.00	0.00	0.00	0.00	0.00	0.00	0.00	0.00	0.00	0.00	0.00	0.00	0.00	0.00	0.00	0.00	0.00	0.00
AL591767.3		0.06	0.00	0.00	0.00	0.00	0.00	0.04	0.00	0.00	0.00	0.00	0.04	0.05	0.00	0.00	0.00	0.00	0.00	0.00	0.00	0.00	0.00	0.10	0.00	0.00	0.00	0.00	0.00	0.00	0.04	0.04	0.04	0.00	0.00	0.00	0.05	0.00	0.00	0.00	0.00	0.06	0.00	0.00	0.03	0.00	0.00	0.00	0.00
HIST1H4F		0.00	0.00	0.00	0.00	0.00	0.00	0.00	0.00	0.00	0.00	0.00	0.00	0.00	0.00	0.00	0.00	0.08	0.00	0.00	0.00	0.00	0.00	0.00	0.00	0.00	0.06	0.07	0.00	0.00	0.00	0.00	0.00	0.00	0.00	0.00	0.00	0.00	0.05	0.00	0.00	0.00	0.00	0.00	0.00	0.00	0.00	0.00	0.00
AC005000.2		0.00	0.00	0.00	0.00	0.00	0.00	0.00	0.07	0.00	0.00	0.00	0.00	0.09	0.00	0.00	0.00	0.00	0.00	0.00	0.00	0.00	0.00	0.11	0.00	0.00	0.00	0.00	0.00	0.25	0.07	0.00	0.13	0.00	0.16	0.07	0.00	0.23	0.00	0.06	0.00	0.00	0.00	0.20	0.00	0.00	0.00	0.07	0.11
FAM168B		17.27	3.12	6.85	5.26	4.27	21.75	11.25	6.05	14.36	7.54	13.04	5.45	3.70	11.78	8.23	5.46	2.07	12.81	12.48	14.65	12.04	7.65	8.00	7.81	27.67	19.92	9.49	19.76	7.32	13.00	12.07	8.23	8.96	4.55	10.48	11.79	11.55	18.96	13.66	14.68	13.22	3.40	12.20	16.84	14.63	8.95	12.74	3.88
RNA5SP214		0.00	0.00	0.00	0.00	0.00	0.00	0.00	0.00	0.00	0.00	0.00	0.00	0.00	0.00	0.00	0.00	0.00	0.00	0.00	0.00	0.00	0.00	0.00	0.00	0.00	0.00	0.00	0.00	0.00	0.00	0.00	0.00	0.00	0.00	0.00	0.00	0.00	0.00	0.00	0.00	0.00	0.00	0.00	0.00	0.00	0.00	0.00	0.00
DDX39AP1		0.00	0.00	0.00	0.00	0.00	0.00	0.00	0.00	0.00	0.00	0.00	0.00	0.00	0.00	0.00	0.00	0.00	0.00	0.02	0.00	0.00	0.00	0.00	0.00	0.00	0.00	0.00	0.00	0.00	0.00	0.00	0.00	0.00	0.00	0.00	0.00	0.00	0.00	0.00	0.00	0.00	0.00	0.00	0.02	0.00	0.00	0.00	0.00
RN7SL620P		0.00	0.00	0.00	0.00	0.00	0.00	0.00	0.00	0.00	0.00	0.00	0.07	0.00	0.00	0.00	0.00	0.00	0.00	0.00	0.00	0.00	0.00	0.00	0.00	0.00	0.00	0.00	0.00	0.00	0.00	0.00	0.00	0.00	0.00	0.00	0.00	0.00	0.00	0.00	0.00	0.00	0.00	0.00	0.00	0.00	0.00	0.00	0.00
ARL5C		0.01	0.00	0.00	0.00	0.00	0.00	0.00	0.02	0.00	0.00	0.00	0.00	0.00	0.00	0.01	0.00	0.00	0.00	0.00	0.00	0.01	0.00	0.00	0.00	0.00	0.00	0.00	0.00	0.00	0.00	0.00	0.00	0.01	0.00	0.01	0.00	0.00	0.00	0.01	0.00	0.00	0.01	0.01	0.00	0.01	0.01	0.00	0.00
AC108734.1		0.00	0.08	0.00	0.00	0.00	0.00	0.00	0.00	0.00	0.00	0.00	0.00	0.00	0.00	0.00	0.11	0.00	0.00	0.05	0.05	0.04	0.00	0.00	0.00	0.00	0.05	0.00	0.06	0.00	0.00	0.00	0.00	0.00	0.00	0.00	0.00	0.00	0.12	0.00	0.08	0.00	0.00	0.05	0.04	0.00	0.00	0.00	0.00
FUBP1		6.81	2.09	2.24	4.06	3.95	4.87	4.59	3.52	2.28	3.36	4.64	3.84	2.55	2.61	3.94	3.02	1.35	4.85	4.38	5.16	3.45	3.84	2.24	3.75	5.60	5.27	7.26	5.68	3.21	7.16	3.21	2.10	3.34	2.48	3.84	5.24	5.49	9.09	4.37	4.00	8.32	2.10	5.98	4.02	5.84	3.23	3.18	4.19
AC025252.2		0.00	0.00	0.00	3.82	0.00	0.00	0.00	0.00	0.00	0.00	0.00	0.00	0.00	0.00	0.51	0.05	0.00	0.00	0.00	0.00	0.00	0.00	0.00	0.00	0.00	0.00	0.00	0.00	0.00	0.00	0.00	0.00	3.26	0.15	0.05	0.00	0.00	0.03	0.04	0.10	0.00	0.06	0.00	0.18	0.00	0.00	0.00	0.00
MTG1		0.51	0.87	1.22	1.26	0.77	3.62	1.40	0.92	1.84	1.23	0.92	1.05	0.69	1.16	1.32	0.55	0.71	1.08	1.41	2.26	0.80	1.30	1.50	0.83	1.14	1.67	1.97	2.83	0.76	1.86	1.52	1.31	1.73	0.71	1.04	1.30	1.81	0.74	1.64	1.14	0.74	0.31	1.52	1.23	1.69	1.38	1.76	0.97
RN7SL155P		0.00	0.00	0.00	0.00	0.00	0.00	0.00	0.00	0.00	0.00	0.00	0.00	0.00	0.07	0.00	0.00	0.00	0.00	0.00	0.15	0.00	0.00	0.00	0.00	0.14	0.00	0.00	0.00	0.00	0.08	0.00	0.00	0.00	0.00	0.00	0.10	0.00	0.00	0.00	0.00	0.00	0.11	0.00	0.00	0.00	0.00	0.00	0.00
AL591503.2		0.00	0.00	0.00	0.00	0.00	0.00	0.00	0.00	0.00	0.00	0.00	0.00	0.00	0.00	0.00	0.00	0.00	0.00	0.00	0.00	0.00	0.00	0.00	0.00	0.00	0.00	0.00	0.00	0.00	0.00	0.00	0.00	0.00	0.00	0.00	0.00	0.00	0.00	0.00	0.00	0.00	0.00	0.00	0.00	0.00	0.00	0.00	0.00
EMC9		7.13	13.68	4.75	5.77	2.97	6.50	3.70	4.65	8.13	6.04	7.36	4.77	13.43	5.94	3.70	5.61	18.15	5.78	6.56	9.57	4.21	5.31	10.91	8.10	3.59	4.30	5.21	8.65	7.69	8.28	3.75	8.54	4.20	12.54	4.58	4.61	24.01	4.97	5.00	6.54	6.92	10.37	7.05	4.82	3.63	4.93	5.88	5.06
MTND1P36		0.00	0.00	0.00	0.00	0.00	0.00	0.00	0.00	0.03	0.00	0.03	0.00	0.00	0.00	0.00	0.00	0.00	0.00	0.00	0.00	0.00	0.00	0.00	0.00	0.00	0.00	0.00	0.00	0.00	0.00	0.00	0.00	0.00	0.00	0.00	0.00	0.00	0.00	0.00	0.00	0.00	0.00	0.00	0.00	0.00	0.00	0.00	0.00
PCAT14		0.00	0.00	0.00	0.00	0.01	0.00	0.02	0.00	0.00	0.00	0.00	0.01	0.00	0.00	0.00	0.00	0.03	0.00	0.00	0.01	0.01	0.01	0.02	0.00	0.03	0.01	0.01	0.00	0.00	0.00	0.05	0.00	0.01	0.00	0.00	0.03	0.00	0.00	0.01	0.00	0.00	0.00	0.00	0.00	0.03	0.00	0.00	0.01
AC083855.1		0.00	0.00	0.00	0.00	0.00	0.00	0.00	0.00	0.00	0.00	0.00	0.00	0.00	0.00	0.00	0.00	0.00	0.00	0.00	0.00	0.06	0.00	0.00	0.00	0.00	0.00	0.00	0.00	0.00	0.00	0.07	0.00	0.00	0.00	0.00	0.00	0.00	0.00	0.00	0.00	0.00	0.00	0.00	0.00	0.00	0.00	0.00	0.00
AC008752.1		0.00	0.00	0.09	0.09	0.00	0.00	0.05	0.00	0.00	0.00	0.00	0.05	0.00	0.05	0.05	0.00	0.00	0.00	0.00	0.05	0.00	0.04	0.04	0.06	0.04	0.00	0.00	0.00	0.00	0.00	0.00	0.00	0.00	0.12	0.00	0.00	0.27	0.00	0.00	0.00	0.00	0.07	0.10	0.00	0.00	0.00	0.00	0.00
AL356020.1		0.00	0.00	0.00	0.00	0.00	0.00	0.02	0.00	0.00	0.00	0.00	0.00	0.03	0.00	0.00	0.00	0.00	0.00	0.00	0.00	0.00	0.00	0.00	0.00	0.00	0.00	0.00	0.00	0.00	0.00	0.00	0.00	0.00	0.00	0.00	0.03	0.00	0.01	0.02	0.00	0.00	0.00	0.00	0.00	0.00	0.00	0.00	0.00
TAS2R39		0.00	0.00	0.00	0.00	0.00	0.00	0.00	0.00	0.00	0.00	0.00	0.00	0.00	0.00	0.00	0.00	0.00	0.00	0.00	0.00	0.00	0.00	0.00	0.00	0.00	0.00	0.00	0.00	0.00	0.00	0.00	0.00	0.00	0.00	0.00	0.00	0.00	0.00	0.00	0.00	0.00	0.00	0.00	0.00	0.00	0.00	0.00	0.00
AL354718.2		0.00	0.00	0.00	0.00	0.00	0.00	0.00	0.00	0.00	0.00	0.00	0.00	0.00	0.00	0.00	0.00	0.00	0.00	0.00	0.00	0.00	0.00	0.00	0.00	0.00	0.00	0.00	0.00	0.00	0.00	0.00	0.00	0.00	0.00	0.00	0.00	0.00	0.00	0.00	0.00	0.00	0.00	0.00	0.00	0.00	0.00	0.00	0.00
TRIM64DP		0.00	0.00	0.00	0.00	0.00	0.00	0.00	0.00	0.00	0.00	0.00	0.00	0.00	0.00	0.00	0.00	0.00	0.00	0.00	0.00	0.00	0.00	0.00	0.00	0.00	0.00	0.00	0.00	0.00	0.00	0.00	0.00	0.00	0.00	0.00	0.00	0.00	0.00	0.00	0.00	0.00	0.00	0.00	0.00	0.00	0.00	0.00	0.00
SLC50A1		34.31	30.23	7.78	31.47	9.50	24.54	69.84	10.02	12.47	6.42	30.55	12.89	9.17	9.94	15.70	13.76	20.70	26.34	15.54	25.59	12.10	8.95	7.92	14.14	29.01	56.52	40.71	40.37	53.98	60.54	11.95	18.31	24.65	24.11	23.67	9.33	31.62	60.54	14.95	8.26	87.69	42.46	14.41	11.28	16.59	13.16	14.43	10.48
AC004147.2		0.00	0.00	0.00	0.00	0.00	0.00	0.00	0.00	0.00	0.00	0.00	0.00	0.00	0.00	0.00	0.00	0.00	0.00	0.00	0.00	0.00	0.00	0.00	0.00	0.00	0.00	0.00	0.00	0.00	0.00	0.00	0.00	0.00	0.00	0.00	0.00	0.00	0.00	0.00	0.00	0.00	0.00	0.00	0.00	0.00	0.00	0.00	0.00
PPIAP89		0.00	0.00	0.00	0.00	0.00	0.00	0.00	0.00	0.00	0.00	0.05	0.04	0.00	0.00	0.00	0.00	0.00	0.00	0.00	0.00	0.00	0.00	0.00	0.00	0.00	0.00	0.00	0.00	0.00	0.00	0.00	0.00	0.00	0.00	0.00	0.00	0.00	0.00	0.00	0.00	0.03	0.00	0.00	0.00	0.00	0.00	0.00	0.00
AC092490.2		0.00	0.00	0.00	0.00	0.00	0.00	0.00	0.00	0.00	0.00	0.00	0.00	0.00	0.00	0.00	0.00	0.00	0.00	0.00	0.00	0.00	0.00	0.00	0.00	0.00	0.00	0.00	0.00	0.00	0.00	0.00	0.00	0.00	0.00	0.00	0.00	0.00	0.00	0.00	0.00	0.00	0.00	0.00	0.00	0.00	0.00	0.00	0.00
IQCB2P		0.00	0.00	0.00	0.00	0.00	0.00	0.00	0.00	0.00	0.00	0.00	0.00	0.00	0.00	0.00	0.00	0.00	0.00	0.00	0.00	0.00	0.00	0.01	0.00	0.00	0.00	0.01	0.00	0.00	0.00	0.00	0.00	0.00	0.00	0.00	0.00	0.00	0.01	0.00	0.00	0.00	0.00	0.00	0.00	0.00	0.00	0.00	0.00
AC002428.2		0.00	0.00	0.00	0.00	0.00	0.04	0.00	0.00	0.00	0.00	0.00	0.00	0.00	0.00	0.00	0.00	0.00	0.00	0.00	0.00	0.00	0.00	0.00	0.00	0.00	0.00	0.00	0.00	0.00	0.00	0.00	0.00	0.09	0.00	0.00	0.00	0.00	0.00	0.00	0.00	0.00	0.00	0.00	0.00	0.00	0.00	0.05	0.00
XRCC6P3		0.00	0.00	0.00	0.00	0.00	0.00	0.00	0.00	0.00	0.00	0.00	0.00	0.00	0.01	0.00	0.00	0.00	0.00	0.00	0.00	0.00	0.00	0.00	0.00	0.00	0.00	0.00	0.01	0.00	0.00	0.00	0.00	0.00	0.00	0.00	0.00	0.02	0.00	0.01	0.00	0.00	0.02	0.00	0.00	0.01	0.00	0.01	0.02
BCL7B		7.91	7.16	9.97	12.54	8.16	4.94	8.58	5.86	10.77	9.98	18.58	9.15	11.11	6.05	6.64	7.20	16.29	9.37	7.78	13.09	8.91	12.99	11.14	10.18	9.16	12.72	9.31	9.25	17.61	12.73	8.73	12.65	16.23	8.21	7.91	8.03	16.40	14.38	10.38	15.05	16.47	8.44	10.65	10.10	7.22	7.50	8.38	11.91
TRIM49D1		0.00	0.00	0.00	0.00	0.00	0.00	0.00	0.00	0.00	0.00	0.00	0.00	0.00	0.00	0.00	0.00	0.00	0.00	0.00	0.00	0.00	0.00	0.00	0.00	0.00	0.00	0.00	0.00	0.00	0.00	0.00	0.00	0.00	0.00	0.00	0.00	0.00	0.00	0.00	0.00	0.00	0.00	0.00	0.00	0.00	0.00	0.00	0.00
CCDC32		1.12	0.38	0.45	0.63	0.59	0.62	0.68	0.58	0.54	0.48	0.59	0.55	0.51	0.43	0.44	0.46	0.23	0.65	0.46	0.49	0.56	0.50	0.28	0.53	0.80	0.90	0.36	0.64	0.34	1.14	0.63	0.63	0.56	0.17	0.61	0.65	0.19	0.60	0.63	0.57	0.66	0.17	0.60	0.49	0.45	0.44	0.80	0.81
RF00026		0.00	0.00	0.00	0.00	0.00	0.00	0.00	0.00	0.00	0.00	0.00	0.00	0.00	0.00	0.00	0.00	0.00	0.00	0.00	0.00	0.00	0.00	0.00	0.00	0.00	0.00	0.00	0.00	0.00	0.00	0.00	0.00	0.00	0.00	0.00	0.00	0.00	0.00	0.00	0.00	0.00	0.00	0.00	0.00	0.00	0.00	0.00	0.00
TM4SF19-TCTEX1D2		0.00	0.00	0.00	0.02	0.00	0.00	0.00	0.00	0.00	0.00	0.00	0.00	0.03	0.00	0.00	0.00	0.03	0.00	0.00	0.00	0.00	0.00	0.00	0.00	0.00	0.02	0.00	0.00	0.00	0.00	0.02	0.00	0.00	0.00	0.00	0.00	0.00	0.00	0.04	0.00	0.02	0.00	0.04	0.00	0.00	0.00	0.02	0.00
AL021331.1		0.00	0.00	0.33	0.00	0.00	0.00	0.10	0.00	0.15	0.00	0.17	0.07	0.00	0.10	0.07	0.27	0.00	0.21	0.16	0.16	0.07	0.49	0.52	0.00	0.00	0.17	0.00	0.00	0.00	0.04	0.07	0.00	0.06	0.00	0.00	0.19	0.06	0.03	0.13	0.00	0.72	0.00	0.07	0.00	0.03	0.11	0.00	0.06
USP9YP3		0.00	0.00	0.00	0.00	0.00	0.00	0.00	0.00	0.00	0.00	0.01	0.00	0.00	0.00	0.00	0.00	0.00	0.00	0.00	0.00	0.00	0.00	0.00	0.00	0.00	0.00	0.00	0.00	0.00	0.00	0.00	0.00	0.00	0.00	0.00	0.00	0.00	0.00	0.00	0.00	0.00	0.00	0.00	0.00	0.00	0.00	0.00	0.00
AC109347.2		0.74	0.09	0.20	0.38	0.61	0.16	0.00	0.13	0.83	0.46	0.69	0.28	0.24	0.16	0.51	0.06	0.45	0.24	0.16	0.98	0.20	0.13	0.58	0.76	0.21	0.23	0.24	0.13	1.24	0.00	0.49	0.76	0.42	1.57	0.39	0.71	3.95	0.54	0.47	0.73	0.28	1.75	2.05	0.05	0.16	0.53	0.24	0.94
AP005119.2		0.00	0.00	0.02	0.00	0.03	0.00	0.12	0.08	0.00	0.06	0.00	0.09	0.00	0.00	0.07	0.00	0.00	0.02	0.02	0.05	0.00	0.01	0.03	0.00	0.00	0.04	0.00	0.48	0.00	0.02	0.03	0.00	0.00	0.00	0.00	0.07	0.00	0.03	0.02	0.00	0.01	0.00	0.02	0.03	0.00	0.00	0.00	0.03
SLC35A1		3.69	1.76	3.94	3.05	3.36	3.91	2.91	3.89	6.81	4.25	3.43	4.34	10.70	3.53	2.18	5.11	2.34	5.54	3.08	3.56	3.63	3.73	4.73	4.75	3.98	5.98	4.82	6.41	2.71	3.70	3.29	3.10	2.30	2.93	2.70	5.36	3.27	2.42	3.72	4.83	4.62	4.68	3.86	3.51	4.52	3.84	3.02	4.16
AC021074.1		0.05	0.23	0.08	0.09	0.16	0.17	0.09	0.00	0.37	0.05	0.08	0.16	0.13	0.18	0.09	0.11	0.12	0.33	0.09	0.30	0.07	0.12	0.16	0.23	0.09	0.09	0.16	0.11	0.12	0.00	0.12	0.10	0.06	0.55	0.11	0.04	0.23	0.30	0.06	0.48	0.23	0.26	0.13	0.23	0.15	0.00	0.37	0.00
PAX2		0.00	0.00	0.00	0.00	0.01	0.00	0.00	0.00	0.00	0.02	0.00	0.16	0.00	0.00	0.00	0.00	0.00	0.00	0.00	0.06	0.07	0.00	0.01	0.00	0.01	0.00	0.02	0.00	0.00	0.00	0.00	0.00	0.00	0.00	0.00	0.05	0.00	0.00	0.01	0.01	0.00	0.00	0.00	0.00	0.01	0.00	0.13	0.01
NFKBIA		49.42	27.66	23.07	22.70	78.31	32.34	54.45	34.95	45.72	52.19	64.50	55.46	71.89	25.45	48.88	37.44	22.65	61.52	47.84	55.45	67.21	41.77	63.90	28.73	42.99	54.86	47.59	33.35	45.62	60.62	34.93	53.48	31.09	17.78	60.34	45.37	21.40	44.81	51.10	58.14	28.98	60.79	34.93	26.34	35.32	32.96	10.89	99.91
AP003396.4		0.00	0.00	0.00	0.00	0.00	0.00	0.00	0.00	0.00	0.00	0.00	0.00	0.00	0.00	0.00	0.00	0.00	0.00	0.00	0.00	0.00	0.00	0.06	0.00	0.00	0.00	0.00	0.00	0.00	0.00	0.00	0.00	0.00	0.00	0.00	0.00	0.00	0.00	0.00	0.00	0.00	0.00	0.08	0.00	0.00	0.00	0.00	0.00
AC092042.2		0.00	0.00	0.05	0.00	0.09	0.00	0.00	0.00	0.00	0.00	0.00	0.00	0.00	0.00	0.00	0.00	0.00	0.00	0.00	0.00	0.00	0.00	0.00	0.00	0.00	0.00	0.00	0.00	0.00	0.00	0.00	0.00	0.00	0.00	0.07	0.00	0.00	0.00	0.00	0.00	0.05	0.08	0.00	0.11	0.00	0.00	0.00	0.00
AC006482.1		0.00	0.00	0.00	0.00	0.00	0.00	0.00	0.00	0.00	0.00	0.00	0.00	0.00	0.00	0.00	0.00	0.00	0.00	0.00	0.00	0.00	0.00	0.00	0.00	0.00	0.00	0.00	0.00	0.00	0.00	0.00	0.00	0.00	0.00	0.00	0.00	0.00	0.00	0.00	0.00	0.00	0.00	0.00	0.00	0.00	0.00	0.00	0.00
CCDC50		11.59	4.15	4.53	6.11	8.45	6.50	13.25	5.33	5.68	4.39	7.36	5.52	5.48	6.96	3.52	6.17	2.28	8.58	7.67	6.33	5.80	6.73	7.17	3.81	6.69	7.27	5.45	8.03	3.93	7.43	6.39	6.37	5.64	2.74	6.21	7.91	3.64	7.87	5.82	6.61	5.42	4.59	7.55	6.18	6.52	6.05	5.89	7.57
MYO1A		1.48	0.05	0.20	0.62	0.16	0.21	0.32	0.19	0.20	0.02	0.00	0.10	1.83	0.00	0.03	0.05	0.03	1.34	0.16	0.06	0.47	0.07	0.60	0.02	0.28	1.01	0.36	0.83	1.01	0.21	0.03	0.14	0.15	0.10	0.04	0.09	0.25	0.09	0.04	0.18	0.46	0.03	0.03	0.19	0.37	0.01	0.02	0.07
TTC39CP1		0.00	0.00	0.00	0.00	0.00	0.00	0.00	0.00	0.00	0.00	0.00	0.00	0.00	0.00	0.00	0.00	0.00	0.00	0.00	0.00	0.00	0.00	0.00	0.00	0.00	0.00	0.00	0.00	0.00	0.00	0.00	0.00	0.00	0.00	0.00	0.00	0.00	0.02	0.00	0.00	0.00	0.00	0.00	0.00	0.00	0.00	0.00	0.00
AL162586.1		0.33	0.06	0.43	0.15	0.20	1.06	0.34	0.97	0.13	0.41	0.13	0.27	0.37	0.19	0.19	0.77	0.26	0.33	0.22	0.59	0.31	0.49	0.24	0.52	0.25	0.35	0.28	0.33	0.18	0.15	0.37	0.25	0.71	0.33	0.51	0.69	0.97	0.15	1.06	0.36	0.21	0.53	0.77	0.46	0.89	0.57	0.53	0.47
MIR33A		0.00	0.00	0.00	0.00	0.00	0.00	0.00	0.00	0.00	0.00	0.00	0.00	0.00	0.00	0.00	0.00	0.00	0.00	0.00	0.00	0.00	0.00	0.25	0.00	0.00	0.00	0.00	0.00	0.00	0.31	0.00	0.00	0.53	0.00	0.00	0.00	0.00	0.23	0.00	0.00	0.00	0.00	0.00	0.00	0.00	0.00	0.00	0.00
AL358852.1		0.10	0.11	0.20	0.01	0.13	0.04	0.07	0.04	0.02	0.10	0.09	0.12	0.13	0.20	0.06	0.04	0.10	0.00	0.15	0.08	0.13	0.13	0.17	0.06	0.10	0.06	0.02	0.09	0.06	0.02	0.08	0.21	0.00	0.16	0.11	0.20	0.06	0.02	0.06	0.13	0.06	0.46	0.02	0.07	0.09	0.15	0.08	0.03
PICK1		6.26	5.31	4.03	4.86	3.66	4.80	4.85	3.14	5.27	3.07	5.27	4.72	3.16	3.57	3.88	2.14	1.75	5.60	4.82	4.90	3.17	4.40	3.57	3.56	3.71	4.70	5.51	4.79	6.22	5.04	4.49	5.10	5.00	6.15	4.61	4.02	3.76	5.98	5.10	4.22	2.62	3.27	3.73	4.06	4.06	3.19	5.80	4.64
NTNG1		0.00	0.00	0.00	0.00	0.01	0.00	0.00	0.00	0.00	0.00	0.00	0.00	0.00	0.00	0.00	0.00	0.00	0.00	0.00	0.00	0.00	0.00	0.00	0.00	0.00	0.00	0.01	0.00	0.00	0.00	0.00	0.00	0.00	0.00	0.00	0.00	0.00	0.01	0.00	0.00	0.00	0.00	0.00	0.00	0.00	0.00	0.00	0.00
AL359385.1		0.00	0.00	0.00	0.00	0.00	0.05	0.00	0.00	0.00	0.09	0.00	0.00	0.00	0.00	0.00	0.00	0.00	0.00	0.00	0.00	0.00	0.00	0.00	0.00	0.05	0.00	0.00	0.00	0.00	0.00	0.00	0.00	0.00	0.00	0.00	0.00	0.00	0.00	0.00	0.00	0.00	0.00	0.00	0.00	0.00	0.00	0.00	0.00
WDSUB1		4.39	0.80	1.97	2.05	1.28	3.15	2.70	1.31	3.24	1.52	1.50	1.45	1.53	3.15	1.32	1.86	0.39	2.70	1.84	2.48	1.94	1.18	3.67	1.74	3.00	7.24	2.45	5.36	2.09	2.97	1.59	1.76	2.22	0.71	2.48	1.76	0.71	3.11	1.38	1.90	2.66	0.95	1.78	3.30	2.65	2.95	1.19	0.99
RNU6-526P		0.00	0.00	0.00	0.00	0.00	0.00	0.18	0.21	0.00	0.00	0.23	0.00	0.27	0.00	0.00	0.21	0.00	0.00	0.00	0.00	0.00	0.14	0.16	0.00	0.00	0.57	0.00	0.00	0.00	0.00	0.00	0.00	0.00	0.00	0.00	0.00	0.00	0.00	0.17	0.15	0.00	0.00	0.00	0.00	0.00	0.20	0.40	0.00
MIR633		0.00	0.00	0.00	0.00	0.00	0.00	0.00	0.00	0.00	0.00	0.00	0.00	0.00	0.00	0.00	0.00	0.00	0.00	0.00	0.00	0.00	0.00	0.00	0.00	0.00	0.00	0.00	0.00	0.00	0.00	0.00	0.00	0.00	0.00	0.00	0.00	0.00	0.00	0.00	0.00	0.00	0.00	0.00	0.00	0.00	0.00	0.00	0.00
AC007991.4		0.00	0.00	0.00	0.00	0.00	0.00	0.03	0.00	0.00	0.00	0.00	0.00	0.00	0.00	0.00	0.00	0.00	0.00	0.00	0.00	0.00	0.00	0.00	0.00	0.00	0.00	0.03	0.00	0.00	0.07	0.03	0.00	0.06	0.00	0.00	0.05	0.00	0.00	0.00	0.03	0.00	0.00	0.00	0.00	0.00	0.03	0.00	0.00
INTS4		1.55	1.08	1.01	1.52	1.32	1.70	2.01	1.27	2.13	1.24	2.36	1.51	1.23	1.07	1.32	1.05	0.87	4.78	1.38	1.64	1.25	1.31	1.85	1.48	1.53	1.69	2.16	2.80	1.49	1.89	1.42	1.57	1.35	1.09	1.38	1.43	1.49	2.02	1.36	1.07	1.66	1.48	1.54	1.50	1.87	1.04	1.84	1.11
KCNIP4-IT1		0.00	0.00	0.00	0.00	0.00	0.00	0.00	0.00	0.00	0.00	0.00	0.00	0.00	0.00	0.00	0.00	0.00	0.00	0.00	0.00	0.00	0.00	0.00	0.00	0.00	0.00	0.00	0.00	0.00	0.00	0.00	0.00	0.00	0.00	0.00	0.00	0.00	0.00	0.00	0.00	0.00	0.00	0.00	0.00	0.00	0.00	0.00	0.00
AC005381.1		0.00	0.00	0.01	0.01	0.00	0.00	0.00	0.00	0.04	0.00	0.01	0.00	0.06	0.00	0.00	0.01	0.00	0.00	0.16	0.00	0.01	0.00	0.00	0.00	0.00	0.00	0.00	0.08	0.00	0.00	0.00	0.01	0.00	0.00	0.01	0.01	0.00	0.01	0.00	0.00	0.00	0.00	0.00	0.22	0.01	0.01	0.00	0.00
AC007237.1		0.00	0.00	0.00	0.00	0.03	0.00	0.00	0.00	0.00	0.00	0.00	0.00	0.00	0.00	0.00	0.00	0.00	0.00	0.00	0.00	0.00	0.00	0.00	0.00	0.00	0.00	0.00	0.00	0.00	0.00	0.00	0.00	0.00	0.00	0.00	0.00	0.00	0.00	0.00	0.00	0.00	0.00	0.00	0.00	0.00	0.00	0.00	0.00
ACER1		0.00	0.01	0.00	0.01	0.01	0.01	0.00	0.15	0.00	0.00	0.00	0.05	0.00	0.24	0.00	0.20	0.38	0.00	0.01	0.00	0.09	0.14	0.08	0.00	0.00	0.00	0.03	0.00	0.00	0.03	2.08	0.45	0.03	0.00	0.00	0.00	0.03	0.00	0.03	0.00	0.07	0.00	0.00	0.09	0.05	0.13	0.13	0.05
CBX3P3		0.00	0.00	0.00	0.00	0.00	0.00	0.00	0.00	0.00	0.00	0.00	0.00	0.00	0.00	0.00	0.00	0.00	0.04	0.03	0.00	0.00	0.00	0.00	0.00	0.00	0.00	0.00	0.00	0.00	0.00	0.00	0.00	0.00	0.00	0.04	0.00	0.00	0.00	0.03	0.00	0.00	0.00	0.00	0.00	0.00	0.00	0.00	0.00
CXCL17		0.03	0.74	0.01	0.03	0.05	0.26	0.17	0.30	0.20	0.08	6.10	0.35	0.02	0.05	0.00	0.40	0.00	0.70	0.08	0.51	0.01	0.05	0.50	0.12	0.26	0.07	0.54	0.98	1.76	0.24	0.02	0.22	4.84	0.06	0.08	0.07	1.16	2.49	0.05	0.07	0.16	0.23	0.14	0.01	0.31	0.07	0.25	0.08
GFPT1		23.69	4.60	3.65	9.56	6.08	4.76	6.42	6.09	4.35	6.46	8.16	4.33	1.80	7.66	4.40	4.67	0.81	9.68	8.02	7.49	6.71	5.61	7.10	5.17	5.24	5.54	8.62	10.05	12.82	8.88	10.60	3.01	10.46	3.29	7.58	8.56	2.93	8.22	6.17	4.29	8.12	3.43	9.03	11.49	4.13	8.33	5.11	5.18
PQLC1P1		0.00	0.00	0.00	0.00	0.00	0.00	0.00	0.00	0.00	0.00	0.00	0.00	0.00	0.00	0.00	0.00	0.00	0.00	0.00	0.00	0.00	0.00	0.00	0.00	0.00	0.00	0.00	0.00	0.00	0.00	0.00	0.00	0.00	0.00	0.00	0.00	0.00	0.00	0.00	0.00	0.00	0.00	0.00	0.00	0.00	0.00	0.00	0.00
AC103810.7		0.00	0.00	0.00	0.00	0.00	0.00	0.00	0.00	0.00	0.00	0.00	0.00	0.00	0.00	0.00	0.00	0.00	0.00	0.00	0.00	0.00	0.00	0.00	0.00	0.00	0.00	0.00	0.00	0.00	0.00	0.00	0.00	0.00	0.00	0.00	0.00	0.00	0.00	0.00	0.00	0.00	0.00	0.00	0.00	0.00	0.00	0.00	0.00
AC013565.3		0.10	0.02	0.03	0.00	0.07	0.06	0.06	0.07	0.00	0.00	0.04	0.06	0.13	0.06	0.06	0.04	0.04	0.00	0.09	0.00	0.00	0.07	0.11	0.00	0.08	0.16	0.00	0.03	0.18	0.00	0.12	0.03	0.11	0.12	0.04	0.17	0.17	0.05	0.11	0.05	0.00	0.13	0.00	0.06	0.00	0.16	0.10	0.15
MAGEA2B		0.00	0.00	0.00	0.00	0.00	0.00	0.00	0.00	0.02	0.00	0.00	0.00	0.00	0.00	0.00	0.00	0.01	0.00	0.00	0.00	0.00	0.00	0.00	0.00	0.00	0.00	0.00	0.00	0.00	0.00	0.00	0.00	0.00	0.01	0.00	0.00	0.00	0.00	0.01	0.00	0.00	0.00	0.00	0.01	0.00	0.00	0.00	0.00
AL137224.1		0.00	0.00	0.00	0.00	0.00	0.00	0.00	0.00	0.00	0.00	0.00	0.00	0.00	0.00	0.00	0.00	0.00	0.00	0.00	0.00	0.00	0.00	0.00	0.00	0.00	0.00	0.05	0.00	0.00	0.00	0.05	0.00	0.00	0.00	0.00	0.00	0.00	0.00	0.00	0.00	0.00	0.00	0.00	0.00	0.00	0.00	0.00	0.00
RNU6-1073P		0.00	0.00	0.00	0.00	0.00	0.00	0.00	0.00	0.00	0.00	0.00	0.00	0.00	0.00	0.00	0.00	0.00	0.00	0.00	0.00	0.00	0.00	0.00	0.00	0.00	0.00	0.00	0.00	0.00	0.00	0.00	0.00	0.00	0.00	0.00	0.00	0.00	0.00	0.00	0.00	0.00	0.00	0.00	0.00	0.00	0.00	0.00	0.00
OR4F3		0.00	0.00	0.00	0.00	0.00	0.00	0.00	0.00	0.00	0.00	0.00	0.00	0.00	0.00	0.00	0.00	0.00	0.00	0.00	0.00	0.00	0.00	0.00	0.00	0.00	0.00	0.00	0.00	0.00	0.00	0.00	0.00	0.00	0.00	0.00	0.00	0.00	0.00	0.00	0.00	0.00	0.00	0.00	0.00	0.00	0.00	0.00	0.00
RPL21P104		0.00	0.00	0.00	0.00	0.00	0.00	0.00	0.00	0.00	0.00	0.00	0.00	0.00	0.00	0.00	0.00	0.00	0.00	0.00	0.00	0.00	0.00	0.00	0.00	0.04	0.00	0.00	0.00	0.00	0.00	0.00	0.00	0.00	0.05	0.00	0.00	0.00	0.00	0.04	0.00	0.03	0.00	0.00	0.00	0.04	0.00	0.00	0.00
EFCAB2		1.93	0.87	0.49	1.63	0.54	0.53	0.65	0.83	0.53	0.73	0.67	0.40	0.24	0.62	0.23	1.37	0.47	1.11	0.14	1.24	0.85	0.36	1.23	0.88	1.65	1.21	1.16	1.43	0.62	1.60	0.52	0.63	0.84	0.42	0.48	0.43	0.73	0.92	0.35	0.83	1.57	1.35	1.16	0.38	0.68	0.90	0.48	0.47
AC083837.1		0.04	0.03	0.04	0.22	0.07	0.02	0.06	0.11	0.05	0.03	0.13	0.07	0.02	0.04	0.05	0.05	0.05	0.10	0.03	0.08	0.04	0.05	0.07	0.02	0.01	0.16	0.08	0.19	0.07	0.04	0.02	0.03	0.09	0.37	0.16	0.10	0.01	0.42	0.34	0.11	0.03	0.06	0.27	0.01	0.05	0.14	0.09	0.18
AL157996.1		0.00	0.06	0.01	0.00	0.01	0.00	0.01	0.06	0.00	0.03	0.02	0.01	0.01	0.00	0.01	0.00	0.00	0.00	0.02	0.03	0.01	0.10	0.01	0.02	0.05	0.00	0.14	0.02	0.00	0.00	0.01	0.04	0.05	0.00	0.08	0.06	0.00	0.00	0.03	0.00	0.00	0.00	0.05	0.02	0.06	0.04	0.01	0.09
PIP		0.00	0.00	0.00	0.00	0.00	0.00	0.00	0.04	0.00	0.00	0.00	0.00	0.00	0.95	0.00	0.04	0.00	0.00	0.00	0.07	0.00	0.00	0.06	0.00	0.12	0.00	0.07	0.04	14.48	0.00	0.10	0.00	0.00	0.00	0.00	0.00	0.00	0.00	0.25	0.03	0.05	0.00	0.03	0.00	0.00	6.31	0.04	0.00
AC103853.1		0.00	0.00	0.00	0.00	0.00	0.00	0.00	0.00	0.00	0.00	0.00	0.00	0.00	0.00	0.00	0.00	0.00	0.00	0.00	0.00	0.00	0.00	0.00	0.00	0.00	0.00	0.00	0.00	0.00	0.00	0.00	0.00	0.00	0.04	0.00	0.00	0.00	0.00	0.00	0.00	0.00	0.00	0.00	0.00	0.00	0.00	0.00	0.00
FBXL14		6.10	0.64	1.48	1.03	2.57	1.96	3.10	1.65	1.17	2.25	1.78	2.47	0.82	2.04	3.13	2.19	0.27	2.57	3.21	2.29	2.54	2.15	2.92	0.93	3.08	1.88	1.26	3.00	0.40	2.78	2.21	2.45	1.43	0.22	3.05	2.14	0.44	1.54	1.85	2.50	1.90	0.62	2.07	3.36	2.45	1.62	1.00	1.41
RF00393		0.00	0.00	0.00	0.00	0.00	0.00	0.00	0.00	0.00	0.00	0.00	0.00	0.00	0.00	0.00	0.00	0.00	0.00	0.00	0.00	0.00	0.00	0.00	0.00	0.00	0.00	0.00	0.00	0.00	0.00	0.00	0.00	0.00	0.00	0.00	0.00	0.00	0.00	0.00	0.00	0.00	0.00	0.00	0.00	0.00	0.00	0.00	0.00
AR		6.23	2.65	10.15	4.64	8.87	2.45	6.35	8.78	2.07	7.00	8.76	9.18	4.30	8.25	5.43	13.59	4.89	5.23	15.76	3.40	8.15	11.19	5.08	3.96	0.29	6.77	1.00	5.37	2.42	5.56	0.22	6.54	4.84	3.80	11.75	10.99	5.21	3.15	8.04	8.45	6.45	7.56	4.81	29.22	5.99	6.49	0.21	3.73
CLRN3		0.90	10.61	0.34	5.16	9.60	57.32	1.68	22.28	0.25	3.36	0.02	20.53	21.81	3.56	1.04	0.04	0.07	0.05	0.74	0.65	8.54	9.72	46.37	2.46	49.68	0.26	6.42	0.37	1.27	8.74	7.14	6.84	1.39	11.84	0.49	14.26	9.57	0.00	12.47	0.64	1.20	53.48	9.34	19.63	8.18	0.50	1.91	16.75
AP002370.1		0.00	0.00	0.00	0.00	0.00	0.00	0.00	0.00	0.00	0.00	0.00	0.00	0.00	0.00	0.00	0.00	0.00	0.00	0.00	0.00	0.00	0.00	0.00	0.00	0.00	0.00	0.00	0.00	0.00	0.00	0.00	0.00	0.02	0.00	0.00	0.03	0.00	0.00	0.00	0.00	0.00	0.00	0.00	0.00	0.00	0.00	0.00	0.00
TRBV17		0.00	0.00	0.00	0.00	0.00	0.00	0.00	0.00	0.00	0.00	0.00	0.00	0.00	0.00	0.00	0.00	0.00	0.00	0.00	0.00	0.00	0.00	0.00	0.00	0.00	0.00	0.00	0.00	0.00	0.00	0.00	0.00	0.00	0.00	0.00	0.00	0.00	0.00	0.00	0.00	0.00	0.00	0.00	0.00	0.00	0.00	0.00	0.00
HMGN1P2		0.00	0.00	0.00	0.00	0.05	0.00	0.06	0.07	0.00	0.00	0.00	0.00	0.00	0.00	0.00	0.07	0.00	0.07	0.00	0.00	0.05	0.00	0.00	0.00	0.00	0.06	0.00	0.00	0.00	0.00	0.06	0.00	0.00	0.00	0.00	0.18	0.00	0.00	0.00	0.00	0.00	0.00	0.07	0.17	0.00	0.00	0.00	0.00
OR4A47		0.00	0.00	0.00	0.00	0.00	0.00	0.00	0.00	0.00	0.00	0.00	0.00	0.00	0.00	0.00	0.00	0.00	0.00	0.00	0.00	0.00	0.00	0.00	0.00	0.03	0.00	0.00	0.00	0.00	0.00	3.99	0.00	0.00	0.00	0.04	0.00	0.00	0.00	0.00	0.00	0.00	0.00	0.00	0.00	0.00	0.00	0.00	0.00
RNU4ATAC2P		0.00	0.00	0.00	0.00	0.00	0.00	0.00	0.00	0.00	0.00	0.00	0.00	0.00	0.00	0.00	0.00	0.00	0.00	0.00	0.00	0.00	0.00	0.00	0.00	0.00	0.00	0.00	0.00	0.00	0.00	0.00	0.00	0.00	0.00	0.00	0.00	0.00	0.00	0.00	0.00	0.00	0.00	0.00	0.00	0.00	0.00	0.00	0.00
PARP3		2.94	2.45	5.15	4.57	4.51	3.32	5.23	4.75	2.62	3.72	4.93	5.96	4.50	3.79	4.24	4.39	3.59	3.79	9.08	5.44	4.16	4.85	4.52	3.61	3.00	1.72	4.50	4.86	2.58	8.16	5.21	5.93	4.33	1.40	5.49	5.23	4.19	5.44	5.72	4.64	10.02	3.61	5.61	7.22	7.42	4.11	2.40	4.19
TRAJ12		0.00	0.00	0.00	0.00	0.47	0.00	0.00	0.00	0.00	0.00	0.00	0.00	0.00	0.00	0.00	0.00	0.00	0.00	0.00	0.00	0.00	0.00	0.00	0.00	0.00	0.00	0.00	0.00	0.00	0.00	0.00	0.00	0.00	0.00	0.00	0.00	0.00	0.00	0.00	0.00	0.00	0.00	0.00	0.00	0.00	0.00	0.00	0.00
AC008750.7		0.00	0.00	0.00	0.00	0.00	0.00	0.00	0.00	0.00	0.00	0.00	0.00	0.00	0.00	0.00	0.00	0.00	0.00	0.00	0.00	0.00	0.00	0.00	0.00	0.00	0.00	0.00	0.00	0.00	0.00	0.00	0.00	0.00	0.00	0.00	0.00	0.00	0.03	0.00	0.00	0.00	0.10	0.00	0.10	0.00	0.00	0.00	0.00
LAMP5-AS1		0.00	0.00	0.00	0.00	0.00	0.00	0.00	0.00	0.00	0.00	0.00	0.00	0.00	0.00	0.00	0.00	0.00	0.01	0.01	0.00	0.00	0.00	0.00	0.00	0.00	0.00	0.01	0.00	0.00	0.00	0.00	0.00	0.00	0.00	0.00	0.00	0.00	0.00	0.00	0.00	0.00	0.00	0.00	0.02	0.00	0.00	0.00	0.00
SLC2A5		0.00	0.58	0.01	0.02	0.10	0.04	0.06	0.04	0.00	0.05	0.01	0.06	0.95	0.02	0.82	0.02	0.04	0.09	0.01	0.07	0.18	0.01	10.75	0.10	0.11	0.02	0.12	0.01	0.27	0.03	0.03	0.06	0.03	0.04	1.39	0.02	1.43	0.11	0.16	0.18	0.03	0.05	0.89	0.02	0.04	0.07	0.04	0.15
RF00271		0.00	0.00	0.00	0.00	0.00	0.00	0.00	0.00	0.00	0.00	0.00	0.00	0.00	0.00	0.00	0.00	0.00	0.00	0.00	0.00	0.00	0.00	0.00	0.00	0.00	0.00	0.00	0.00	0.00	0.00	0.00	0.00	0.00	0.00	0.00	0.00	0.00	0.00	0.00	0.00	0.00	0.00	0.00	0.00	0.00	0.00	0.00	0.00
AL592504.1		0.00	0.00	0.00	0.00	0.00	0.00	0.00	0.00	0.00	0.00	0.00	0.00	0.00	0.00	0.00	0.00	0.00	0.00	0.00	0.00	0.00	0.00	0.00	0.00	0.00	0.00	0.00	0.00	0.00	0.00	0.00	0.00	0.00	0.00	0.00	0.00	0.00	0.00	0.00	0.00	0.00	0.00	0.00	0.00	0.00	0.00	0.00	0.00
CNOT9		4.94	2.81	3.12	4.46	4.03	3.30	5.30	3.20	6.85	2.94	7.15	4.06	2.90	2.96	5.89	5.81	2.56	5.77	3.35	7.32	3.97	3.33	4.06	2.92	4.14	9.75	5.07	6.14	4.75	6.57	3.25	4.99	4.26	2.07	4.24	3.92	4.16	8.64	6.40	4.77	3.72	2.26	5.87	4.85	4.29	3.15	3.93	4.70
AC079907.1		0.09	0.00	0.19	0.15	0.04	0.15	0.10	0.00	0.31	0.17	0.52	0.05	0.08	0.05	0.10	0.12	0.00	0.06	0.00	0.20	0.15	0.04	0.23	0.06	0.00	0.05	0.06	0.12	0.21	0.06	0.20	0.11	0.00	0.00	0.06	0.15	0.10	0.08	0.29	0.17	0.04	0.15	0.22	0.10	0.15	0.17	0.06	0.00
EEF1GP7		0.00	0.00	0.00	0.03	0.00	0.00	0.00	0.00	0.00	0.00	0.00	0.00	0.00	0.00	0.03	0.00	0.00	0.00	0.00	0.00	0.00	0.00	0.05	0.00	0.00	0.03	0.00	0.00	0.00	0.00	0.00	0.00	0.00	0.00	0.00	0.00	0.00	0.00	0.00	0.00	0.00	0.04	0.00	0.00	0.00	0.00	0.00	0.00
PRH1-PRR4		0.06	0.03	0.03	0.01	0.05	0.06	0.05	0.03	0.02	0.02	0.03	0.01	0.02	0.04	0.01	0.06	0.02	0.03	0.06	0.00	0.05	0.02	0.03	0.00	0.17	0.04	0.01	0.06	0.00	0.11	0.01	0.04	0.11	0.03	0.04	0.00	0.02	0.00	0.06	0.11	0.02	0.00	0.01	0.10	0.07	0.05	0.04	0.02
AC005034.5		0.90	0.10	0.34	0.52	0.42	0.55	0.65	0.52	0.31	0.68	0.41	0.42	0.00	0.70	0.13	0.19	0.11	1.16	1.31	0.16	0.58	1.03	2.19	0.26	0.62	0.77	0.13	0.57	0.08	0.56	0.45	0.26	0.78	0.16	1.07	1.07	0.16	0.20	0.27	0.17	1.10	0.06	0.53	1.64	1.23	0.44	0.60	0.28
ATG2A		6.95	5.38	7.79	6.74	4.36	6.13	7.47	5.33	6.52	6.46	10.32	7.64	2.67	5.97	5.64	3.91	5.13	9.36	9.36	4.31	7.31	5.75	5.67	4.57	3.54	4.42	3.60	6.80	2.85	9.47	5.59	5.60	3.14	5.58	5.73	5.07	2.63	5.18	9.31	7.51	8.84	3.20	5.00	9.87	7.39	5.47	7.83	7.57
SLC35C1		35.78	44.06	11.51	32.21	16.18	21.69	46.26	48.20	5.49	17.16	67.81	11.23	12.38	17.58	19.23	24.38	4.55	11.98	28.79	26.31	27.31	11.11	11.83	13.85	5.17	12.35	18.19	19.65	85.40	43.81	55.08	19.27	45.89	15.30	29.22	8.34	29.94	48.17	77.30	20.94	23.53	4.73	47.58	17.03	20.70	15.76	126.13	55.42
IRX2		0.02	0.00	0.00	0.00	0.01	0.00	0.00	0.01	0.00	0.00	0.01	0.02	0.00	0.00	0.00	0.00	0.03	0.01	0.01	0.00	0.00	0.02	0.01	0.00	0.01	0.01	0.02	0.00	0.00	0.01	0.04	0.00	0.00	0.02	0.00	0.02	0.02	0.02	0.01	0.03	0.01	0.00	0.00	0.03	0.01	0.01	0.00	0.01
AC009299.2		0.32	0.12	0.00	0.18	0.39	0.11	0.29	0.13	0.00	0.00	0.09	0.23	0.00	0.11	0.00	0.00	0.05	0.33	0.11	0.07	0.06	0.32	0.33	0.05	0.42	0.16	0.16	0.09	0.00	0.17	0.26	0.00	0.00	0.05	0.75	0.43	0.00	0.12	0.07	0.31	0.22	0.00	0.04	0.59	0.14	0.08	0.00	0.13
C16orf95		0.21	0.56	0.55	0.25	0.31	0.37	0.24	0.33	0.28	0.42	0.32	0.69	1.45	0.41	0.32	0.38	0.69	0.24	0.42	0.29	0.43	0.36	0.35	0.45	0.26	0.52	0.15	0.15	0.08	0.25	0.66	1.08	0.39	0.51	0.43	0.34	1.02	0.16	0.60	0.38	0.28	0.68	0.23	0.53	0.36	0.29	0.76	0.29
AC009303.2		0.02	0.00	0.01	0.00	0.00	0.00	0.00	0.02	0.00	0.00	0.00	0.00	0.02	0.00	0.00	0.00	0.00	0.00	0.00	0.00	0.01	0.00	0.00	0.01	0.01	0.01	0.01	0.00	0.04	0.00	0.01	0.00	0.00	0.00	0.00	0.00	0.03	0.00	0.00	0.00	0.00	0.00	0.00	0.01	0.00	0.00	0.00	0.00
AC024592.1		0.00	0.00	0.00	0.00	0.00	0.00	0.00	0.00	0.00	0.00	0.07	0.17	0.00	0.00	0.00	0.00	0.00	0.06	0.00	0.05	0.04	0.00	0.05	0.00	0.00	0.11	0.00	0.00	0.00	0.00	0.05	0.00	0.00	0.00	0.00	0.08	0.00	0.04	0.10	0.00	0.05	0.00	0.00	0.00	0.00	0.00	0.06	0.00
LINC02045		0.00	0.00	0.00	0.00	0.00	0.00	0.00	0.00	0.00	0.00	0.00	0.00	0.00	0.00	0.00	0.00	0.00	0.00	0.00	0.00	0.00	0.00	0.00	0.00	0.00	0.00	0.00	0.00	0.00	0.00	0.00	0.00	0.00	0.00	0.00	0.00	0.00	0.00	0.00	0.00	0.00	0.00	0.00	0.00	0.00	0.00	0.00	0.00
AC025030.1		0.00	0.00	0.00	0.00	0.00	0.00	0.00	0.00	0.00	0.00	0.00	0.00	0.00	0.00	0.00	0.00	0.00	0.00	0.00	0.00	0.00	0.00	0.00	0.00	0.00	0.00	0.00	0.00	0.00	0.00	0.00	0.00	0.06	0.00	0.00	0.00	0.00	0.00	0.00	0.00	0.00	0.00	0.00	0.00	0.00	0.00	0.00	0.00
AC027779.1		0.00	0.00	0.00	0.00	0.00	0.00	0.00	0.00	0.00	0.00	0.00	0.00	0.00	0.00	0.00	0.00	0.00	0.00	0.00	0.00	0.00	0.00	0.00	0.00	0.00	0.00	0.00	0.00	0.00	0.00	0.00	0.00	0.00	0.00	0.00	0.00	0.00	0.00	0.07	0.00	0.00	0.00	0.00	0.00	0.00	0.00	0.00	0.00
RN7SL209P		0.00	0.00	0.00	0.00	0.05	0.00	0.00	0.24	0.00	0.00	0.00	0.00	0.00	0.00	0.00	0.00	0.00	0.00	0.00	0.00	0.00	0.00	0.00	0.00	0.00	0.00	0.00	0.00	0.00	0.00	0.00	0.00	0.00	0.00	0.00	0.00	0.00	0.00	0.00	0.00	0.00	0.00	0.07	0.00	0.00	0.00	0.00	0.00
OR4A44P		0.00	0.00	0.00	0.00	0.00	0.00	0.00	0.00	0.00	0.00	0.00	0.00	0.00	0.00	0.00	0.00	0.00	0.00	0.00	0.00	0.00	0.00	0.00	0.00	0.00	0.00	0.00	0.00	0.00	0.00	0.00	0.00	0.00	0.00	0.00	0.00	0.00	0.00	0.00	0.00	0.00	0.00	0.00	0.00	0.00	0.00	0.00	0.00
TUBB8P3		0.00	0.00	0.00	0.00	0.00	0.00	0.00	0.00	0.00	0.00	0.00	0.00	0.00	0.00	0.00	0.00	0.00	0.00	0.00	0.00	0.00	0.00	0.00	0.00	0.00	0.00	0.03	0.00	0.00	0.00	0.02	0.00	0.00	0.00	0.00	0.00	0.00	0.00	0.00	0.00	0.00	0.00	0.00	0.00	0.00	0.00	0.00	0.00
AC011243.1		0.00	0.00	0.00	0.00	0.07	0.00	0.00	0.00	0.00	0.00	0.00	0.00	0.00	0.00	0.00	0.00	0.00	0.00	0.00	0.00	0.00	0.00	0.00	0.00	0.00	0.00	0.00	0.00	0.00	0.00	0.00	0.00	0.00	0.00	0.00	0.00	0.00	0.00	0.00	0.00	0.00	0.00	0.00	0.00	0.00	0.00	0.00	0.00
RPL29P33		0.10	0.10	0.17	0.18	0.09	0.12	0.06	0.00	0.18	0.00	0.08	0.06	0.18	0.00	0.06	0.14	0.16	0.13	0.00	0.30	0.18	0.10	0.16	0.00	0.00	0.19	0.13	0.00	0.00	0.14	0.12	0.13	0.00	0.08	0.14	0.00	0.00	0.25	0.00	0.20	0.05	0.09	0.06	0.28	0.12	0.07	0.07	0.00
AL122001.1		0.00	0.00	0.05	0.00	0.00	0.00	0.00	0.06	0.00	0.00	0.00	0.00	0.00	0.00	0.00	0.00	0.00	0.00	0.00	0.00	0.00	0.04	0.00	0.00	0.00	0.00	0.00	0.06	0.00	0.00	0.05	0.00	0.00	0.07	0.00	0.00	0.00	0.00	0.00	0.00	0.09	0.00	0.00	0.00	0.05	0.00	0.00	0.00
NOL8P1		0.00	0.00	0.01	0.00	0.00	0.00	0.00	0.00	0.00	0.00	0.00	0.00	0.00	0.00	0.00	0.00	0.00	0.00	0.00	0.00	0.00	0.00	0.00	0.00	0.00	0.00	0.00	0.01	0.00	0.00	0.00	0.00	0.00	0.00	0.00	0.00	0.00	0.00	0.00	0.00	0.01	0.00	0.00	0.01	0.00	0.00	0.00	0.00
FO393415.2		0.00	0.00	0.00	0.00	0.00	0.00	0.00	0.00	0.00	0.00	0.00	0.00	0.00	0.00	0.00	0.06	0.00	0.00	0.05	0.00	0.00	0.00	0.00	0.00	0.00	0.00	0.00	0.00	0.00	0.00	0.00	0.00	0.00	0.00	0.00	0.00	0.00	0.00	0.00	0.00	0.00	0.00	0.00	0.00	0.00	0.00	0.00	0.00
AL391832.3		0.00	0.17	0.02	0.02	0.00	0.00	0.02	0.11	0.17	0.00	0.40	0.00	0.00	0.05	0.02	0.03	0.00	0.02	0.02	0.07	0.07	0.02	0.10	0.00	0.08	0.07	0.12	0.13	0.19	0.10	0.02	0.00	0.04	0.06	0.27	0.00	0.00	0.06	0.15	0.09	0.06	0.00	0.05	0.02	0.04	0.12	0.05	0.00
MPND		18.25	11.67	13.68	11.26	12.00	21.05	21.41	8.72	27.52	12.68	11.54	12.09	32.79	13.39	29.44	7.51	27.21	23.29	9.29	37.90	9.29	15.05	10.98	17.56	12.76	16.31	7.19	16.99	24.03	12.74	9.37	32.31	26.18	24.62	29.48	13.68	14.29	16.59	12.00	14.38	6.72	41.56	11.21	7.00	10.79	10.64	13.73	12.85
RPS29P13		0.00	0.00	0.00	0.00	0.00	0.00	0.00	0.00	0.00	0.00	0.00	0.00	0.00	0.00	0.00	0.00	0.00	0.00	0.00	0.00	0.00	0.00	0.00	0.00	0.00	0.00	0.00	0.00	0.00	0.00	0.00	0.00	0.00	0.00	0.00	0.00	0.00	0.00	0.00	0.00	0.00	0.00	0.00	0.00	0.00	0.00	0.00	0.00
AC008155.1		0.00	0.10	0.05	0.00	0.17	0.17	0.00	0.20	0.00	0.00	0.07	0.24	0.00	0.06	0.00	0.21	0.00	0.19	0.11	0.12	0.17	0.05	0.10	0.00	0.05	0.12	0.13	0.07	0.00	0.00	0.00	0.12	0.11	0.15	0.07	0.08	0.33	0.29	0.00	0.24	0.10	0.17	0.06	0.00	0.06	0.00	0.06	0.00
AP002765.1		0.00	0.00	0.00	0.00	0.00	0.00	0.00	0.00	0.00	0.00	0.00	0.00	0.00	0.00	0.00	0.00	0.00	0.00	0.00	0.00	0.00	0.00	0.00	0.00	0.00	0.00	0.00	0.00	0.00	0.00	0.00	0.00	0.00	0.00	0.00	0.00	0.00	0.00	0.00	0.00	0.00	0.00	0.00	0.00	0.00	0.00	0.00	0.00
TGFBR2		18.91	6.17	7.04	8.47	24.36	11.08	21.75	17.06	10.59	16.40	14.17	18.44	13.82	10.88	10.61	7.74	3.06	15.43	17.79	12.00	28.54	19.20	9.52	10.05	51.95	17.32	23.00	19.27	7.77	24.91	16.60	13.82	10.06	4.65	31.29	24.24	2.96	12.42	17.08	16.78	16.11	9.87	18.02	27.10	19.58	14.81	9.31	24.87
AC008875.1		0.00	0.00	0.00	0.00	0.00	0.00	0.05	0.05	0.04	0.04	0.06	0.02	0.03	0.05	0.00	0.03	0.03	0.05	0.02	0.00	0.00	0.00	0.02	0.03	0.00	0.05	0.10	0.00	0.00	0.00	0.12	0.13	0.04	0.00	0.00	0.03	0.00	0.08	0.04	0.04	0.02	0.14	0.08	0.02	0.05	0.08	0.00	0.08
MED22		1.94	1.42	1.12	2.18	0.86	1.11	1.34	1.06	2.27	1.61	2.57	1.28	0.82	1.06	1.52	0.52	1.00	1.88	0.57	1.58	1.24	0.78	1.30	1.39	1.52	0.86	1.25	1.98	2.64	3.13	1.63	1.26	2.04	2.01	2.04	1.37	2.20	2.22	1.91	1.76	1.00	0.99	2.06	1.98	1.56	1.29	2.53	0.98
RNU6-238P		0.00	0.00	0.00	0.00	0.00	0.00	0.00	0.00	0.00	0.00	0.00	0.00	0.00	0.00	0.00	0.00	0.00	0.00	0.00	0.00	0.00	0.00	0.00	0.00	0.00	0.00	0.00	0.00	0.00	0.00	0.00	0.00	0.00	0.00	0.21	0.00	0.00	0.00	0.17	0.00	0.00	0.00	0.00	0.00	0.00	0.00	0.00	0.00
RNU6-1114P		0.00	0.00	0.00	0.00	0.00	0.00	0.00	0.00	0.00	0.00	0.00	0.00	0.00	0.00	0.00	0.00	0.00	0.00	0.00	0.00	0.00	0.00	0.00	0.00	0.00	0.00	0.00	0.00	0.00	0.00	0.00	0.00	0.00	0.00	0.00	0.00	0.00	0.00	0.00	0.00	0.00	0.00	0.00	0.00	0.00	0.00	0.00	0.00
VPS50		2.35	0.53	1.42	1.04	1.03	1.54	1.18	0.89	0.64	0.87	1.45	0.92	0.70	0.93	1.04	0.90	0.33	1.21	1.35	1.09	1.04	1.36	1.68	1.06	1.41	1.34	1.12	1.32	0.93	1.91	0.82	0.57	1.82	0.44	1.14	1.23	0.54	1.09	0.95	1.03	2.19	0.64	1.07	2.52	1.34	0.84	0.95	0.57
AP1B1		10.66	12.95	10.91	13.74	11.36	11.13	15.67	9.26	11.95	9.42	13.61	11.69	5.98	12.39	20.61	5.12	4.65	12.44	17.99	15.62	8.03	8.33	11.56	10.67	13.61	9.26	7.41	12.60	10.89	17.17	12.43	9.23	10.83	8.74	15.03	8.55	8.68	21.42	13.81	15.78	14.85	7.08	14.70	15.15	11.71	11.32	14.04	11.32
LINC00636		0.00	0.00	0.00	0.00	0.00	0.00	0.00	0.00	0.02	0.00	0.00	0.05	0.00	0.00	0.00	0.00	0.00	0.02	0.00	0.00	0.00	0.00	0.00	0.00	0.00	0.00	0.00	0.00	0.00	0.00	0.00	0.00	0.00	0.00	0.00	0.00	0.00	0.01	0.00	0.00	0.00	0.00	0.00	0.00	0.00	0.00	0.00	0.03
UBA52P9		0.00	0.00	0.00	0.00	0.00	0.00	0.00	0.00	0.00	0.00	0.00	0.00	0.00	0.00	0.00	0.00	0.00	0.00	0.00	0.00	0.00	0.00	0.00	0.00	0.00	0.00	0.00	0.00	0.00	0.00	0.00	0.00	0.00	0.00	0.00	0.00	0.00	0.00	0.00	0.00	0.00	0.00	0.00	0.00	0.00	0.00	0.00	0.00
AC073592.5		0.00	0.00	0.00	0.00	0.00	0.00	0.00	0.00	0.00	0.00	0.00	0.00	0.00	0.00	0.00	0.00	0.00	0.00	0.00	0.00	0.00	0.00	0.00	0.00	0.00	0.00	0.00	0.04	0.00	0.00	0.00	0.00	0.00	0.00	0.00	0.10	0.00	0.00	0.00	0.00	0.00	0.00	0.00	0.00	0.00	0.00	0.00	0.00
AC006199.1		0.00	0.00	0.00	0.00	0.00	0.00	0.00	0.00	0.00	0.00	0.00	0.00	0.00	0.00	0.00	0.00	0.00	0.00	0.00	0.00	0.00	0.00	0.00	0.00	0.00	0.00	0.00	0.00	0.00	0.00	0.00	0.00	0.00	0.00	0.00	0.00	0.00	0.00	0.00	0.00	0.00	0.00	0.00	0.00	0.00	0.00	0.00	0.00
ZNF530		0.73	0.15	0.08	0.03	0.11	0.46	0.21	0.10	0.16	0.24	0.26	0.14	0.08	0.14	0.18	0.23	0.35	0.38	0.34	0.10	0.14	0.15	0.65	0.08	0.38	0.23	0.33	0.42	0.37	0.09	0.06	0.13	0.09	0.09	0.13	0.24	0.52	0.28	0.21	0.12	0.19	0.43	0.07	0.22	0.43	0.15	0.03	0.09
DEFB108A		0.00	0.00	0.00	0.00	0.00	0.00	0.00	0.00	0.00	0.00	0.00	0.00	0.00	0.00	0.00	0.00	0.00	0.00	0.00	0.00	0.00	0.00	0.00	0.00	0.00	0.00	0.00	0.00	0.00	0.00	0.00	0.00	0.00	0.00	0.00	0.00	0.00	0.00	0.00	0.00	0.00	0.00	0.00	0.00	0.00	0.00	0.00	0.00
AC019109.1		0.00	0.02	0.01	0.00	0.00	0.00	0.00	0.00	0.00	0.00	0.00	0.00	0.14	0.00	0.00	0.00	0.04	0.02	0.00	0.00	0.01	0.00	0.01	0.00	0.00	0.00	0.00	0.00	0.02	0.08	0.00	0.00	0.00	0.00	0.01	0.00	0.00	0.09	0.22	0.00	0.00	0.00	0.00	0.00	0.04	0.00	0.00	0.00
IGFBP7		82.49	148.84	38.01	77.43	185.61	80.06	205.49	116.54	50.38	123.47	83.20	153.82	177.98	50.16	50.47	58.58	26.31	82.32	80.12	140.19	80.67	81.26	32.66	167.00	409.72	34.34	441.57	77.18	111.39	120.87	91.31	180.25	143.01	26.90	264.00	192.10	65.63	143.26	181.92	163.79	55.04	156.40	139.41	101.94	266.59	65.43	77.22	319.22
HSD3BP1		0.00	0.00	0.02	0.00	0.01	0.00	0.00	0.00	0.08	0.00	0.00	0.04	0.00	0.02	0.02	0.04	0.00	0.00	0.00	0.00	0.00	0.01	0.18	0.00	0.02	0.00	0.00	0.12	0.00	0.00	0.05	0.00	0.00	0.00	0.00	0.02	0.00	0.00	0.02	0.00	0.00	0.03	0.00	0.00	0.00	0.00	0.00	0.00
AL365500.1		0.00	0.00	0.00	0.00	0.00	0.00	0.00	0.00	0.00	0.00	0.00	0.00	0.03	0.00	0.00	0.00	0.00	0.00	0.00	0.00	0.00	0.00	0.02	0.00	0.00	0.00	0.00	0.00	0.00	0.00	0.00	0.00	0.00	0.00	0.00	0.00	0.04	0.00	0.00	0.00	0.02	0.00	0.00	0.00	0.00	0.00	0.00	0.00
AC090568.1		0.00	0.00	0.00	0.00	0.00	0.00	0.00	0.03	0.00	0.00	0.00	0.00	0.00	0.00	0.00	0.00	0.00	0.00	0.00	0.00	0.00	0.00	0.00	0.00	0.00	0.00	0.00	0.00	0.00	0.00	0.00	0.00	0.00	0.00	0.00	0.00	0.00	0.00	0.00	0.00	0.00	0.00	0.00	0.00	0.00	0.00	0.00	0.00
ST13P15		0.09	0.13	0.05	0.02	0.36	0.23	0.14	0.06	0.03	0.03	0.09	0.07	0.08	0.12	0.02	0.22	0.00	0.06	0.08	0.12	0.27	0.15	0.12	0.04	0.11	0.04	0.11	0.14	0.00	0.04	0.07	0.00	0.00	0.07	0.12	0.00	0.00	0.24	0.05	0.27	0.10	0.10	0.04	0.35	0.07	0.11	0.02	0.00
AC044802.2		0.00	0.04	0.00	0.00	0.00	0.00	0.00	0.00	0.00	0.00	0.00	0.00	0.00	0.00	0.00	0.00	0.12	0.00	0.00	0.00	0.00	0.00	0.00	0.00	0.08	0.00	0.00	0.05	0.00	0.05	0.00	0.05	0.08	0.06	0.05	0.00	0.00	0.04	0.00	0.00	0.07	0.00	0.00	0.00	0.00	0.00	0.00	0.08
RNA5-8SP5		0.00	0.00	0.00	0.00	0.00	0.12	0.00	0.00	0.00	0.00	0.00	0.00	0.00	0.00	0.00	0.00	0.00	0.00	0.00	0.00	0.00	0.00	0.00	0.00	0.00	0.00	0.00	0.00	0.00	0.00	0.00	0.00	0.00	0.00	0.00	0.00	0.00	0.10	0.00	0.00	0.00	0.00	0.00	0.00	0.00	0.00	0.00	0.00
AC138853.1		0.00	0.00	0.00	0.00	0.00	0.00	0.00	0.00	0.00	0.00	0.00	0.00	0.00	0.00	0.00	0.00	0.00	0.00	0.00	0.00	0.00	0.00	0.00	0.00	0.00	0.00	0.00	0.00	0.00	0.00	0.00	0.00	0.00	0.00	0.00	0.00	0.00	0.00	0.00	0.00	0.00	0.00	0.00	0.00	0.00	0.00	0.00	0.00
AC099668.1		0.08	0.41	0.29	0.80	0.20	0.43	0.22	0.74	0.27	0.30	0.46	0.28	0.40	0.32	0.19	0.48	0.37	0.25	0.13	0.09	0.40	0.32	0.36	0.17	0.04	0.28	0.20	0.05	0.00	0.20	0.72	0.77	0.26	0.41	0.11	0.20	0.60	0.19	0.26	0.19	0.46	0.20	0.58	0.34	0.31	0.44	0.45	0.16
RNU2-47P		0.00	0.00	0.00	0.00	0.00	0.00	0.00	0.00	0.00	0.00	0.00	0.00	0.00	0.00	0.00	0.00	0.00	0.00	0.00	0.00	0.00	0.00	0.00	0.00	0.00	0.00	0.00	0.00	0.00	0.00	0.00	0.00	0.00	0.00	0.00	0.00	0.00	0.00	0.00	0.00	0.00	0.00	0.00	0.00	0.00	0.00	0.00	0.00
AP000919.3		0.00	0.00	0.00	0.00	0.00	0.00	0.00	0.00	0.00	0.00	0.00	0.00	0.00	0.00	0.03	0.00	0.00	0.00	0.00	0.00	0.03	0.03	0.06	0.00	0.03	0.07	0.00	0.00	0.00	0.00	0.00	0.00	0.00	0.04	0.00	0.05	0.00	0.00	0.00	0.03	0.03	0.10	0.07	0.03	0.00	0.04	0.00	0.00
CDC42EP2		1.46	1.47	0.58	0.57	2.30	0.69	2.14	0.94	2.91	1.97	1.52	3.41	3.44	0.81	2.27	0.73	2.40	1.83	1.04	2.93	2.26	1.50	2.06	1.69	3.69	0.95	2.69	1.21	1.74	1.49	1.23	4.05	1.03	2.64	2.10	1.89	5.64	1.69	2.57	2.47	1.83	2.99	3.20	1.02	1.66	1.37	1.07	4.49
LINC02242		0.00	0.00	0.00	0.00	0.02	0.00	0.00	0.00	0.05	0.00	0.00	0.00	0.00	0.00	0.00	0.04	0.00	0.00	0.06	0.03	0.02	0.00	0.00	0.00	0.03	0.00	0.00	0.03	0.00	0.00	0.00	0.00	0.00	0.00	0.00	0.00	0.06	0.07	0.00	0.00	0.00	0.00	0.00	0.00	0.06	0.00	0.00	0.00
MIR548A3		0.00	0.00	0.00	0.00	0.00	0.00	0.19	0.00	0.00	0.00	0.00	0.00	0.00	0.00	0.00	0.00	0.00	0.00	0.00	0.00	0.00	0.00	0.00	0.00	0.00	0.00	0.00	0.00	0.00	0.00	0.00	0.00	0.00	0.00	0.00	0.00	0.00	0.00	0.00	0.00	0.17	0.00	0.00	0.00	0.00	0.00	0.00	0.00
KNL1		1.88	0.13	1.11	0.27	0.68	0.24	1.33	0.54	0.57	0.39	0.67	0.96	0.66	0.47	1.43	0.84	0.53	2.28	3.03	1.17	0.52	0.60	2.71	0.39	0.23	0.41	0.51	2.46	0.45	1.48	0.84	0.23	1.15	0.50	0.66	0.70	2.22	1.33	0.74	0.56	1.61	1.59	0.61	1.66	0.88	0.27	0.21	0.22
RNA5SP94		0.00	0.00	0.00	0.00	0.00	0.00	0.00	0.00	0.00	0.00	0.00	0.00	0.00	0.00	0.00	0.00	0.00	0.00	0.00	0.00	0.00	0.00	0.00	0.00	0.00	0.00	0.00	0.00	0.00	0.00	0.00	0.00	0.00	0.00	0.00	0.00	0.00	0.00	0.00	0.00	0.00	0.00	0.00	0.00	0.00	0.00	0.00	0.00
AC006145.1		0.00	0.00	0.00	0.00	0.01	0.00	0.00	0.00	0.00	0.00	0.00	0.00	0.00	0.00	0.00	0.00	0.00	0.00	0.00	0.00	0.01	0.00	0.00	0.00	0.00	0.00	0.00	0.00	0.00	0.00	0.00	0.00	0.00	0.00	0.02	0.00	0.00	0.00	0.00	0.00	0.00	0.00	0.00	0.00	0.01	0.00	0.00	0.00
CR383656.6		0.00	0.00	0.00	0.00	0.00	0.00	0.00	0.00	0.00	0.00	0.00	0.00	0.00	0.00	0.00	0.00	0.00	0.00	0.00	0.00	0.00	0.00	0.00	0.00	0.00	0.00	0.00	0.00	0.00	0.00	0.00	0.00	0.00	0.00	0.00	0.00	0.00	0.00	0.00	0.00	0.00	0.00	0.00	0.00	0.00	0.00	0.00	0.00
PHGDH		0.32	0.53	3.82	9.34	24.37	5.45	7.44	7.59	5.33	19.48	0.15	34.92	0.67	9.53	9.81	1.21	15.68	3.60	0.16	23.49	3.22	32.91	11.95	3.63	3.18	25.33	5.48	9.56	0.40	0.89	15.65	2.39	1.37	15.76	18.86	30.63	17.81	11.33	11.51	11.41	16.88	32.96	3.08	0.36	8.79	3.54	6.22	16.12
AC113423.1		0.00	0.00	0.00	0.00	0.00	0.00	0.00	0.00	0.00	0.00	0.00	0.00	0.00	0.00	0.00	0.00	0.00	0.00	0.00	0.00	0.00	0.00	0.00	0.00	0.00	0.00	0.00	0.00	0.00	0.00	0.00	0.00	0.00	0.00	0.00	0.00	0.00	0.00	0.00	0.00	0.00	0.00	0.00	0.00	0.00	0.00	0.00	0.00
AL365203.1		0.00	0.00	0.00	0.00	0.00	0.00	0.00	0.00	0.00	0.00	0.00	0.00	0.00	0.00	0.00	0.00	0.00	0.00	0.00	0.00	0.00	0.00	0.00	0.00	0.00	0.00	0.00	0.00	0.00	0.00	0.00	0.00	0.00	0.00	0.00	0.00	0.00	0.00	0.00	0.00	0.00	0.00	0.00	0.00	0.00	0.00	0.00	0.00
RN7SL341P		0.00	0.00	0.00	0.00	0.00	0.00	0.00	0.00	0.00	0.00	0.00	0.00	0.00	0.00	0.00	0.00	0.00	0.00	0.00	0.00	0.00	0.00	0.00	0.00	0.00	0.00	0.00	0.00	0.00	0.00	0.00	0.00	0.00	0.00	0.00	0.00	0.00	0.00	0.00	0.00	0.00	0.00	0.00	0.00	0.00	0.00	0.00	0.00
CEACAM4		0.00	0.12	0.08	0.03	0.09	0.01	0.10	0.02	0.13	0.30	0.05	0.06	0.04	0.08	0.10	0.08	0.42	0.15	0.01	0.07	0.22	0.20	0.06	0.09	0.24	0.04	0.23	0.15	0.61	0.22	0.08	0.10	0.24	0.18	0.31	0.34	0.27	0.13	0.43	0.20	0.06	0.24	0.05	0.03	0.26	0.33	0.05	0.82
AC084754.1		0.07	0.14	0.04	0.04	0.06	0.00	0.08	0.05	0.00	0.00	0.05	0.00	0.00	0.00	0.00	0.00	0.11	0.00	0.12	0.04	0.00	0.03	0.07	0.05	0.04	0.00	0.18	0.05	0.08	0.09	0.04	0.00	0.00	0.00	0.05	0.00	0.00	0.00	0.04	0.03	0.17	0.18	0.13	0.00	0.00	0.09	0.09	0.00
AC008992.1		0.00	0.00	0.00	0.00	0.00	0.00	0.00	0.00	0.00	0.00	0.00	0.00	0.00	0.00	0.00	0.00	0.00	0.00	0.00	0.00	0.00	0.03	0.00	0.00	0.00	0.00	0.00	0.00	0.00	0.05	0.00	0.00	0.00	0.00	0.00	0.00	0.00	0.00	0.00	0.00	0.00	0.00	0.00	0.00	0.04	0.00	0.05	0.00
AC093010.1		0.00	0.00	0.00	0.01	0.00	0.00	0.00	0.01	0.00	0.00	0.00	0.00	0.00	0.02	0.00	0.03	0.00	0.00	0.00	0.00	0.00	0.00	0.00	0.00	0.00	0.00	0.00	0.00	0.00	0.00	0.00	0.00	0.00	0.00	0.00	0.02	0.00	0.00	0.00	0.00	0.00	0.00	0.00	0.01	0.00	0.03	0.00	0.00
AC079944.1		0.00	0.16	0.04	0.00	0.14	0.07	0.19	0.00	0.18	0.13	0.00	0.12	0.00	0.08	0.12	0.05	0.00	0.13	0.07	0.04	0.09	0.12	0.07	0.10	0.00	0.08	0.21	0.18	0.00	0.00	0.12	0.12	0.15	0.25	0.14	0.00	0.00	0.10	0.07	0.00	0.06	0.00	0.04	0.00	0.07	0.04	0.09	0.00
AL357558.1		0.00	0.00	0.00	0.00	0.00	0.00	0.00	0.00	0.00	0.00	0.00	0.00	0.00	0.00	0.00	0.00	0.00	0.00	0.00	0.00	0.00	0.00	0.00	0.00	0.00	0.00	0.00	0.00	0.00	0.00	0.00	0.00	0.00	0.00	0.00	0.00	0.00	0.00	0.00	0.00	0.00	0.00	0.00	0.00	0.00	0.00	0.00	0.00
ZNF540		0.14	0.06	0.44	0.12	0.08	0.06	0.12	0.17	0.08	0.19	0.10	0.25	0.18	0.25	0.01	0.20	0.30	0.10	0.22	0.07	0.18	0.24	0.42	0.16	0.10	0.23	0.22	0.27	0.16	0.19	0.20	0.27	0.11	0.40	0.09	0.37	0.34	0.04	0.15	0.09	0.13	0.13	0.15	0.26	0.20	0.13	0.08	0.15
SULT2A1		140.37	92.23	629.82	72.05	389.87	80.78	91.82	143.89	140.77	67.84	69.35	487.65	237.30	597.65	253.97	543.75	173.37	94.27	267.83	492.65	575.36	124.94	453.99	142.85	4.68	1135.21	83.99	324.68	111.61	258.96	76.12	155.07	686.39	100.21	532.61	360.84	210.77	90.36	273.43	159.30	72.38	199.95	303.45	223.57	350.57	1229.86	434.38	230.33
MTCO3P15		0.00	0.00	0.00	0.00	0.00	0.00	0.00	0.00	0.00	0.00	0.00	0.00	0.00	0.00	0.00	0.04	0.00	0.00	0.00	0.00	0.00	0.00	0.00	0.00	0.00	0.00	0.00	0.00	0.00	0.00	0.00	0.00	0.00	0.00	0.04	0.00	0.00	0.00	0.00	0.00	0.00	0.00	0.00	0.00	0.00	0.00	0.00	0.00
ZNF285		1.23	0.01	0.07	0.02	0.04	0.01	0.06	0.02	0.09	0.06	0.13	0.05	0.07	0.03	0.02	0.10	0.17	0.17	0.08	0.09	0.02	0.09	0.00	0.04	0.03	0.00	0.14	0.26	0.03	0.02	0.03	0.12	0.08	0.01	0.04	0.08	0.10	0.11	0.05	0.02	0.17	0.11	0.03	0.03	0.08	0.02	0.01	0.03
AC015688.6		0.00	0.00	0.00	0.00	0.00	0.00	0.00	0.00	0.00	0.00	0.00	0.00	0.00	0.00	0.00	0.00	0.00	0.00	0.00	0.00	0.00	0.00	0.00	0.00	0.00	0.00	0.00	0.00	0.00	0.00	0.00	0.00	0.00	0.00	0.00	0.00	0.00	0.00	0.00	0.00	0.00	0.00	0.00	0.00	0.00	0.00	0.00	0.00
AL357127.1		0.00	0.00	0.00	0.00	0.00	0.00	0.00	0.00	0.00	0.00	0.00	0.00	0.00	0.00	0.00	0.00	0.00	0.00	0.00	0.00	0.00	0.00	0.00	0.00	0.00	0.00	0.00	0.00	0.00	0.00	0.00	0.00	0.00	0.00	0.00	0.00	0.00	0.00	0.00	0.00	0.00	0.00	0.00	0.00	0.00	0.00	0.00	0.00
SEPT7P8		0.00	0.00	0.00	0.00	0.00	0.00	0.00	0.00	0.00	0.00	0.00	0.00	0.00	0.02	0.00	0.03	0.00	0.00	0.00	0.00	0.02	0.00	0.02	0.00	0.00	0.00	0.00	0.00	0.00	0.00	0.00	0.00	0.00	0.00	0.00	0.00	0.00	0.00	0.00	0.00	0.00	0.00	0.00	0.00	0.00	0.00	0.00	0.00
ANKS6		0.82	0.66	0.73	1.57	0.37	0.47	0.48	0.36	2.98	0.41	1.11	0.65	0.38	1.64	0.02	0.72	0.04	1.00	2.07	1.09	0.47	0.11	0.67	0.64	0.89	0.01	0.78	1.73	1.49	0.94	3.20	0.28	0.89	0.71	0.17	0.72	2.34	0.16	0.21	0.11	0.02	0.27	0.18	0.12	1.24	1.54	2.26	0.46
ARHGAP45		4.73	6.46	2.52	4.78	1.68	1.60	2.63	2.34	2.32	2.79	2.23	3.68	2.10	2.00	3.29	1.19	2.19	1.84	2.20	5.47	2.76	1.94	1.61	2.85	3.15	0.91	4.40	3.12	6.12	4.25	1.97	2.23	4.16	3.43	4.14	2.94	1.65	3.51	3.89	5.06	1.27	2.33	3.23	2.76	3.95	2.77	3.45	3.00
RAP1BP1		0.00	0.00	0.00	0.00	0.00	0.00	0.03	0.00	0.00	0.00	0.00	0.00	0.00	0.00	0.00	0.04	0.00	0.04	0.00	0.00	0.00	0.03	0.00	0.00	0.00	0.00	0.00	0.04	0.00	0.00	0.00	0.00	0.00	0.00	0.04	0.00	0.00	0.00	0.00	0.00	0.00	0.00	0.04	0.00	0.00	0.00	0.00	0.00
ECH1		102.53	109.27	206.56	81.89	130.73	93.54	91.59	107.46	238.52	122.03	127.92	155.23	90.97	197.33	50.64	65.53	99.20	89.99	71.59	247.99	100.41	160.44	80.03	99.96	144.63	97.12	58.30	142.17	77.69	118.34	110.74	236.17	131.15	78.30	119.96	136.08	186.43	163.00	75.98	211.10	5.97	173.57	157.78	178.88	131.56	214.21	81.20	113.67
AC092960.1		0.00	0.05	0.00	0.00	0.00	0.00	0.00	0.00	0.00	0.00	0.00	0.00	0.00	0.00	0.00	0.00	0.00	0.00	0.00	0.00	0.00	0.00	0.00	0.00	0.00	0.00	0.00	0.00	0.00	0.00	0.00	0.00	0.00	0.00	0.00	0.00	0.00	0.00	0.00	0.00	0.00	0.00	0.00	0.00	0.00	0.00	0.00	0.00
CCDC61		2.80	3.82	3.09	2.77	1.97	2.58	3.76	1.94	5.89	3.79	2.65	3.03	3.63	1.69	3.29	1.88	4.10	3.62	2.79	5.87	2.01	2.36	1.55	3.86	2.38	2.16	3.82	4.09	5.24	4.63	2.00	4.27	4.45	5.43	2.80	2.28	4.11	5.90	3.03	4.88	0.84	3.77	2.67	2.40	3.10	2.04	3.76	2.51
AC027250.1		0.03	0.00	0.00	0.00	0.00	0.00	0.00	0.00	0.00	0.00	0.00	0.02	0.00	0.02	0.04	0.02	0.00	0.00	0.00	0.00	0.00	0.03	0.00	0.00	0.02	0.00	0.00	0.00	0.00	0.00	0.00	0.00	0.00	0.00	0.02	0.00	0.00	0.00	0.00	0.00	0.39	0.00	0.00	0.00	0.00	0.02	0.00	0.00
EBLN3P		11.77	0.97	5.60	4.90	5.07	2.74	2.80	4.39	2.51	4.92	5.91	3.19	2.04	4.87	2.70	7.80	1.12	4.52	10.41	2.83	4.94	4.91	6.86	2.47	4.43	6.50	3.62	3.03	2.16	6.80	5.01	3.18	4.00	1.99	7.40	6.46	1.46	4.15	4.67	2.78	9.38	1.75	5.04	9.41	4.01	4.73	4.28	2.59
LINC00346		0.11	0.07	0.05	0.11	0.12	0.04	0.13	0.07	0.04	0.08	0.10	0.28	0.12	0.13	0.04	0.01	0.05	0.10	0.07	0.18	0.25	0.07	0.05	0.10	0.29	0.03	0.09	0.10	0.14	0.12	0.09	0.13	0.10	0.07	0.44	0.26	0.06	0.55	0.18	0.11	4.30	0.12	0.17	0.09	0.09	0.20	0.18	0.13
ACTN1-AS1		0.00	0.00	0.02	0.00	0.02	0.02	0.04	0.00	0.03	0.10	0.00	0.02	0.27	0.02	0.00	0.00	0.08	0.02	0.00	0.02	0.08	0.05	0.07	0.05	0.04	0.06	0.00	0.00	0.00	0.00	0.06	0.04	0.00	0.05	0.02	0.00	0.08	0.02	0.06	0.07	0.03	0.00	0.04	0.00	0.02	0.04	0.02	0.00
MIR34C		0.00	0.00	0.00	0.00	0.00	0.00	0.00	0.00	0.00	0.00	0.00	0.00	0.00	0.00	0.00	0.00	0.00	0.19	0.00	0.00	0.00	0.00	0.00	0.00	0.00	0.00	0.00	0.00	0.00	0.00	0.00	0.00	0.00	0.00	0.00	0.00	0.00	0.00	0.00	0.00	0.00	0.00	0.00	0.00	0.00	0.00	0.00	0.30
AC245014.2		0.00	0.00	0.00	0.00	0.00	0.00	0.00	0.00	0.00	0.00	0.00	0.00	0.00	0.00	0.00	0.00	0.00	0.00	0.00	0.00	0.00	0.00	0.00	0.00	0.00	0.00	0.00	0.00	0.00	0.00	0.00	0.00	0.00	0.00	0.00	0.00	0.00	0.00	0.00	0.00	0.00	0.00	0.00	0.00	0.00	0.00	0.00	0.00
PTPRS		0.49	0.33	0.12	0.06	3.29	7.21	0.51	1.04	0.13	1.28	0.25	1.72	0.20	0.12	0.01	0.12	0.05	0.28	0.59	0.28	0.67	0.88	0.45	0.49	6.74	0.02	1.43	0.30	0.21	0.34	0.15	0.29	0.45	0.04	1.00	2.88	3.57	0.22	0.70	0.92	0.09	0.55	0.46	0.18	2.77	0.40	0.55	1.29
RNU6-405P		0.00	0.00	0.00	0.00	0.00	0.00	0.00	0.00	0.00	0.00	0.00	0.00	0.00	0.00	0.00	0.00	0.00	0.00	0.00	0.00	0.00	0.00	0.00	0.00	0.00	0.00	0.00	0.00	0.00	0.00	0.00	0.00	0.00	0.00	0.00	0.00	0.00	0.00	0.00	0.00	0.00	0.00	0.00	0.00	0.00	0.00	0.00	0.00
AL359839.1		0.00	0.00	0.00	0.00	0.00	0.00	0.00	0.00	0.00	0.00	0.00	0.00	0.00	0.00	0.00	0.00	0.00	0.00	0.00	0.00	0.00	0.00	0.00	0.00	0.00	0.00	0.00	0.00	0.00	0.00	0.00	0.00	0.00	0.00	0.00	0.00	0.00	0.00	0.00	0.00	0.00	0.00	0.00	0.00	0.00	0.00	0.00	0.00
RN7SL177P		0.00	0.00	0.00	0.00	0.00	0.00	0.00	0.00	0.00	0.00	0.00	0.00	0.00	0.00	0.00	0.00	0.00	0.00	0.00	0.00	0.00	0.00	0.00	0.00	0.00	0.00	0.00	0.00	0.00	0.00	0.00	0.00	0.00	0.00	0.00	0.00	0.00	0.00	0.00	0.00	0.00	0.00	0.00	0.00	0.00	0.00	0.00	0.00
GNG4		0.13	0.16	0.00	0.01	0.02	0.03	0.02	0.04	0.10	0.01	0.01	0.01	0.00	0.00	0.01	0.00	0.05	0.02	0.00	5.31	8.77	0.01	0.27	0.00	0.92	4.15	0.07	1.40	0.24	0.02	0.01	0.00	0.02	0.06	0.01	0.01	0.01	0.06	0.00	0.00	0.10	0.00	0.01	0.02	0.22	0.01	0.00	0.01
AC005256.1		0.00	0.00	0.00	0.00	0.00	0.00	0.00	0.00	0.00	0.28	0.00	0.00	0.00	0.00	0.00	0.00	0.00	0.00	0.00	0.00	0.00	0.00	0.00	0.00	0.08	0.00	0.00	0.00	0.00	0.05	0.00	0.00	0.00	0.00	0.00	0.00	0.00	0.00	0.00	0.00	0.00	0.00	0.04	0.00	0.04	0.00	0.00	0.14
RNF157-AS1		0.01	0.00	0.01	0.00	0.09	0.02	0.02	0.01	0.08	0.04	0.01	0.10	0.00	0.03	0.01	0.04	0.00	0.05	0.01	0.02	0.08	0.02	0.03	0.05	0.06	0.02	0.05	0.21	0.00	0.01	0.05	0.04	0.02	0.00	0.03	0.13	0.03	0.03	0.06	0.00	0.28	0.00	0.04	0.02	0.06	0.02	0.04	0.13
HMGB3P7		0.00	0.00	0.03	0.00	0.00	0.00	0.06	0.00	0.00	0.00	0.04	0.03	0.00	0.00	0.00	0.00	0.00	0.00	0.00	0.00	0.02	0.05	0.00	0.04	0.06	0.00	0.03	0.00	0.00	0.00	0.00	0.00	0.00	0.04	0.00	0.09	0.00	0.00	0.00	0.00	0.00	0.09	0.03	0.00	0.06	0.00	0.07	0.38
ZNF385B		0.08	0.19	3.54	0.32	2.38	2.17	1.73	1.66	1.01	0.86	0.29	2.19	1.68	2.63	0.93	1.84	0.74	1.10	3.91	0.28	2.64	3.22	2.41	0.23	0.16	7.11	0.17	0.26	0.17	1.15	6.62	2.64	0.50	0.90	0.92	2.51	1.56	0.16	0.97	1.79	2.51	0.56	0.39	1.47	0.83	4.92	0.60	0.56
RN7SL193P		0.00	0.00	0.00	0.00	0.00	0.00	0.00	0.00	0.00	0.00	0.00	0.00	0.00	0.00	0.00	0.00	0.00	0.00	0.00	0.00	0.00	0.00	0.00	0.00	0.00	0.00	0.00	0.00	0.00	0.00	0.00	0.00	0.00	0.00	0.00	0.00	0.00	0.00	0.00	0.00	0.00	0.00	0.00	0.00	0.00	0.00	0.00	0.00
CCDC162P		0.01	0.04	0.05	0.02	0.02	1.14	0.00	0.03	0.03	0.06	0.00	0.11	0.01	0.04	0.00	0.12	0.00	0.02	0.08	0.73	0.01	1.32	0.95	0.01	0.15	1.66	0.37	0.60	0.09	0.03	0.04	0.01	0.03	0.08	0.28	0.04	1.05	0.03	0.62	0.19	1.44	0.02	0.08	0.03	0.79	0.12	0.00	0.05
SNORD45C		0.00	0.00	0.00	0.00	0.00	0.00	0.00	0.00	0.00	0.00	0.00	0.00	0.00	0.00	0.00	0.00	0.00	0.00	0.00	0.00	0.00	0.00	0.00	0.00	0.00	0.00	0.00	0.00	0.00	0.00	0.00	0.00	0.00	0.00	0.00	0.00	0.00	0.00	0.00	0.00	0.00	0.00	0.00	0.00	0.00	0.00	0.00	0.00
AMMECR1L		4.10	1.34	1.94	2.33	2.71	4.31	4.27	2.70	2.81	2.97	3.33	2.86	1.78	2.64	2.33	3.10	1.63	4.58	3.32	3.20	3.06	2.86	2.32	2.05	3.50	6.05	2.04	6.72	1.99	4.10	2.42	2.75	2.88	1.26	3.50	2.98	2.71	3.54	2.86	3.88	3.16	1.60	3.17	3.98	4.13	2.28	2.41	2.51
AL583854.1		0.00	0.00	0.00	0.00	0.00	0.00	0.00	0.00	0.00	0.00	0.00	0.00	0.00	0.00	0.00	0.00	0.00	0.00	0.00	0.00	0.00	0.00	0.00	0.00	0.00	0.00	0.00	0.00	0.00	0.00	0.00	0.00	0.00	0.00	0.00	0.00	0.00	0.00	0.00	0.00	0.00	0.00	0.00	0.00	0.00	0.00	0.00	0.00
AC020922.1		0.00	0.00	0.00	0.00	0.00	0.00	0.00	0.00	0.00	0.00	0.00	0.00	0.00	0.00	0.00	0.00	0.00	0.01	0.00	0.00	0.00	0.00	0.00	0.00	0.00	0.00	0.00	0.00	0.00	0.00	0.00	0.00	0.00	0.00	0.00	0.00	0.00	0.01	0.00	0.00	0.00	0.00	0.00	0.00	0.00	0.00	0.00	0.00
IGHVIII-25-1		0.00	0.00	0.00	0.00	0.00	0.00	0.00	0.00	0.00	0.00	0.00	0.00	0.00	0.00	0.00	0.00	0.00	0.00	0.00	0.00	0.00	0.00	0.00	0.00	0.00	0.00	0.00	0.00	0.00	0.00	0.00	0.00	0.00	0.00	0.00	0.00	0.00	0.00	0.00	0.00	0.00	0.00	0.00	0.00	0.00	0.00	0.00	0.00
LRFN1		0.63	0.08	0.06	0.42	0.44	0.74	0.17	0.22	0.31	0.31	0.10	0.34	0.43	0.09	0.08	0.11	0.22	0.25	0.22	0.50	0.22	0.18	0.07	0.28	0.71	0.01	0.38	0.42	0.65	0.23	0.10	0.11	0.32	0.11	0.12	0.24	0.35	0.21	0.17	0.34	0.04	0.17	0.40	0.09	0.56	0.20	0.21	0.44
DLL3		0.00	0.00	0.00	0.00	0.00	0.00	0.00	0.00	0.00	0.00	0.01	0.02	0.00	0.00	0.00	0.00	0.00	0.02	0.00	0.00	0.01	0.00	0.01	0.00	0.00	0.00	0.01	0.00	0.00	0.00	0.00	0.00	0.01	0.00	0.00	0.01	0.00	0.00	0.00	0.01	0.01	0.00	0.00	0.01	0.00	0.02	0.02	0.03
MSC		0.21	11.98	0.23	0.64	1.02	0.36	2.32	0.88	0.12	0.96	3.68	1.81	0.74	0.23	39.04	0.18	0.14	1.49	0.37	10.60	0.56	0.34	0.15	3.43	1.61	0.03	4.06	1.03	0.75	1.22	0.90	1.38	3.86	0.60	1.75	1.74	0.57	95.55	33.60	1.46	0.11	0.79	72.46	0.52	3.30	0.76	1.21	6.96
SSB		11.72	6.00	5.78	6.29	6.72	6.60	7.50	5.61	10.56	7.98	7.96	6.94	8.90	5.62	6.18	7.48	3.30	10.18	6.12	13.79	7.47	7.30	5.34	7.10	7.08	11.59	8.94	13.43	7.12	8.00	8.19	7.51	6.22	3.50	7.24	7.60	3.53	15.44	9.13	6.48	10.10	3.91	9.26	7.43	7.33	6.59	8.86	7.73
AC018695.2		0.00	0.00	0.00	0.00	0.00	0.00	0.00	0.00	0.00	0.00	0.00	0.04	0.06	0.00	0.00	0.00	0.00	0.00	0.00	0.00	0.00	0.00	0.00	0.00	0.00	0.00	0.00	0.00	0.00	0.00	0.00	0.00	0.00	0.00	0.05	0.00	0.00	0.00	0.00	0.00	0.00	0.06	0.00	0.00	0.04	0.04	0.00	0.00
AL392003.1		0.00	0.00	0.00	0.00	0.00	0.00	0.00	0.00	0.00	0.00	0.00	0.00	0.00	0.00	0.00	0.00	0.00	0.00	0.00	0.00	0.00	0.00	0.00	0.00	0.00	0.00	0.00	0.00	0.00	0.00	0.00	0.00	0.00	0.00	0.00	0.00	0.00	0.00	0.00	0.00	0.00	0.00	0.00	0.00	0.00	0.00	0.00	0.00
AC002375.1		0.00	0.00	0.00	0.00	0.00	0.00	0.00	0.00	0.00	0.00	0.00	0.00	0.00	0.00	0.00	0.00	0.00	0.00	0.00	0.00	0.00	0.00	0.00	0.00	0.00	0.00	0.00	0.00	0.00	0.04	0.00	0.00	0.00	0.00	0.00	0.00	0.06	0.00	0.00	0.00	0.00	0.00	0.00	0.00	0.00	0.00	0.00	0.00
RF02158		0.00	0.00	0.00	0.00	0.00	0.00	0.00	0.00	0.00	0.00	0.00	0.00	0.00	0.00	0.00	0.00	0.00	0.00	0.00	0.00	0.00	0.00	0.00	0.00	0.00	0.00	0.00	0.00	0.00	0.00	0.00	0.00	0.00	0.00	0.00	0.00	0.00	0.00	0.00	0.00	0.00	0.00	0.00	0.00	0.00	0.00	0.00	0.00
AC022274.1		0.00	0.00	0.00	0.04	0.00	0.04	0.00	0.00	0.06	0.00	0.00	0.00	0.00	0.00	0.04	0.00	0.00	0.00	0.00	0.00	0.00	0.00	0.03	0.00	0.00	0.00	0.00	0.00	0.00	0.00	0.00	0.00	0.00	0.00	0.00	0.00	0.00	0.03	0.00	0.03	0.07	0.00	0.00	0.00	0.00	0.00	0.00	0.00
RNU6-1191P		0.00	0.00	0.00	0.00	0.00	0.00	0.00	0.00	0.00	0.00	0.00	0.00	0.00	0.00	0.00	0.42	0.00	0.00	0.00	0.00	0.00	0.00	0.00	0.00	0.00	0.00	0.00	0.00	0.00	0.00	0.18	0.00	0.00	0.00	0.21	0.00	0.00	0.15	0.34	0.00	0.15	0.00	0.19	0.00	0.00	0.00	0.00	0.00
RPL12P20		0.00	0.00	0.00	0.00	0.00	0.00	0.00	0.00	0.00	0.00	0.00	0.00	0.00	0.04	0.00	0.00	0.00	0.00	0.00	0.00	0.00	0.00	0.00	0.00	0.00	0.00	0.00	0.00	0.08	0.00	0.00	0.00	0.00	0.00	0.00	0.00	0.00	0.00	0.00	0.00	0.00	0.00	0.00	0.00	0.00	0.00	0.00	0.00
EGF		0.00	0.01	0.00	0.07	0.01	0.01	0.06	0.01	0.00	0.00	0.00	0.00	0.00	0.01	0.00	0.00	0.00	0.01	0.00	0.32	0.01	0.00	0.00	0.02	0.18	0.00	0.15	0.00	1.47	0.04	0.00	0.00	0.01	0.01	0.02	0.00	0.08	0.02	0.10	0.01	0.01	0.00	0.71	0.00	0.16	0.04	0.10	0.01
STARD3NL		2.66	1.32	0.35	0.97	2.18	0.91	4.01	1.67	2.20	1.76	1.92	2.34	0.98	1.65	1.39	2.24	1.25	1.59	1.47	3.00	1.96	1.57	1.86	2.23	3.02	2.40	2.55	2.88	3.39	1.93	1.72	1.92	2.45	1.11	2.32	2.06	1.28	3.32	2.17	3.02	1.99	2.07	2.28	2.16	2.66	1.59	2.08	2.45
RNU6-195P		0.00	0.00	0.00	0.00	0.00	0.00	0.00	0.20	0.00	0.00	0.00	0.00	0.00	0.00	0.00	0.00	0.00	0.19	0.00	0.00	0.00	0.00	0.00	0.00	0.00	0.00	0.00	0.00	0.00	0.00	0.00	0.37	0.00	0.00	0.00	0.00	0.00	0.00	0.00	0.00	0.00	0.00	0.00	0.00	0.17	0.00	0.00	0.00
RWDD2A		2.19	1.00	0.98	0.98	1.26	1.46	0.89	1.24	1.31	1.65	1.24	1.12	2.02	1.20	0.89	1.26	2.00	2.23	1.41	1.20	1.37	1.55	2.78	1.43	1.06	2.15	0.91	2.56	1.23	1.91	2.21	0.67	0.82	1.49	0.76	2.32	2.35	0.72	1.89	1.12	1.13	1.59	2.26	1.88	1.44	1.43	0.98	1.27
KLF3P2		0.00	0.00	0.00	0.00	0.00	0.00	0.00	0.00	0.00	0.00	0.00	0.00	0.00	0.00	0.00	0.00	0.00	0.00	0.00	0.00	0.00	0.00	0.00	0.00	0.00	0.00	0.00	0.00	0.00	0.00	0.00	0.00	0.00	0.00	0.00	0.00	0.00	0.00	0.00	0.00	0.00	0.00	0.00	0.00	0.00	0.00	0.00	0.00
AC063952.3		0.00	0.00	0.00	0.00	0.00	0.00	0.00	0.00	0.00	0.00	0.00	0.00	0.00	0.00	0.00	0.00	0.00	0.00	0.00	0.00	0.00	0.15	0.00	0.00	0.00	0.00	0.00	0.00	0.00	0.00	0.00	0.00	0.00	0.00	0.00	0.00	0.00	0.00	0.00	0.00	0.00	0.00	0.00	0.00	0.00	0.00	0.00	0.00
APC2		0.23	0.11	0.15	0.23	0.07	0.25	0.25	0.11	0.04	0.09	0.24	0.12	0.10	0.17	0.25	0.09	0.03	0.28	0.14	0.39	0.10	0.08	0.20	0.14	0.45	0.24	0.04	0.22	0.03	0.25	0.18	0.07	0.46	0.03	0.21	0.09	0.03	0.26	0.13	0.21	0.23	0.01	0.25	0.25	0.15	0.14	0.37	0.09
AC092435.3		0.00	0.00	0.00	0.00	0.00	0.00	0.00	0.00	0.00	0.00	0.00	0.00	0.00	0.00	0.00	0.00	0.00	0.00	0.00	0.00	0.00	0.00	0.00	0.00	0.00	0.00	0.00	0.00	0.00	0.00	0.00	0.00	0.00	0.00	0.00	0.00	0.00	0.00	0.00	0.00	0.00	0.00	0.00	0.00	0.00	0.00	0.00	0.00
TPRX2P		0.00	0.00	0.00	0.00	0.00	0.04	0.00	0.08	0.00	0.00	0.00	0.00	0.00	0.02	0.00	0.00	0.00	0.02	0.00	0.00	0.00	0.03	0.00	0.03	0.00	0.00	0.00	0.00	0.00	0.00	0.00	0.00	0.00	0.00	0.00	0.06	0.00	0.02	0.00	0.00	0.00	0.00	0.00	0.02	0.00	0.00	0.02	0.00
IGLVVII-41-1		0.00	0.00	0.00	0.00	0.00	0.00	0.00	0.00	0.00	0.00	0.00	0.00	0.00	0.00	0.00	0.00	0.00	0.00	0.00	0.00	0.00	0.00	0.00	0.00	0.00	0.00	0.00	0.00	0.00	0.00	0.00	0.00	0.00	0.00	0.00	0.00	0.00	0.00	0.00	0.00	0.00	0.00	0.00	0.00	0.00	0.00	0.00	0.00
KF459542.1		0.00	0.00	0.00	0.00	0.00	0.00	0.00	0.00	0.00	0.00	0.00	0.00	0.00	0.00	0.00	0.00	0.00	0.00	0.00	0.00	0.00	0.00	0.00	0.00	0.00	0.00	0.00	0.00	0.00	0.00	0.00	0.00	0.00	0.00	0.00	0.00	0.00	0.00	0.00	0.00	0.00	0.00	0.00	0.00	0.00	0.00	0.00	0.00
AL591122.1		0.00	0.00	0.00	0.00	0.00	0.00	0.00	0.00	0.00	0.00	0.01	0.00	0.00	0.00	0.00	0.00	0.00	0.00	0.00	0.00	0.00	0.00	0.00	0.00	0.02	0.00	0.00	0.00	0.00	0.00	0.00	0.00	0.00	0.00	0.00	0.00	0.02	0.00	0.00	0.00	0.00	0.00	0.00	0.00	0.00	0.00	0.02	0.00
AC005332.7		0.00	0.00	0.03	0.00	0.00	0.00	0.09	0.00	0.00	0.00	0.00	0.10	0.00	0.00	0.00	0.07	0.00	0.10	0.09	0.06	0.02	0.00	0.05	0.08	0.00	0.06	0.10	0.07	0.06	0.00	0.03	0.00	0.24	0.20	0.04	0.18	0.00	0.03	0.03	0.00	0.18	0.00	0.00	0.09	0.06	0.03	0.03	0.05
HMGN1P16		0.00	0.00	0.00	0.00	0.00	0.00	0.00	0.00	0.00	0.00	0.00	0.00	0.00	0.00	0.00	0.00	0.00	0.00	0.00	0.00	0.00	0.00	0.00	0.00	0.00	0.00	0.00	0.00	0.00	0.00	0.00	0.00	0.00	0.00	0.00	0.00	0.00	0.00	0.00	0.00	0.00	0.00	0.00	0.00	0.00	0.00	0.00	0.00
RN7SL831P		0.00	0.00	0.00	0.00	0.00	0.00	0.00	0.00	0.00	0.00	0.00	0.00	0.00	0.00	0.00	0.00	0.00	0.00	0.00	0.00	0.00	0.00	0.00	0.00	0.00	0.00	0.00	0.00	0.00	0.00	0.00	0.00	0.00	0.00	0.00	0.00	0.00	0.00	0.00	0.00	0.00	0.00	0.00	0.00	0.00	0.00	0.00	0.00
AC006965.1		0.00	0.00	0.06	0.02	0.00	0.15	0.04	0.05	0.00	0.00	0.05	0.06	0.03	0.02	0.23	0.05	0.00	0.02	0.00	0.00	0.00	0.02	0.04	0.08	0.00	0.02	0.02	0.02	0.00	0.02	0.00	0.02	0.00	0.03	0.00	0.00	0.00	0.00	0.02	0.02	0.02	0.00	0.00	0.06	0.10	0.00	0.00	0.00
RN7SKP63		0.00	0.00	0.00	0.00	0.00	0.00	0.00	0.00	0.00	0.00	0.00	0.00	0.00	0.00	0.00	0.00	0.00	0.00	0.00	0.00	0.00	0.00	0.00	0.00	0.00	0.00	0.00	0.00	0.00	0.00	0.00	0.00	0.00	0.00	0.00	0.00	0.00	0.00	0.00	0.00	0.00	0.00	0.00	0.00	0.00	0.00	0.00	0.00
AL133355.1		0.27	0.15	0.22	0.20	0.33	0.28	0.20	0.26	0.32	0.32	0.31	0.37	0.17	0.35	0.16	0.09	0.17	0.50	0.38	0.50	0.21	0.20	0.46	0.29	0.61	0.30	0.40	0.43	0.23	0.34	0.30	0.18	0.32	0.18	0.41	0.53	0.17	0.34	0.37	0.36	0.26	0.29	0.39	0.53	0.47	0.44	0.17	0.22
AC004233.2		0.00	0.03	0.04	0.04	0.00	0.00	0.04	0.09	0.00	0.06	0.05	0.00	0.00	0.00	0.00	0.00	0.00	0.00	0.00	0.00	0.00	0.00	0.00	0.00	0.00	0.00	0.00	0.00	0.00	0.00	0.00	0.00	0.00	0.00	0.00	0.00	0.15	0.03	0.00	0.07	0.03	0.06	0.00	0.04	0.08	0.00	0.00	0.00
AC103563.3		0.00	0.00	0.00	0.00	0.04	0.00	0.00	0.00	0.00	0.09	0.00	0.78	0.00	0.05	0.00	0.00	0.00	0.12	0.00	0.00	0.04	0.00	0.00	0.27	0.00	0.00	0.06	0.00	0.00	0.12	0.05	0.00	0.00	0.00	0.06	0.00	0.00	0.18	0.00	0.00	0.00	0.00	0.00	0.00	0.10	0.00	0.00	0.00
CHD5		0.00	0.01	0.00	0.01	0.01	0.01	0.01	0.00	0.00	0.00	0.01	0.02	0.00	0.01	0.00	0.00	0.00	0.01	0.00	0.00	0.00	0.01	0.00	0.00	0.00	0.00	0.01	0.00	0.00	0.00	0.00	0.01	0.00	0.00	0.00	0.01	0.00	0.00	0.01	0.00	0.00	0.00	0.00	0.01	0.00	0.00	0.01	0.01
LINC02267		0.00	0.00	0.00	0.00	0.00	0.00	0.00	0.00	0.00	0.01	0.00	0.00	0.04	0.00	0.00	0.01	0.00	0.00	0.00	0.00	0.01	0.00	0.00	0.00	0.00	0.00	0.00	0.00	0.00	0.00	0.00	0.00	0.00	0.00	0.03	0.00	0.00	0.03	0.09	0.00	0.02	0.00	0.00	0.00	0.01	0.00	0.00	0.10
RPS4XP14		0.04	0.08	0.07	0.10	0.02	0.14	0.02	0.03	0.11	0.00	0.12	0.05	0.00	0.05	0.00	0.23	0.00	0.08	0.07	0.05	0.07	0.12	0.04	0.00	0.11	0.10	0.03	0.06	0.05	0.03	0.00	0.10	0.00	0.03	0.03	0.04	0.05	0.06	0.05	0.12	0.16	0.00	0.03	0.16	0.09	0.03	0.00	0.08
AC133141.1		0.00	0.00	0.00	0.00	0.00	0.05	0.00	0.00	0.00	0.00	0.00	0.00	0.00	0.00	0.00	0.00	0.00	0.00	0.00	0.00	0.00	0.00	0.00	0.00	0.00	0.00	0.00	0.00	0.00	0.06	0.00	0.00	0.00	0.00	0.00	0.00	0.00	0.00	0.00	0.00	0.00	0.00	0.00	0.00	0.00	0.00	0.00	0.00
FEZ1		0.30	0.52	0.84	0.24	1.20	0.30	0.64	0.40	0.31	1.12	0.31	1.05	0.75	0.15	0.13	0.67	0.12	0.35	0.34	3.98	0.47	0.66	1.46	0.80	0.86	0.10	1.23	0.29	0.41	0.68	0.27	0.67	0.52	0.21	0.91	2.31	0.23	0.49	0.78	0.72	0.17	0.94	0.68	0.59	1.13	0.25	0.28	1.59
RNU6-554P		0.31	0.00	0.00	0.18	0.00	0.00	0.00	0.00	0.00	0.00	0.00	0.00	0.00	0.00	0.00	0.00	0.00	0.00	0.00	0.00	0.00	0.00	0.00	0.00	0.00	0.00	0.00	0.00	0.00	0.00	0.00	0.00	0.00	0.00	0.00	0.00	0.00	0.00	0.00	0.00	0.00	0.00	0.00	0.00	0.00	0.20	0.00	0.00
RNU6-470P		0.00	0.00	0.00	0.00	0.00	0.00	0.00	0.00	0.00	0.00	0.00	0.00	0.00	0.00	0.00	0.00	0.00	0.00	0.00	0.00	0.00	0.00	0.00	0.00	0.00	0.00	0.00	0.00	0.00	0.00	0.00	0.00	0.00	0.00	0.00	0.00	0.00	0.00	0.00	0.00	0.00	0.00	0.00	0.00	0.00	0.00	0.00	0.00
RN7SL269P		0.00	0.00	0.00	0.00	0.00	0.00	0.00	0.00	0.00	0.00	0.00	0.00	0.00	0.00	0.00	0.00	0.00	0.00	0.00	0.00	0.00	0.00	0.00	0.00	0.00	0.00	0.00	0.00	0.00	0.00	0.00	0.00	0.00	0.00	0.00	0.00	0.00	0.00	0.00	0.00	0.00	0.00	0.00	0.00	0.00	0.00	0.00	0.00
NOP53		63.57	21.69	23.51	38.71	25.66	21.61	49.30	21.00	40.58	18.80	20.53	23.43	40.95	19.15	30.59	11.46	39.52	69.89	34.09	26.40	28.55	45.61	4.88	26.75	33.78	39.98	34.45	31.14	34.39	26.09	23.44	51.68	46.03	72.82	32.83	29.59	50.87	31.78	23.56	29.53	15.50	36.43	15.35	23.66	33.48	32.16	29.96	40.59
HERC2P7		0.00	0.00	0.00	0.00	0.00	0.00	0.00	0.00	0.00	0.00	0.00	0.00	0.00	0.03	0.00	0.06	0.00	0.03	0.00	0.00	0.00	0.00	0.02	0.00	0.00	0.00	0.03	0.00	0.00	0.00	0.00	0.00	0.00	0.00	0.00	0.04	0.00	0.00	0.00	0.00	0.00	0.00	0.00	0.00	0.00	0.05	0.00	0.00
CACNA1F		0.00	0.00	0.00	0.01	0.01	0.01	0.01	0.01	0.01	0.00	0.00	0.01	0.00	0.00	0.01	0.01	0.01	0.00	0.00	0.02	0.04	0.00	0.00	0.01	0.02	0.01	0.03	0.03	0.01	0.01	0.00	0.01	0.02	0.00	0.01	0.03	0.03	0.01	0.02	0.00	0.01	0.01	0.01	0.01	0.03	0.04	0.00	0.01
AC022306.2		2.51	0.12	0.55	0.81	0.33	1.16	0.38	0.38	1.39	0.15	0.41	0.21	0.00	0.33	1.03	0.42	0.12	2.73	0.37	0.65	0.20	0.33	0.34	0.33	0.47	1.02	0.84	1.69	1.16	0.67	0.95	1.29	1.74	0.54	0.31	0.77	0.39	0.93	0.85	0.77	1.02	0.69	0.54	0.25	0.49	1.28	0.69	0.10
PDIA2		0.03	0.00	0.00	0.08	0.03	0.57	0.48	0.00	0.03	0.01	0.02	0.02	0.14	0.00	0.11	0.04	0.00	0.02	0.01	0.18	0.01	0.03	0.02	0.01	0.45	0.01	0.03	2.10	0.19	0.08	0.02	0.03	0.05	0.03	0.07	0.00	0.11	0.41	0.04	0.03	8.54	0.28	0.14	0.00	0.03	0.00	0.13	0.01
LINC02263		0.00	0.00	0.00	0.00	0.00	0.00	0.00	0.00	0.00	0.00	0.00	0.00	0.00	0.00	0.00	0.00	0.00	0.00	0.00	0.00	0.00	0.00	0.00	0.00	0.00	0.00	0.00	0.00	0.00	0.00	0.00	0.00	0.00	0.00	0.00	0.00	0.00	0.00	0.00	0.00	0.02	0.00	0.00	0.00	0.00	0.00	0.00	0.00
AC013643.3		0.01	0.00	0.07	0.00	0.01	0.00	0.01	0.03	0.00	0.00	0.01	0.02	0.03	0.04	0.00	0.00	0.00	0.00	0.03	0.00	0.01	0.02	0.03	0.04	0.01	0.03	0.00	0.03	0.00	0.00	0.04	0.00	0.00	0.00	0.01	0.00	0.04	0.00	0.01	0.00	0.02	0.00	0.00	0.01	0.01	0.10	0.00	0.00
LINC01664		0.00	0.04	0.00	0.00	0.00	0.00	0.01	0.00	0.02	0.75	0.00	0.00	0.00	0.00	0.04	0.02	0.00	0.00	0.01	0.00	0.00	0.00	0.04	0.00	0.01	0.01	0.00	0.00	0.00	0.00	0.00	0.03	0.00	0.02	0.03	0.00	0.00	0.00	0.01	0.04	0.02	0.00	0.02	0.01	0.00	0.00	0.02	0.00
AC005722.2		0.01	0.01	0.01	0.00	0.00	0.01	0.00	0.01	0.00	0.00	0.01	0.01	0.01	0.00	0.01	0.00	0.02	0.01	0.01	0.01	0.02	0.00	0.00	0.00	0.01	0.01	0.00	0.01	0.00	0.01	0.00	0.02	0.00	0.01	0.00	0.00	0.01	0.00	0.02	0.01	0.00	0.01	0.00	0.00	0.01	0.01	0.00	0.00
MIAT		0.02	0.01	0.02	0.06	0.02	0.03	0.06	0.05	0.01	0.07	0.04	0.08	0.00	0.02	0.01	0.11	0.08	0.07	0.04	0.06	0.03	0.01	0.01	0.08	0.02	0.00	0.07	0.02	0.25	0.06	0.01	0.01	0.17	0.06	0.04	0.08	0.11	0.07	0.19	0.05	0.01	0.08	0.08	0.10	0.09	0.09	0.06	0.10
AC078882.1		0.00	0.00	0.00	0.00	0.00	0.00	0.00	0.00	0.00	0.00	0.00	0.00	0.00	0.00	0.00	0.00	0.00	0.00	0.00	0.00	0.00	0.00	0.00	0.00	0.00	0.00	0.00	0.00	0.00	0.00	0.23	0.00	0.00	0.00	0.00	0.00	0.00	0.04	0.00	0.00	0.00	0.00	0.00	0.00	0.00	0.00	0.00	0.00
TRUB2		9.65	9.04	11.26	13.42	6.77	4.46	3.06	7.12	9.87	5.94	10.96	5.74	7.42	9.51	8.60	6.28	7.45	6.87	8.48	7.66	10.49	8.74	6.95	6.89	4.65	9.12	7.15	5.95	8.25	8.76	8.56	8.75	7.53	7.60	9.42	8.68	9.19	7.58	8.72	7.87	5.48	9.74	8.32	12.33	8.66	8.32	12.27	5.88
RNU6-996P		0.00	0.00	0.00	0.00	0.00	0.00	0.00	0.00	0.00	0.00	0.00	0.00	0.00	0.00	0.00	0.00	0.00	0.00	0.00	0.00	0.00	0.00	0.00	0.00	0.00	0.00	0.00	0.00	0.00	0.00	0.00	0.00	0.00	0.00	0.00	0.00	0.00	0.00	0.00	0.00	0.00	0.00	0.00	0.00	0.00	0.00	0.00	0.00
AL161912.1		0.00	0.00	0.00	0.00	0.00	0.00	0.00	0.00	0.00	0.00	0.00	0.00	0.00	0.00	0.00	0.00	0.00	0.00	0.00	0.00	0.00	0.00	0.00	0.00	0.00	0.00	0.00	0.00	0.00	0.00	0.00	0.00	0.00	0.00	0.00	0.00	0.00	0.00	0.00	0.00	0.00	0.00	0.00	0.00	0.00	0.00	0.00	0.00
PINK1		6.62	8.24	21.28	6.64	8.94	14.51	9.62	8.21	3.50	10.47	12.14	11.48	6.21	20.10	9.70	5.07	0.73	4.67	30.93	6.15	9.76	7.80	7.08	7.67	13.79	5.34	6.88	5.57	2.50	15.31	13.00	5.68	6.87	2.26	11.03	8.38	0.26	6.72	9.63	7.15	9.42	2.25	5.61	31.78	11.62	14.45	12.96	6.92
FAM50A		21.08	58.17	13.88	26.18	12.15	13.80	19.97	8.86	11.60	9.96	31.28	11.67	23.79	7.41	11.68	16.33	32.19	15.38	11.90	28.10	11.57	12.51	24.07	20.21	13.88	23.42	25.39	14.03	144.42	39.95	9.86	37.03	17.35	3.19	15.19	10.12	25.34	36.75	21.39	29.96	25.73	24.41	18.13	6.00	11.17	18.24	33.96	15.13
CISTR		0.00	0.00	0.00	0.00	0.00	0.00	0.00	0.00	0.00	0.00	0.00	0.00	0.00	0.00	0.00	0.00	0.00	0.00	0.00	0.00	0.00	0.00	0.00	0.00	0.00	0.00	0.00	0.00	0.00	0.00	0.00	0.00	0.00	0.00	0.00	0.00	0.00	0.00	0.00	0.00	0.00	0.00	0.00	0.00	0.00	0.00	0.00	0.00
FETUB		1.83	71.21	35.69	7.34	51.47	226.97	110.47	44.79	14.71	26.28	46.23	88.72	70.58	24.18	42.17	52.71	158.06	82.87	37.50	43.30	12.98	74.59	114.20	117.10	1.93	107.39	6.11	5.46	3.21	79.67	31.23	31.80	85.48	43.17	34.07	39.87	107.53	31.74	52.13	24.48	81.38	137.28	36.02	15.97	27.17	15.18	19.46	48.56
SHISA5		13.17	42.80	22.12	24.49	22.72	9.78	31.88	20.07	38.62	16.18	36.59	64.80	21.73	14.75	26.81	30.89	36.15	22.59	36.24	38.39	20.19	19.72	27.34	26.06	26.65	21.66	32.11	32.54	26.84	73.61	24.85	29.15	21.42	26.81	24.74	16.83	27.87	41.60	33.03	33.46	29.48	24.45	27.98	19.40	37.21	14.35	43.54	29.05
AC005999.1		0.00	0.00	0.00	0.00	0.00	0.00	0.00	0.00	0.00	0.00	0.00	0.00	0.00	0.00	0.00	0.00	0.00	0.00	0.00	0.00	0.00	0.00	0.00	0.00	0.00	0.00	0.00	0.00	0.00	0.00	0.00	0.00	0.00	0.00	0.00	0.00	0.00	0.00	0.00	0.00	0.00	0.00	0.00	0.00	0.00	0.00	0.00	0.00
AL355480.4		0.00	0.00	0.00	0.00	0.00	0.00	0.00	0.00	0.00	0.00	0.00	0.57	0.00	0.00	0.00	0.00	0.00	0.30	0.00	0.00	0.00	0.00	0.00	0.00	0.00	0.00	0.00	0.00	0.00	0.00	0.00	0.00	0.00	0.00	0.00	0.00	0.00	0.00	0.00	0.00	0.00	0.00	0.00	0.00	0.00	0.00	0.00	0.00
FOXG1-AS1		0.00	0.00	0.00	0.00	0.00	0.00	0.00	0.00	0.00	0.00	0.00	0.00	0.00	0.00	0.00	0.00	0.00	0.00	0.00	0.02	0.00	0.02	0.00	0.00	0.00	0.02	0.00	0.00	0.00	0.00	0.00	0.00	0.00	0.00	0.00	0.00	0.00	0.00	0.00	0.00	0.00	0.00	0.00	0.00	0.00	0.00	0.00	0.00
MTUS2-AS2		0.00	0.00	0.00	0.00	0.00	0.00	0.00	0.00	0.00	0.00	0.00	0.00	0.00	0.00	0.00	0.00	0.00	0.00	0.00	0.00	0.00	0.00	0.00	0.00	0.00	0.00	0.00	0.00	0.00	0.00	0.04	0.00	0.00	0.00	0.02	0.00	0.00	0.00	0.00	0.00	0.00	0.00	0.02	0.00	0.02	0.00	0.00	0.00
ATP5MC3		22.60	36.77	53.69	23.34	24.65	59.25	18.54	16.76	64.72	22.47	28.55	30.69	35.15	42.70	15.44	21.72	40.65	25.63	37.05	44.84	16.94	24.08	26.78	30.37	39.04	34.25	49.45	31.54	36.21	23.20	32.57	20.80	17.11	30.32	24.07	24.62	34.21	36.74	32.01	28.62	62.20	16.61	27.21	47.75	25.46	30.90	34.50	24.81
DOHH		5.44	6.43	3.19	5.47	2.60	3.72	3.76	2.25	5.41	3.99	2.19	3.88	5.68	2.06	4.15	1.27	3.59	5.87	4.17	6.91	2.71	4.25	3.53	3.73	3.14	5.99	2.33	4.50	5.33	4.27	4.11	5.08	5.89	7.11	4.64	3.97	2.10	3.68	4.18	8.88	2.38	3.39	5.26	3.61	2.12	2.95	9.03	3.89
RNU7-144P		0.00	0.00	0.00	0.00	0.00	0.00	0.00	0.00	0.00	0.00	0.00	0.00	0.00	0.00	0.00	0.00	0.00	0.00	0.00	0.00	0.00	0.00	0.00	0.00	0.00	0.00	0.00	0.00	0.00	0.00	0.00	0.00	0.00	0.00	0.00	0.00	0.00	0.00	0.00	0.00	0.00	0.00	0.00	0.00	0.00	0.00	0.00	0.00
CMTM6		5.48	4.88	11.31	14.64	19.16	17.56	16.10	26.89	9.41	28.79	13.03	21.93	6.74	24.25	18.39	18.22	3.01	14.08	10.88	14.46	18.47	14.94	28.00	16.41	22.52	6.11	10.73	19.28	3.82	17.11	25.54	9.75	25.37	8.67	18.43	22.37	7.03	20.28	30.02	15.15	18.15	7.51	25.35	16.29	24.38	17.75	12.20	21.20
AC044802.1		0.00	0.00	0.01	0.01	0.04	0.01	0.00	0.02	0.02	0.07	0.00	0.02	0.01	0.03	0.01	0.01	0.00	0.01	0.02	0.03	0.01	0.02	0.04	0.01	0.02	0.01	0.02	0.00	0.00	0.01	0.03	0.02	0.01	0.02	0.02	0.03	0.04	0.00	0.00	0.01	0.01	0.00	0.01	0.01	0.02	0.02	0.01	0.02
AC129492.6		0.00	0.01	0.00	0.00	0.00	0.00	0.00	0.00	0.09	0.00	0.15	0.00	0.00	0.01	0.00	0.00	0.04	0.00	0.00	0.00	0.00	0.00	0.00	0.00	0.07	0.00	0.02	0.14	0.00	0.00	0.01	0.00	0.00	0.00	0.00	0.00	0.00	0.00	0.00	0.00	0.00	0.00	0.00	0.00	0.01	0.00	0.00	0.00
ABCD3		11.08	4.26	16.77	7.03	17.66	23.16	11.65	10.79	4.65	6.44	9.96	16.87	5.16	9.53	10.05	12.80	4.29	14.46	11.96	9.19	18.63	26.51	10.06	6.19	15.09	15.44	11.34	11.98	4.38	13.65	13.13	6.91	12.54	5.62	9.59	27.32	11.73	7.66	12.82	5.45	21.07	7.76	9.61	13.99	18.79	8.42	8.72	10.05
AK6P1		0.00	0.00	0.00	0.00	0.00	0.00	0.00	0.00	0.00	0.00	0.00	0.00	0.00	0.00	0.00	0.00	0.05	0.00	0.00	0.00	0.00	0.00	0.00	0.00	0.00	0.00	0.00	0.00	0.00	0.00	0.00	0.00	0.00	0.00	0.00	0.00	0.00	0.00	0.00	0.00	0.00	0.00	0.00	0.00	0.00	0.00	0.00	0.00
IGHV3-23		0.08	0.22	1.68	0.30	19.12	2.80	5.65	1.85	1.14	31.18	1.12	67.48	0.13	4.17	0.14	4.13	0.24	4.09	0.81	12.10	4.97	1.92	0.00	32.48	5.52	0.23	5.68	0.52	4.20	9.97	1.90	0.28	9.44	1.04	19.37	7.35	0.42	36.13	10.31	3.81	0.00	2.38	5.87	0.21	7.80	11.80	0.54	35.06
AP001002.3		0.00	0.00	0.09	0.00	0.00	0.00	0.00	0.00	0.00	0.00	0.00	0.00	0.00	0.00	0.00	0.00	0.00	0.00	0.09	0.00	0.00	0.00	0.00	0.00	0.00	0.00	0.00	0.00	0.00	0.00	0.00	0.00	0.00	0.00	0.00	0.00	0.00	0.00	0.00	0.00	0.00	0.00	0.00	0.00	0.00	0.00	0.00	0.00
RHBDD2		41.05	48.43	40.45	34.52	22.48	16.36	28.44	18.59	48.98	46.23	53.87	34.27	33.74	23.90	24.45	25.44	71.11	58.64	38.56	46.49	26.90	28.55	41.71	35.23	33.49	28.63	32.57	31.04	46.34	68.19	29.70	37.85	23.93	33.75	22.34	21.99	37.98	38.02	21.54	33.35	80.35	22.38	23.49	41.15	22.26	24.12	44.79	35.41
AC119618.1		0.00	0.00	0.00	0.00	0.00	0.00	0.00	0.00	0.00	0.00	0.00	0.00	0.00	0.00	0.00	0.00	0.00	0.00	0.00	0.00	0.00	0.00	0.00	0.00	0.00	0.00	0.00	0.00	0.00	0.00	0.00	0.00	0.00	0.00	0.00	0.00	0.00	0.00	0.00	0.00	0.00	0.00	0.00	0.00	0.00	0.00	0.00	0.00
SUMO2P1		0.34	0.06	0.06	0.33	0.15	0.19	0.00	0.08	0.20	0.11	0.00	0.28	0.10	0.41	0.14	0.08	0.09	0.51	0.13	0.54	0.20	0.11	0.30	0.08	0.13	0.42	0.22	0.63	0.00	0.00	0.27	0.36	0.13	0.26	0.00	0.10	0.00	0.22	0.13	0.17	0.40	0.00	0.07	0.44	0.39	0.07	0.23	0.46
FABP5P4		0.00	0.00	0.00	0.00	0.00	0.00	0.00	0.00	0.00	0.00	0.00	0.00	0.00	0.00	0.00	0.00	0.00	0.00	0.00	0.00	0.00	0.00	0.00	0.00	0.00	0.00	0.00	0.00	0.00	0.00	0.00	0.00	0.00	0.15	0.00	0.00	0.00	0.00	0.00	0.00	0.00	0.00	0.00	0.00	0.00	0.00	0.00	0.00
HCN4		0.00	0.00	0.00	0.00	0.02	0.02	0.01	0.00	0.00	0.00	0.00	0.01	0.00	0.00	0.00	0.00	0.00	0.00	0.00	0.01	0.01	0.00	0.00	0.00	0.04	0.00	0.01	0.01	0.04	0.00	0.00	0.00	0.00	0.00	0.00	0.03	0.00	0.00	0.01	0.00	0.00	0.00	0.01	0.00	0.02	0.01	0.00	0.05
ORAI1		6.31	6.65	3.20	8.31	6.20	5.20	4.76	4.97	18.20	6.71	8.06	7.93	12.31	3.68	9.24	5.50	5.25	10.15	4.41	9.41	6.82	4.66	11.59	7.17	7.39	10.65	9.02	9.31	10.52	9.71	4.57	24.29	6.70	7.13	7.46	4.87	9.49	7.86	8.36	8.12	5.91	5.92	8.03	5.55	6.12	3.45	10.20	7.79
AL596442.2		0.07	0.52	0.07	0.06	0.55	0.06	0.12	0.27	0.09	0.65	0.34	0.28	0.26	0.27	0.10	0.46	0.29	0.15	0.11	0.53	0.20	0.25	0.03	0.12	0.11	0.00	0.38	0.00	0.12	0.27	0.35	0.62	0.22	0.33	0.32	0.11	1.00	0.11	0.69	0.08	0.05	0.03	0.77	0.04	0.17	1.04	0.54	1.04
AC092868.3		0.00	0.02	0.00	0.00	0.00	0.00	0.00	0.03	0.04	0.00	0.00	0.00	0.00	0.00	0.00	0.03	0.00	0.00	0.00	0.00	0.00	0.02	0.06	0.00	0.00	0.03	0.03	0.06	0.00	0.00	0.05	0.00	0.00	0.00	0.00	0.00	0.00	0.04	0.00	0.00	0.00	0.00	0.00	0.00	0.00	0.00	0.03	0.00
ADCY1		0.10	0.91	7.35	2.26	0.56	0.32	0.82	2.12	0.10	0.26	1.22	0.55	0.08	0.15	0.04	2.10	0.02	0.10	8.77	0.10	0.34	1.45	1.49	0.15	0.72	0.05	0.26	0.54	0.35	0.07	2.66	0.71	0.70	0.02	2.74	0.56	0.09	0.11	2.19	3.50	1.29	1.85	0.17	24.01	1.81	0.93	0.09	0.58
STRADB		11.31	4.17	7.83	11.26	14.01	16.91	15.36	9.03	8.15	11.47	8.57	12.68	4.58	18.80	13.26	8.75	3.61	12.90	7.65	7.83	7.34	11.56	11.46	8.54	36.67	11.22	18.67	12.76	8.25	10.31	9.51	7.36	12.45	4.74	13.77	11.12	17.88	13.50	16.12	6.64	13.87	6.89	11.13	7.33	23.27	11.58	13.70	7.20
RF02124		0.00	0.00	0.00	0.00	0.00	0.00	0.00	0.00	0.00	0.00	0.00	0.00	0.00	0.00	0.00	0.00	0.00	0.00	0.00	0.00	0.00	0.00	0.00	0.00	0.00	0.00	0.00	0.00	0.00	0.00	0.00	0.00	0.00	0.00	0.00	0.00	0.00	0.00	0.00	0.00	0.00	0.00	0.00	0.00	0.00	0.00	0.00	0.00
MIR6877		0.00	0.00	0.00	0.00	0.00	0.00	0.00	0.00	0.00	0.00	0.00	0.00	0.00	0.00	0.00	0.00	0.00	0.00	0.00	0.00	0.00	0.00	0.00	0.00	0.00	0.00	0.00	0.00	0.00	0.00	0.00	0.00	0.00	0.00	0.00	0.00	0.00	0.00	0.00	0.00	0.00	0.00	0.00	0.00	0.29	0.00	0.00	0.00
PRDX2P1		0.00	0.00	0.03	0.00	0.00	0.00	0.00	0.00	0.00	0.00	0.00	0.00	0.00	0.00	0.07	0.00	0.00	0.00	0.00	0.00	0.00	0.00	0.00	0.00	0.03	0.00	0.00	0.04	0.07	0.00	0.06	0.07	0.00	0.00	0.00	0.00	0.00	0.03	0.06	0.03	0.00	0.00	0.00	0.06	0.00	0.04	0.04	0.00
EXOSC7		2.07	5.48	3.13	3.04	3.02	1.75	2.79	2.42	8.06	3.36	3.70	3.83	5.24	3.02	3.64	2.72	4.88	3.97	2.82	5.44	2.84	2.88	5.48	3.94	1.32	4.76	3.91	5.41	6.28	4.13	3.48	4.98	4.37	3.70	3.79	3.56	6.29	4.23	4.77	4.21	3.06	4.36	4.16	3.32	2.56	3.74	5.51	3.50
RREB1		4.04	0.79	2.17	2.32	3.55	4.37	4.49	1.98	1.83	2.97	5.15	2.13	1.42	2.73	2.60	3.96	1.16	5.61	5.22	2.24	2.43	3.74	2.72	1.04	4.22	7.33	1.68	4.33	1.63	4.28	1.70	5.94	2.65	1.16	2.91	3.03	2.35	3.05	2.02	2.02	4.61	1.70	2.18	3.67	4.06	1.81	1.59	1.77
MRPS17P3		0.00	0.00	0.00	0.00	0.00	0.00	0.00	0.00	0.00	0.00	0.00	0.00	0.00	0.00	0.00	0.00	0.00	0.00	0.00	0.00	0.00	0.00	0.00	0.00	0.00	0.00	0.00	0.00	0.00	0.00	0.00	0.00	0.00	0.00	0.00	0.00	0.00	0.00	0.00	0.00	0.00	0.00	0.00	0.05	0.00	0.00	0.00	0.00
MIR3617		0.00	0.00	0.00	0.00	0.00	0.00	0.00	0.00	0.00	0.00	0.00	0.00	0.00	0.00	0.00	0.00	0.00	0.00	0.00	0.00	0.00	0.00	0.00	0.00	0.00	0.00	0.00	0.00	0.00	0.00	0.00	0.00	0.00	0.00	0.00	0.00	0.00	0.00	0.00	0.00	0.00	0.00	0.00	0.00	0.00	0.00	0.00	0.00
LINC01556		0.14	0.41	0.00	0.00	0.03	0.00	0.20	0.00	0.06	0.00	0.36	0.08	0.24	0.00	0.00	0.00	0.56	0.00	0.00	0.00	0.03	0.00	0.04	0.15	0.00	0.04	0.04	0.00	0.34	0.19	0.00	0.00	0.08	0.05	0.00	0.00	0.23	0.41	0.08	0.00	0.52	0.24	0.13	0.00	0.08	0.13	0.09	0.00
CHMP7		10.16	2.85	5.31	3.09	4.51	3.02	3.85	3.47	7.71	3.28	3.73	5.81	9.54	4.26	2.22	3.33	7.43	4.44	6.33	3.32	4.76	4.40	3.62	6.37	6.74	3.62	3.78	3.21	13.04	5.03	6.84	3.74	7.66	3.65	3.64	5.38	7.15	3.89	4.62	3.56	8.77	3.97	5.82	4.22	4.25	4.18	3.12	5.06
OR7E116P		0.00	0.00	0.00	0.00	0.00	0.00	0.00	0.00	0.00	0.00	0.00	0.04	0.00	0.00	0.00	0.00	0.00	0.00	0.00	0.00	0.00	0.00	0.00	0.00	0.00	0.00	0.00	0.00	0.00	0.00	0.02	0.00	0.00	0.00	0.00	0.00	0.00	0.00	0.00	0.00	0.00	0.00	0.00	0.00	0.00	0.00	0.00	0.00
BRI3P1		0.26	0.34	0.28	0.20	0.11	0.58	0.30	0.06	0.84	0.17	0.25	0.10	0.83	0.15	0.47	0.24	0.62	0.11	0.10	0.00	0.30	0.36	0.45	0.19	0.38	0.85	1.04	0.30	1.25	0.17	0.56	0.32	0.19	0.39	0.24	0.07	0.19	0.46	0.24	0.38	0.30	0.37	0.11	0.28	0.24	0.27	0.23	0.17
C1orf54		1.58	3.77	2.07	1.92	2.61	1.78	2.92	1.76	1.85	2.49	2.14	2.60	4.56	0.89	1.70	3.23	8.35	2.35	2.31	3.36	2.46	1.87	1.47	4.15	2.95	0.80	6.89	2.06	11.64	2.90	2.21	3.12	3.15	3.24	3.21	3.07	9.83	5.04	3.30	5.10	0.80	11.86	3.54	1.67	3.19	1.78	1.68	3.85
RPL12P50		0.00	0.00	0.00	0.00	0.00	0.00	0.00	0.00	0.00	0.00	0.00	0.00	0.00	0.00	0.00	0.00	0.00	0.00	0.00	0.00	0.00	0.00	0.00	0.00	0.00	0.00	0.00	0.19	0.00	0.00	0.00	0.00	0.00	0.00	0.00	0.00	0.00	0.14	0.00	0.00	0.00	0.00	0.00	0.00	0.16	0.00	0.00	0.00
EEFSEC		9.55	8.42	7.48	9.19	9.38	9.03	8.15	7.05	12.68	8.88	7.89	11.74	11.71	7.92	8.47	5.03	9.74	11.38	9.32	12.45	6.29	9.65	12.21	6.99	5.03	12.89	6.37	9.38	6.46	8.07	8.49	15.81	7.46	8.86	9.36	8.50	5.74	8.94	9.56	12.18	8.76	10.28	7.22	5.98	7.20	6.90	9.46	7.82
LLGL1		0.60	0.47	0.49	0.69	0.74	0.90	1.66	0.77	0.99	1.74	1.02	1.30	0.55	1.09	1.06	0.30	0.36	1.16	0.90	0.93	0.85	0.54	1.19	0.78	1.32	1.00	0.70	1.28	0.80	1.13	1.35	0.82	1.08	0.34	1.28	1.36	0.47	1.22	1.78	1.68	1.45	0.54	0.95	1.65	1.52	0.58	1.36	0.70
SPATA31B1P		0.00	0.00	0.00	0.00	0.00	0.00	0.00	0.00	0.00	0.00	0.00	0.00	0.00	0.00	0.00	0.00	0.00	0.00	0.00	0.00	0.00	0.00	0.00	0.00	0.00	0.00	0.00	0.00	0.00	0.00	0.00	0.00	0.00	0.00	0.00	0.00	0.00	0.00	0.00	0.00	0.00	0.00	0.00	0.00	0.00	0.00	0.00	0.00
RNU6-62P		0.00	0.00	0.00	0.00	0.00	0.00	0.00	0.00	0.00	0.00	0.00	0.00	0.00	0.00	0.19	0.00	0.00	0.00	0.00	0.00	0.00	0.00	0.33	0.00	0.00	0.00	0.00	0.00	0.00	0.00	0.00	0.00	0.00	0.00	0.00	0.00	0.00	0.00	0.00	0.00	0.00	0.00	0.00	0.00	0.00	0.00	0.00	0.00
AC004801.1		0.00	0.00	0.00	0.00	0.00	0.00	0.00	0.06	0.00	0.00	0.00	0.00	0.00	0.00	0.00	0.00	0.00	0.00	0.00	0.00	0.00	0.04	0.00	0.00	0.00	0.06	0.00	0.00	0.00	0.00	0.00	0.00	0.00	0.00	0.00	0.00	0.00	0.00	0.00	0.04	0.00	0.00	0.06	0.00	0.00	0.00	0.00	0.09
AC037459.2		0.20	0.04	0.10	0.03	0.16	0.10	0.08	0.10	0.17	0.08	0.09	0.12	0.15	0.10	0.09	0.11	0.09	0.16	0.11	0.05	0.11	0.14	0.13	0.04	0.13	0.02	0.07	0.10	0.17	0.12	0.10	0.03	0.15	0.05	0.07	0.24	0.22	0.05	0.08	0.11	0.07	0.11	0.07	0.12	0.17	0.06	0.08	0.20
RPL12P25		0.05	0.02	0.03	0.06	0.02	0.00	0.00	0.00	0.43	0.05	0.00	0.00	0.00	0.00	0.06	0.00	0.12	0.00	0.05	0.00	0.00	0.00	0.00	0.04	0.11	0.00	0.03	0.03	0.06	0.00	0.00	0.00	0.00	0.00	0.00	0.00	0.54	0.00	0.03	0.00	0.05	0.00	0.00	0.05	0.00	0.00	0.00	0.00
STARD6		0.00	0.00	0.00	0.01	0.01	0.00	0.00	0.00	0.00	0.00	0.00	0.00	0.02	0.00	0.00	0.00	0.00	0.01	0.00	0.00	0.00	0.01	0.00	0.00	0.01	0.00	0.01	0.00	0.00	0.00	0.01	0.00	0.00	0.00	0.00	0.01	0.00	0.01	0.00	0.00	0.00	0.00	0.00	0.00	0.01	0.00	0.00	0.02
[truncated: 55,190 more rows]
[truncated: 294 more columns]
