# Supplementary material for: An m6A-Related lncRNA Signature Predicts the Prognosis of Hepatocellular Carcinoma
Source: Front Pharmacol. 2022 Mar 30;13:854851. doi: 10.3389/fphar.2022.854851 (PMC9006777; doi:10.3389/fphar.2022.854851)
Supplement: Supplementary file 1 [file DataSheet1.ZIP › Source data/Supplementary Figure1 code.R]

rm(list = ls())
library(data.table)
library(tidyverse)
d1 <- fread('4lncRNAexp.txt',data.table = F)%>%
  tibble::column_to_rownames('id')%>%
  t()%>%as.data.frame()
d2 <- fread('m6Aexp.txt',data.table = F)%>%
  tibble::column_to_rownames('id')%>%
  t()%>%as.data.frame()

table(rownames(d1)==rownames(d2))

# -------------------------------------------------------------------------

corm <- cor(d2,d1)%>%as.data.frame()
pm <- data.frame()
for (i in colnames(d1)) {
  for (j in colnames(d2)) {
    fit <- cor.test(d1[,i],d2[,j])
    p <- fit$p.value
    sig <- ifelse(p<0.001,'***',ifelse(p<0.01,'**',ifelse(p<0.05,'*','')))
    pm <- rbind(pm,data.frame(i=i,j=j,sig=sig))
  }
}
pm <- pivot_wider(pm,names_from = 'i',values_from = 'sig')%>%
  column_to_rownames('j')

rownames(pm) == rownames(corm)
colnames(pm) == colnames(corm)

ann <- data.frame(ID=sort(rownames(pm)),
                  type=c('E','E',rep('R',5),rep('W',5),'R','W','W',rep('R',5),'W'))
ann <- ann[order(ann$type),]
pm <- pm[ann$ID,]
corm <- corm[ann$ID,]

# -------------------------------------------------------------------------

library(circlize)
library(ComplexHeatmap)

cell_fun = function(j, i, x, y, width, height, fill) {grid.text(pm[i, j], x, y, gp = gpar(fontsize = 9))}
left <-  HeatmapAnnotation(Type=anno_block(gp = gpar(fill = c('#fe6d73','#17c3b2','orange')), 
                                               labels = c('E','R','W'), 
                                               height = unit(6,'mm'),
                                               labels_gp = gpar(cex = 0.7, col = "white",fontface='bold')),
                            annotation_legend_param=list(labels_gp = gpar(fontsize = 10),border = T,
                                                         title_gp = gpar(fontsize = 10,fontface = "bold"),
                                                         ncol=1),
                            which = 'row',border = T,show_annotation_name = F)
range(corm)
table(ann$type)
Heatmap(as.matrix(corm),name='Pearson R',border = T,
        left_annotation = left,cell_fun = cell_fun,
        cluster_rows = F,cluster_columns = F,
        col=colorRamp2(c(-0.15,0.2,0.55),c('steelblue','white','firebrick3')), color_space = "RGB",
        row_split = rep(1:3,times=c(2,11,8)),row_title = NULL,
        show_column_names = T,show_row_names = T,
        row_names_side = 'left',
        column_names_rot = 60,
        show_heatmap_legend = T,
        heatmap_legend_param=list(labels_gp = gpar(fontsize = 10), border = T,
                                  title_gp = gpar(fontsize = 10, fontface = "bold")),
) 
library(export)
graph2pdf(file='heatmap.pdf',width=3.5,height=6.5)
