# Supplementary material for: An m6A-Related lncRNA Signature Predicts the Prognosis of Hepatocellular Carcinoma
Source: Front Pharmacol. 2022 Mar 30;13:854851. doi: 10.3389/fphar.2022.854851 (PMC9006777; doi:10.3389/fphar.2022.854851)
Supplement: Supplementary file 1 [file DataSheet1.ZIP › Source data/Supplementary Figure1 lncRNAexp.txt]

id	TCGA-GJ-A6C0	TCGA-BC-A10Z	TCGA-2Y-A9HA	TCGA-DD-A73E	TCGA-5R-AAAM	TCGA-UB-A7MD	TCGA-G3-A7M9	TCGA-ED-A8O6	TCGA-G3-AAV6	TCGA-KR-A7K0	TCGA-GJ-A9DB	TCGA-DD-A11A	TCGA-CC-5260	TCGA-BC-A10W	TCGA-HP-A5MZ	TCGA-QA-A7B7	TCGA-CC-5261	TCGA-CC-A1HT	TCGA-CC-5264	TCGA-CC-5262	TCGA-DD-AACL	TCGA-DD-AADF	TCGA-CC-5258	TCGA-CC-5263	TCGA-DD-AAD0	TCGA-CC-A8HT	TCGA-DD-AAE6	TCGA-BC-A112	TCGA-DD-AACX	TCGA-DD-AACZ	TCGA-DD-A39Y	TCGA-G3-A3CI	TCGA-DD-A1EI	TCGA-FV-A3R2	TCGA-DD-AACH	TCGA-CC-A9FS	TCGA-UB-A7MF	TCGA-CC-A7IE	TCGA-CC-A123	TCGA-DD-A119	TCGA-MR-A520	TCGA-DD-A3A1	TCGA-FV-A3I1	TCGA-CC-A9FW	TCGA-CC-5259	TCGA-2Y-A9HB	TCGA-CC-A7IK	TCGA-4R-AA8I	TCGA-CC-A5UE
ZEB1-AS1	0.995326623	0.480343442	1.314569148	1.32183241	0.560711772	3.017663849	2.905097038	0.308870172	1.163076144	0.734664868	0.699200085	0.846868616	2.602921138	0.928302843	0.481698321	1.447399966	0.573404301	1.785390898	1.051686088	0.622604323	0.753755855	1.154360691	0.516203354	1.296691308	1.951696743	1.032149395	0.309301077	0.804133758	0.998281892	0.604769889	0.397251969	0.427380999	0.49955578	0.837673533	0.490494855	0.235218683	0.393598553	0.818817801	0.498228219	0.448509964	0.440484289	0.594120411	0.562060198	0.90687971	0.369953907	0.461392001	1.559391288	1.11555999	0.897804217
MIR210HG	4.378468918	0.83090268	1.406722894	0.489191102	0.50658978	0.899329268	8.981175764	2.168738682	2.219713407	0.251507272	1.652652336	0.567434233	1.427823527	1.155784207	0.238524722	1.482636494	0.299509688	1.476093224	1.9313255	0.880850801	2.79041837	1.198537036	0.277557111	15.32479107	11.05016389	6.076012167	0.659043533	0.206267795	1.99324085	0.721928467	6.490060255	0.419684556	0.262636865	1.662200453	4.50589857	0.227884485	3.770613691	2.102373208	0.174148169	0.40952894	0.239597764	8.983401744	0.105793344	3.492717675	3.16175371	0.613914779	0.365430622	1.180074309	1.996949481
BACE1-AS	0.513442292	1.987843523	2.682359242	1.666456773	0.707990293	1.355060618	7.300751561	3.54694117	2.355085921	2.203131985	1.404842115	0.722909209	4.235881497	1.979870948	1.426472751	2.970125618	2.938453799	5.308743257	1.16179753	2.396366311	4.278581213	1.163214603	2.154891864	1.223114612	1.729993891	9.527244583	2.782620176	3.340193938	2.534965486	2.752785053	3.631609473	1.135631424	2.649383595	1.956094408	4.023899664	2.165976211	1.648995344	6.252410116	1.603959923	1.770682489	0.881874663	1.590771102	1.330674189	2.250123974	1.510053869	2.029565547	2.273222231	2.148614783	2.380438898
SNHG3	0.945589554	1.27841386	4.095118674	2.083070966	0.857331995	2.49900672	12.87698507	10.29164277	8.427704163	1.876742061	2.484683442	0.506822217	1.336493645	0.753700872	2.112624201	2.036447515	2.809216248	6.221369907	1.661109389	2.193196123	18.61788287	5.385683613	6.123850859	3.88775716	0.870207771	11.63509154	2.466413338	0.875782557	2.977578507	9.472819155	3.358099136	1.191399038	2.514140191	5.117589099	3.1686326	3.900673973	1.092097793	7.036803385	7.179368559	1.193869254	0.637951884	2.878301463	2.735274723	8.425823945	0.39292218	1.372162794	2.87310032	1.114738315	39.34393515
[truncated: 293 more columns]
