# Supplementary material for: An m6A-Related lncRNA Signature Predicts the Prognosis of Hepatocellular Carcinoma
Source: Front Pharmacol. 2022 Mar 30;13:854851. doi: 10.3389/fphar.2022.854851 (PMC9006777; doi:10.3389/fphar.2022.854851)
Supplement: Supplementary file 1 [file DataSheet1.ZIP › Source data/Supplementary Figure1 m6Aexp.txt]

id	TCGA-GJ-A6C0	TCGA-BC-A10Z	TCGA-2Y-A9HA	TCGA-DD-A73E	TCGA-5R-AAAM	TCGA-UB-A7MD	TCGA-G3-A7M9	TCGA-ED-A8O6	TCGA-G3-AAV6	TCGA-KR-A7K0	TCGA-GJ-A9DB	TCGA-DD-A11A	TCGA-CC-5260	TCGA-BC-A10W	TCGA-HP-A5MZ	TCGA-QA-A7B7	TCGA-CC-5261	TCGA-CC-A1HT	TCGA-CC-5264	TCGA-CC-5262	TCGA-DD-AACL	TCGA-DD-AADF	TCGA-CC-5258	TCGA-CC-5263	TCGA-DD-AAD0	TCGA-CC-A8HT	TCGA-DD-AAE6	TCGA-BC-A112	TCGA-DD-AACX	TCGA-DD-AACZ	TCGA-DD-A39Y	TCGA-G3-A3CI	TCGA-DD-A1EI	TCGA-FV-A3R2	TCGA-DD-AACH	TCGA-CC-A9FS	TCGA-UB-A7MF	TCGA-CC-A7IE	TCGA-CC-A123	TCGA-DD-A119	TCGA-MR-A520	TCGA-DD-A3A1	TCGA-FV-A3I1	TCGA-CC-A9FW	TCGA-CC-5259	TCGA-2Y-A9HB	TCGA-CC-A7IK	TCGA-4R-AA8I	TCGA-CC-A5UE
HNRNPA2B1	52.86115687	62.5681188	70.54706442	79.51651965	41.83461219	63.98853699	147.4930181	54.9121102	76.90268273	67.64799606	77.69144171	61.97421294	89.26609145	97.9259098	57.43186622	103.1091029	63.92798496	143.7148635	126.1096633	55.86316827	86.26209924	46.74822052	80.38147666	84.69227116	73.06357441	168.4696423	72.47213615	83.94498818	65.40598656	103.7143984	95.75206026	38.12779725	66.72120842	66.60552497	118.0206284	50.50543695	84.3211007	64.75392719	46.30447888	36.19473774	32.25172549	45.06380719	51.49728131	73.15943976	31.81700409	61.96708757	74.27667979	61.05340715	60.97345402
RBM15	1.666726765	1.815764861	2.522855576	3.442706997	1.44287133	2.127398492	3.046019357	1.367444184	0.873191023	2.669635441	2.110787737	1.881253267	3.458653698	4.04396767	1.296117122	3.565309397	2.643699547	3.746430045	2.265414336	1.669054299	2.332017777	1.944854964	1.523827376	3.587485397	2.399309295	3.058945561	1.720770078	3.677187704	2.069347272	3.122888838	3.055981817	0.670131969	1.472269209	1.772396869	3.631258914	1.85828782	2.307682845	1.398154286	2.274394563	2.360243581	0.751439659	1.945177531	2.127448208	1.611896152	1.53093317	2.058573917	3.817964086	2.093196343	1.944558266
YTHDF1	14.48156128	13.95449239	16.87993901	18.23676864	11.68588809	12.44000726	26.53319707	19.4821016	20.07249646	12.07563617	16.39152911	14.63068719	24.41091484	21.12439405	10.14654976	13.70691044	36.83663579	23.09909472	23.0973443	16.03843029	16.20836702	12.60472171	14.79555015	23.41915343	24.7994605	19.04818837	29.37611658	22.91490863	16.69327974	15.1967426	11.9868766	7.904610517	14.56279167	23.12485397	22.205316	14.89547414	12.57526231	13.57147854	12.72769652	13.57786028	7.877239831	10.85979578	14.67682033	29.89561322	11.02959501	11.85687788	18.20934487	14.54895937	21.42993046
IGF2BP1	0.005760655	3.15150437	2.191200581	0.386406729	0.014893911	0.026440586	16.76937939	5.311567791	3.642483774	4.54544281	0.178791349	0.546597717	0.013110401	0.161552759	0.374790273	2.400306135	1.111160229	3.032995812	5.048494868	0.02571747	11.74293414	0.013050887	14.21355134	0.119407451	0.00233855	4.345960721	3.937988379	1.90121554	0.011286303	16.73486231	0.739896823	0	3.948318116	0.009625763	0.099762675	0.722594597	1.98157464	8.050668635	2.652547182	0.658202512	0.006315539	0.01561694	8.126334479	11.78372725	0.556675913	0.045542123	0.014169339	0.057026732	0.06216458
YTHDF2	10.75583766	13.58473589	14.35534037	17.35924859	9.509812666	15.43132779	16.51587348	11.90499579	6.47421537	13.53860582	14.52113376	10.71714918	15.06322171	13.94267761	10.2718054	20.02311482	15.72265826	23.03535592	16.18631428	15.56806257	18.85682682	9.950352937	13.34719902	19.31765591	9.074953484	19.77653725	10.49017893	16.18173957	15.8992428	19.75363399	25.75072534	7.706858629	12.42031938	13.21010012	25.48031996	7.812499022	7.914454968	10.78416357	14.64636947	9.118267923	6.922074049	8.115148322	14.95293924	11.37378498	7.133191943	12.40926001	23.13514639	17.29726889	21.84747341
WTAP	9.138662177	8.81273836	6.548710727	4.487119228	4.149955535	7.735618554	13.60847767	6.55606772	7.148052839	8.950760789	10.74394736	6.041529469	7.732769911	15.60245127	7.134649481	8.76622112	11.2179828	15.62611138	17.11915948	10.06008481	11.44158722	3.193257527	9.312765703	18.43666474	4.475946707	5.210327683	6.481744811	13.021048	7.762540681	11.92571007	3.422840862	4.696069687	6.572640254	5.573688849	6.390783291	4.29426097	8.824216665	8.266199002	6.008659471	5.615435262	4.216764757	5.186841515	8.741048361	3.110172963	4.727012541	6.945506594	10.4336438	4.811432447	10.48624377
ZC3H13	3.539148795	2.562828844	1.94893804	2.966562546	4.19848072	3.460786766	7.965988171	3.01906569	3.1954644	4.551458201	5.340048453	3.02603772	5.735544482	4.028996028	3.960434435	3.901329248	6.219549622	4.427917873	4.266809632	1.537324382	1.386452361	1.19980742	2.869350503	4.616389733	3.824580043	4.045801628	2.027444932	5.527714817	3.927996041	2.692351716	1.045372879	6.866698015	2.785539465	2.644526107	4.202821377	2.480907279	1.4372657	2.972154842	0.77877606	1.967703771	3.373795039	1.514506296	2.27430994	3.19438486	0.582964224	6.930013648	6.890359636	4.0230679	1.370924417
RBMX	9.560425822	12.68927892	8.860396751	14.114479	8.149651945	6.45589771	34.96155956	11.23039212	23.23969437	11.7851275	13.19189287	10.26417686	27.22641402	17.56762913	9.17045913	16.17671112	26.05261958	27.48948544	21.44962514	11.41577003	19.01995458	9.802288039	19.37270849	19.39697731	11.97640704	15.35679288	9.856428413	34.05723025	14.29019873	24.33690592	15.86196689	6.557248207	13.55929405	10.54796462	17.0991664	11.33347429	13.86323902	17.27508195	12.80822808	8.427932696	5.089062516	7.362529218	12.04836018	9.481483088	7.748020609	10.13143951	16.71426817	10.99495658	23.76430286
FTO	1.631858398	1.301718268	3.635077211	4.406717882	2.015355885	2.571334672	3.333045403	0.744026804	2.367056529	1.987645499	2.590421402	1.585539017	2.562476	1.984348374	1.514252349	1.587391628	2.832444973	3.822584692	4.105192975	2.286480137	0.843002051	1.549193766	1.527247741	2.916849517	2.153122872	1.115605596	1.361436582	1.416795263	2.524317068	0.915383662	1.031381452	1.738101612	1.694736013	1.401739404	1.375230772	1.167093938	1.325749863	0.913158437	0.705979373	0.864894943	1.908112961	1.124479995	2.397580137	2.01420854	1.091682425	1.592012108	4.992544498	3.10479493	1.26431643
VIRMA	2.656736929	5.033843361	10.37502336	4.914393554	3.864790734	5.012527668	7.669839209	9.733776686	4.319629292	3.168548137	4.040708384	5.049027652	6.985077199	13.19566388	4.82976872	2.670301204	6.8386746	10.89160629	8.697534038	4.339950334	3.967788733	2.284678323	11.33045688	7.945965972	5.258715604	6.828709301	3.546366404	5.969536523	2.094126936	10.30957519	9.780970486	1.206456826	8.694506066	5.393879823	6.60651959	8.340731853	2.204220255	6.34029141	4.10706663	5.410266778	2.221869066	3.111237978	5.420422154	5.922751913	3.207730385	3.074487901	11.79294856	4.908226257	8.590717204
IGF2BP2	0.151455536	17.19018739	8.87303547	0.023979146	0.978953579	0.122924526	30.96409471	4.783820732	13.11551043	0.149701651	2.56605929	0.708929623	8.852660714	2.644940586	0.982127433	3.71313058	6.389324111	3.259840338	7.58202221	0.287850012	23.11330643	0.055234883	10.22610885	13.43296161	0.026992844	7.226207502	4.518144948	2.27713358	0.013027278	9.978388418	5.460675754	0.302015601	5.188489602	7.007078853	2.075331475	6.88429502	6.113053236	20.2771068	5.245135258	1.019155229	0.23894169	1.600875102	6.901067134	11.51970894	2.966621444	2.83406032	0.02336434	0.513622154	3.693992525
YTHDC1	5.462289989	4.691557019	5.832303818	7.314304382	5.05477583	5.417237483	8.959207059	6.439704221	7.716809613	5.535197376	5.817423454	4.641107873	11.26380396	8.787144814	4.387778498	7.671670305	13.34568661	13.72144316	7.930284309	4.45795016	4.487736855	3.624571411	7.618644176	10.61955442	7.770086979	6.302423143	3.164844335	8.8742467	5.394732437	6.324757619	4.47858915	3.96114442	4.664948611	6.129695099	8.662722514	4.0143132	7.332685999	5.062273	2.49717765	4.08629836	3.032395393	3.580643192	5.009450696	5.655853395	2.333490932	5.760856101	6.523696665	7.111702823	4.369268237
ALKBH5	19.30070885	26.29576236	19.85227387	35.61422556	12.30515981	12.3506594	24.28732163	22.05000596	29.06435581	10.34565252	30.57171228	27.03208486	32.35455209	24.84835839	16.6026915	18.04661747	21.03355328	21.34593102	43.03860963	19.18011487	19.55266315	17.55258018	14.25368165	74.15253462	90.3959803	22.60566523	52.60438107	21.7025264	14.08358307	19.55802258	25.95195829	20.96566067	17.64258405	39.55818231	17.46403541	15.92962028	24.4129666	21.10927692	11.80494391	11.42591173	21.49043795	18.67849518	30.87832701	53.8175194	13.19055385	23.73036529	40.24070504	29.67371218	18.73060094
METTL16	0.818373603	0.69208167	1.242902757	2.333352852	0.961758136	0.936808097	2.837960281	1.305549143	3.689341371	0.623064445	1.367201477	1.076856157	3.498866957	3.402441083	1.103017984	1.675281275	2.717154307	2.474198066	1.947255688	1.296758826	1.408311422	0.774440003	1.410292155	1.795305336	1.037195638	1.601537073	1.379370631	2.465008668	1.079392251	2.181168634	1.187208208	0.90241005	1.477291178	2.059042904	1.644709512	0.995488023	1.773839457	2.208144048	2.304862043	1.211245432	0.834955935	2.452118278	1.249486779	3.136967362	1.593454779	1.592895159	1.783158876	1.493237907	1.539954312
METTL3	2.53139652	3.25203235	5.351402975	5.675136352	2.332500085	3.61298186	15.27611474	4.448594893	4.431256364	4.308288847	3.548487644	2.408901016	2.953147361	4.442133256	3.622517665	5.971055435	7.076640517	4.029595272	3.637450425	2.96285216	7.614888949	2.137993967	4.405015833	4.186593373	3.921362394	3.590950896	6.992552455	2.239019406	4.486247594	4.906607619	3.865201304	2.000794132	3.550083739	3.067498717	5.911112794	3.582900636	3.034874332	3.366769609	0.510524061	1.687116846	1.987883742	1.517089305	3.643681987	4.97388945	0.443522051	2.451198724	5.121070955	5.231901417	4.26993299
RBM15B	5.631129302	6.034046395	7.520752615	14.09477645	5.287692558	4.781162754	15.786012	13.41427534	7.092845492	5.007199129	8.46708582	4.730556038	12.77665855	9.036747212	3.734677223	13.33904302	14.39522307	15.7171437	6.57311382	8.988679145	10.37977119	4.926354846	10.34569361	7.912915797	7.525093501	8.828003577	11.32523606	13.20181412	8.049933063	7.139460942	10.37781567	4.437786312	8.030594228	12.5005934	11.94197586	6.377468822	6.535638836	5.276349078	5.376321019	4.822330985	3.548773698	5.260305876	7.082001254	6.429794113	2.911938156	6.463974198	8.629184907	5.635368149	6.499228934
METTL14	2.378220997	1.935128585	2.774058351	5.413975308	2.184696109	2.585604411	3.541045173	2.394996656	2.869833907	3.123273791	2.869910868	1.706293105	4.050658799	4.050055159	1.877119812	7.465357869	3.902308326	3.382975383	2.467188012	2.066949073	1.641181995	1.753236649	3.355692802	4.062065356	4.256024448	3.334202517	1.258996589	2.426710697	3.248111805	2.637798569	1.326169506	1.540351133	2.37373201	2.524887818	3.930268402	2.706348736	1.574824407	1.290149151	0.926098691	2.28289797	2.146201081	1.673271199	1.910288183	2.565272211	1.762494486	2.928131755	2.781069751	4.992788916	3.273321794
HNRNPC	30.20348691	29.89833394	29.64932674	29.88205742	25.55040125	37.39794915	85.56261615	30.89344455	57.71292382	32.85674008	29.447766	26.69681128	55.88388321	50.01377517	28.73995332	47.71079684	57.8765867	60.27881733	48.17504552	34.67330664	46.20741134	25.75067164	39.50279888	45.17952526	38.8644415	40.62811389	41.03395388	68.67932918	39.48832746	41.91614998	57.23683931	20.27725143	26.24037917	29.62850135	51.7408286	33.98501191	40.1868089	47.57243667	20.01910521	38.46903028	17.5678003	22.8773082	28.95894851	25.36728291	21.20952312	32.40380252	38.03463197	40.13885154	27.27083343
YTHDF3	7.935353504	11.35588574	18.66457592	13.05088835	9.146571451	12.76598789	12.40865646	10.30997001	8.217477303	8.375796719	9.937420515	13.13715582	16.39808755	21.62177579	16.27401325	5.412964149	10.41784214	17.31203507	18.16189376	7.318802856	5.930432464	4.594733544	24.58611021	17.41941958	10.63882881	14.4303769	6.19794135	13.55701048	8.570858751	7.337401411	13.5034184	5.626055905	13.1572835	13.76321125	9.634273968	23.02249844	4.003406065	12.55125885	8.689959732	14.78230843	7.567131932	8.563442455	11.85146769	13.13217988	11.37575548	7.576977892	17.03222013	14.09113786	8.126285938
YTHDC2	1.775648262	4.085996721	1.871011779	2.128898527	2.351874073	2.571917778	1.842896406	0.831795194	0.658398192	2.993452926	3.625667907	2.386305375	4.04111392	4.899441185	2.383510185	3.346913323	3.915427906	2.816969759	1.751511542	1.413722033	1.430241579	1.991600636	1.302027681	1.611999593	1.916300155	3.379017153	1.171228258	3.59491747	2.456112393	2.430877988	1.80620108	1.663233856	2.264849931	4.405130877	3.15708149	2.816370908	1.534894576	1.379221468	0.743255097	1.493970356	2.187803859	2.279096552	2.598521922	2.34945472	0.736717691	2.984987314	2.708815738	2.560694922	1.735426807
IGF2BP3	0.595989607	0.017297105	0.349240461	0.005336212	0.196598115	0.103760634	4.040686937	2.557704794	0.338890733	0.068587519	0.083087743	1.860686239	3.616635744	2.409846446	0.015177657	2.803782053	0.03920547	2.309229273	3.166373315	0.050044421	0.46045567	0.008380721	7.074511522	4.06662321	0.050057226	2.46261974	0.769527045	6.116624677	0.855214534	8.638157573	0.583877208	0.007305348	0.484701953	0.070054201	2.515480686	0.078257228	0.668722003	1.053834405	0.073875254	0.004295422	0.01126547	0.06685687	1.333779426	0.608423933	0.048107193	0.425962732	0.357458476	0.208068904	2.535623273
[truncated: 293 more columns]
