# Supplementary material for: An m6A-Related lncRNA Signature Predicts the Prognosis of Hepatocellular Carcinoma
Source: Front Pharmacol. 2022 Mar 30;13:854851. doi: 10.3389/fphar.2022.854851 (PMC9006777; doi:10.3389/fphar.2022.854851)
Supplement: Supplementary file 1 [file DataSheet1.ZIP › Source data/Supplementary Figure2 PCR rawdata.xlsx]

## Sheet: Sheet1
Actin	19.4488	18.3323	22.8764	19.2739	22.8785	21.229	23.6278	20.5967	23.7015	20.5691	24.2086	21.7708	23.0079	19.0348	24.2545	20.1808	18.2549	20.0693	16.1662	21.2234	18.1555	19.4123	18.8667	21.6363	19.8815	23.0687	17.7272	18.8334	18.5017	20.0886
	19.3846	18.2628	23.2299	19.1948	23.3166	21.3569	23.8367	20.8814	23.9031	20.8282	24.1692	22.0787	23.111	19.1683	24.2662	19.8906	18.1036	20.101	16.1722	21.384	18.0947	19.5425	18.882	21.8097	19.7939	22.9925	17.7001	18.6623	18.5224	20.1847
	19.5645	18.554	23.0719	19.1489	22.7207	21.0746	23.7777	20.5814	23.6002	20.977	24.2091	21.7318	23.1365	19.1577	24.0784	20.333	18.003	20.3631	16.2878	21.3546	18.1308	19.3747	18.8576	21.5834	19.8197	22.9674	17.8105	18.79	18.4128	20.2741
平均值	19.466	18.383	23.0594	19.2058	22.9719	21.2202	23.7474	20.6865	23.7349	20.7914	24.1956	21.8604	23.0851	19.1203	24.1997	20.1348	18.1205	20.1778	16.2087	21.3207	18.127	19.4432	18.8687	21.6765	19.8317	23.0095	17.7459	18.7619	18.479	20.1825
BACE1-AS	27.264	28.0751	29.786	27.9524	30.0422	29.369	29.9774	28.9543	30.3252	27.0419	30.3904	28.254	29.8163	27.6303	30.1126	27.5836	26.7353	26.2455	25.781	29.5161	27.0239	28.4505	29.127	28.3625	28.5567	30.3418	26.0867	26.7018	26.2284	27.8428
	27.691	28.1906	30.1043	27.8367	30.1916	29.3728	29.6457	29.0945	30.7586	27.085	30.0736	28.3548	30.0172	27.8925	30.2227	27.7934	26.6553	26.6084	25.3946	29.446	27.0685	28.3842	29.0228	28.0697	28.4524	30.475	26.5992	27.1054	26.2417	27.7966
	27.7765	28.1215	30.026	27.8791	30.1111	29.4361	30.2231	29.1888	30.48	27.264	30.1759	28.2363	30.1228	27.8713	30.385	27.8673	26.7135	26.597	25.5508	29.9631	27.2817	28.4597	29.3208	28.2368	28.3664	30.6335	26.64	27.0291	26.2296	27.6809
平均值	27.5772	28.1291	29.9721	27.8894	30.115	29.3926	29.9487	29.0792	30.5213	27.1303	30.2133	28.2817	29.9854	27.798	30.2401	27.7481	26.7014	26.4836	25.5755	29.6417	27.1247	28.4315	29.1569	28.223	28.4585	30.4835	26.442	26.9455	26.2332	27.7734
MIR210HG	30.0451	29.253	31.6651	29.271	31.4701	30.4015	31.8177	31.1745	32.6598	29.4693	31.7761	30.3351	31.5185	28.4445	31.9478	30.4762	29.3359	30.037	28.1289	31.0811	27.8909	30.0099	31.3581	30.3174	31.1149	30.3364	29.165	27.7885	29.3029	30.8895
	30.0137	29.2955	31.8995	28.4634	31.3425	30.7727	31.1716	31.2768	32.7941	29.7783	31.4352	30.7636	31.9691	28.4256	31.4493	30.2096	29.4997	30.2512	27.8805	31.0417	27.8434	30.0711	30.8025	31.088	31.1389	30.7612	29.0526	28.4774	28.8008	30.2267
	30.3215	29.5668	31.911	29.5733	31.6357	31.0052	31.9288	31.2058	33.3843	29.7347	31.6028	30.6753	31.334	28.3044	31.5971	30.1854	29.1302	30.1936	28.001	31.2257	28.0366	30.0342	30.7772	30.5915	30.4281	30.9377	28.8351	28.0196	29.0617	30.1362
平均值	30.1268	29.3718	31.8252	29.1026	31.4827	30.7264	31.6394	31.219	32.946	29.6608	31.6047	30.5913	31.6072	28.3915	31.6647	30.2904	29.3219	30.1606	28.0035	31.1162	27.9236	30.0384	30.9793	30.6657	30.894	30.6785	29.0176	28.0952	29.0552	30.4174
SNHG3	33.2937	33.2923	34.4811	32.9825	34.4249	34.3122	34.4314	33.4779	34.8295	34.2676	35.0715	34.1716	35.213	32.8792	34.3595	32.8073	32.1228	32.8466	30.9723	33.5714	33.7213	31.9372	31.8074	33.3054	31.9524	35.0102	32.2231	32.5935	30.8138	33.0258
	35.0871	33.7004	34.5816	34.1709	34.2474	34.3315	33.9432	34.1613	34.1696	34.1739	35.2869	33.6029	35.7446	33.7705	34.4008	32.9902	32.3302	33.0681	31.0303	33.1945	33.5605	32.2056	31.78	33.6761	32.3949	35.8004	32.6134	32.8588	31.4352	33.9562
	33.4048	34.1058	34.4414	33.5089	34.3097	34.143	34.4198	35.1679	36.0217	34.2299	35.6882	34.8801	35.0865	33.2728	33.7438	33.2666	32.2312	33.4069	30.7772	33.2951	33.1405	32.1203	32.3006	34.2785	33.2204	35.1264	31.8952	32.3656	32.2344	33.6202
平均值	33.9285	33.6995	34.5013	33.5541	34.3273	34.2623	34.2648	34.269	35.0069	34.2238	35.3489	34.2182	35.348	33.3075	34.168	33.0213	32.2281	33.1072	30.9266	33.3536	33.4741	32.0877	31.9627	33.7533	32.5226	35.3123	32.2439	32.606	31.4945	33.534
ZEB1-AS1	29.3742	26.7558	30.8749	30.3445	34.5191	32.028	36.2608	31.324	36.1336	32.2906	36.1357	33.6327	34.6507	30.953	36.1063	31.6527	31.3773	32.0282	36.7414	33.0154	30.3268	34.1787	35.0888	36.003	32.9151	40	30.4769	31.2076	29.8558	31.6588
	29.1197	26.5324	33.1191	30.2096	34.0191	30.8913	36.7608	30.4684	36.5336	32.2726	36.9357	34.6886	35.7449	31.4636	36.7063	31.1686	31.7536	32.2817	36.7414	32.8465	30.2176	33.3961	34.0387	35.2633	31.6945	40	30.5678	31.2834	29.7233	31.6844
	28.9471	26.7132	31.0546	30.3779	34.3191	30.9159	36.6064	30.9515	36.7336	32.5921	36.7357	34.0911	35.0942	30.8202	35.9063	31.9991	31.9809	34.4756	36.3414	33.1437	30.0542	35.1956	34.5387	36.3976	31.3703	40	30.0962	31.0305	30.1018	32.2388
平均值	29.147	26.6671	31.6829	30.3106	34.2858	31.2784	36.5427	30.9146	36.4669	32.3851	36.6023	34.1375	35.1632	31.0789	36.2396	31.6068	31.7039	32.9285	36.6081	33.0018	30.1995	34.2568	34.5554	35.888	31.9933	40	30.3803	31.1738	29.8936	31.8606
