# Supplementary material for: An m6A-Related lncRNA Signature Predicts the Prognosis of Hepatocellular Carcinoma
Source: Front Pharmacol. 2022 Mar 30;13:854851. doi: 10.3389/fphar.2022.854851 (PMC9006777; doi:10.3389/fphar.2022.854851)
Supplement: Supplementary file 1 [file DataSheet1.ZIP › Source data/Table1 dataset ICGC clinical.xlsx]

## Sheet: Sheet1
ID	Riskscore	risk	futimeyear	fustat	sex	Age	agegroup	Stage	stagegroup	priorMalignancy
DO48742	0.749052	1	1.64384	0	1	76	2	2	1	0
DO48674	0.758434	1	3.45205	0	1	80	2	2	1	0
DO23518	0.809629	1	3.61644	0	1	67	2	2	1	0
DO23517	0.862577	1	3.28767	0	1	62	2	2	1	0
DO48746	0.87769	1	1.56164	0	1	76	2	3	2	0
DO50789	0.888301	1	1.56164	0	2	73	2	2	1	1
DO23538	0.960769	1	1.23288	0	1	67	2	2	1	0
DO45111	0.966083	1	4.35616	0	1	74	2	2	1	0
DO23552	1.01286	1	2.21918	0	2	80	2	1	1	0
DO48761	1.01554	1	2.38356	0	1	55	1	2	1	0
DO227643	1.02356	1	3.45205	0	1	79	2	2	1	0
DO48760	1.09411	1	1.89041	0	2	70	2	2	1	0
DO23531	1.10439	1	2.46575	0	2	78	2	3	2	0
DO50839	1.1161	1	0.90411	0	2	47	1	3	2	0
DO50814	1.14543	1	1.15068	0	1	83	2	3	2	0
DO48733	1.15913	1	1.64384	0	1	72	2	2	1	0
DO50808	1.16267	1	1.56164	0	1	68	2	2	1	1
DO23551	1.17063	1	0.410959	1	1	73	2	3	2	0
DO45237	1.19725	1	2.46575	0	1	58	1	2	1	0
DO50783	1.20899	1	1.31507	0	1	62	2	3	2	1
DO45109	1.21941	1	4.35616	0	1	63	2	2	1	0
DO23550	1.22953	1	2.71233	0	1	69	2	1	1	0
DO50857	1.23638	1	0.575342	0	1	72	2	2	1	0
DO45167	1.24036	1	3.94521	1	1	67	2	2	1	0
DO45117	1.24763	1	3.0411	1	2	73	2	2	1	0
DO23539	1.25898	1	3.0411	0	1	77	2	1	1	1
DO48727	1.29714	1	1.06849	1	2	81	2	2	1	0
DO45201	1.29767	1	2.46575	0	1	49	1	1	1	0
DO45175	1.32033	1	3.12329	0	1	74	2	2	1	0
DO48725	1.34601	1	2.13699	0	1	66	2	1	1	0
DO45261	1.35068	1	2.71233	0	1	74	2	3	2	0
DO48672	1.36054	1	1.23288	0	1	81	2	2	1	1
DO50817	1.36745	1	1.06849	0	1	75	2	2	1	0
DO48677	1.39168	1	3.12329	0	1	58	1	3	2	0
DO23527	1.40874	1	2.87671	0	1	72	2	1	1	0
DO45094	1.41014	1	4.52055	0	1	76	2	3	2	0
DO45243	1.41027	1	2.54795	0	2	74	2	3	2	0
DO45129	1.41401	1	4.0274	0	1	61	2	3	2	0
DO45159	1.43018	1	4.0274	0	1	65	2	3	2	0
DO48715	1.43818	1	1.89041	1	2	58	1	2	1	0
DO23541	1.44711	1	2.54795	0	1	65	2	2	1	0
DO50798	1.44757	1	0.0821918	1	1	77	2	3	2	0
DO45091	1.50857	1	3.61644	1	1	56	1	2	1	0
DO45137	1.52398	1	3.61644	0	1	38	1	1	1	0
DO50811	1.53593	1	1.23288	0	1	62	2	1	1	0
DO45177	1.55119	1	3.45205	0	2	81	2	3	2	0
DO50804	1.55845	1	1.9726	0	1	81	2	2	1	1
DO227801	1.56327	1	1.80822	0	2	77	2	1	1	1
DO50774	1.56432	1	1.9726	0	2	68	2	2	1	0
DO45233	1.58785	1	2.46575	0	1	83	2	3	2	1
DO45181	1.58836	1	3.28767	0	2	84	2	2	1	0
DO45133	1.59143	1	1.80822	1	1	64	2	3	2	0
DO23528	1.59688	1	2.79452	0	2	45	1	2	1	0
DO50787	1.62857	1	1.31507	0	1	63	2	3	2	0
DO45096	1.63592	1	3.53425	1	1	69	2	2	1	0
DO23536	1.64527	1	2.54795	0	1	56	1	2	1	0
DO50803	1.64909	1	1.47945	0	2	62	2	1	1	1
DO45215	1.65555	1	3.20548	0	1	65	2	2	1	0
DO45123	1.65782	1	1.56164	1	2	78	2	2	1	0
DO23509	1.66023	1	2.13699	1	1	60	2	3	2	0
DO45121	1.66594	1	4.19178	0	1	61	2	3	2	0
DO50807	1.66898	1	1.47945	0	1	67	2	1	1	0
DO48681	1.69287	1	2.46575	0	1	57	1	2	1	0
DO45247	1.70053	1	0.575342	0	2	31	1	2	1	0
DO48721	1.75178	1	2.46575	0	2	58	1	1	1	0
DO45225	1.75914	1	2.87671	0	1	69	2	1	1	0
DO23512	1.76706	1	3.45205	0	1	60	2	1	1	0
DO45229	1.77559	1	2.71233	0	1	74	2	1	1	0
DO45263	1.77753	1	0.739726	1	1	67	2	3	2	0
DO50776	1.78	1	1.89041	0	1	75	2	1	1	1
DO50818	1.80541	1	1.39726	0	1	65	2	2	1	0
DO45119	1.82001	1	1.39726	1	1	74	2	3	2	1
DO45255	1.8486	1	1.9726	0	1	81	2	3	2	0
DO48695	1.85219	1	1.9726	0	1	77	2	2	1	1
DO45101	1.85572	1	4.60274	0	1	63	2	2	1	0
DO45235	1.88649	1	2.46575	0	2	68	2	1	1	0
DO50850	1.88695	1	1.9726	0	1	74	2	3	2	0
DO45223	1.89201	1	2.79452	0	1	67	2	4	2	0
DO45143	1.89484	1	3.53425	0	1	69	2	3	2	0
DO48759	1.91089	1	1.9726	0	1	73	2	3	2	0
DO50805	1.92216	1	1.89041	0	1	72	2	2	1	1
DO45253	1.93027	1	2.38356	0	1	50	1	2	1	0
DO45199	1.944	1	3.69863	0	2	86	2	2	1	0
DO23543	1.94934	1	2.79452	0	1	63	2	2	1	0
DO48743	1.97316	1	1.56164	0	2	69	2	2	1	1
DO45115	1.98671	1	2.30137	0	1	81	2	2	1	1
DO48716	2.01248	1	1.9726	0	1	71	2	2	1	0
DO45135	2.04156	1	3.86301	0	1	77	2	1	1	0
DO23542	2.06786	1	2.63014	0	1	66	2	3	2	0
DO23548	2.07162	1	2.30137	0	2	78	2	1	1	0
DO48712	2.07701	1	2.21918	0	1	50	1	2	1	0
DO50840	2.10148	1	0.90411	0	1	49	1	2	1	0
DO50819	2.10411	1	1.39726	0	2	72	2	2	1	0
DO45163	2.11542	1	2.63014	0	1	76	2	2	1	0
DO23511	2.14116	1	0.493151	1	2	83	2	3	2	0
DO45183	2.15188	1	1.56164	1	2	72	2	2	1	0
DO50832	2.16122	1	0.246575	0	1	73	2	3	2	0
DO45097	2.17802	1	4.43836	0	1	69	2	3	2	0
DO45207	2.22542	1	2.87671	0	1	68	2	1	1	0
DO50859	2.25683	1	0.493151	0	1	77	2	2	1	1
DO48757	2.28894	1	1.31507	0	2	68	2	3	2	0
DO45165	2.29506	1	1.89041	0	1	75	2	2	1	0
DO23514	2.30708	1	3.53425	0	1	64	2	2	1	0
DO45213	2.31682	1	3.28767	0	1	58	1	1	1	0
DO45257	2.32328	1	2.21918	0	1	46	1	3	2	0
DO45099	2.33373	1	4.35616	0	1	46	1	3	2	0
DO48736	2.3611	1	1.64384	0	2	76	2	1	1	0
DO45169	2.37926	1	3.69863	0	1	74	2	3	2	0
DO50822	2.38225	1	1.39726	0	1	66	2	2	1	0
DO48704	2.38754	1	2.05479	0	2	68	2	3	2	0
DO45107	2.39471	1	4.68493	0	2	63	2	2	1	0
DO48679	2.3989	1	3.28767	0	1	72	2	2	1	0
DO48701	2.40354	1	2.13699	0	1	78	2	2	1	0
DO48751	2.40504	1	1.31507	1	1	68	2	2	1	0
DO45113	2.41117	1	4.27397	0	1	58	1	3	2	0
DO45093	2.41965	1	1.9726	1	1	71	2	2	1	0
DO23529	2.43945	1	2.54795	0	1	72	2	4	2	0
DO45187	2.4428	1	3.45205	0	2	32	1	1	1	0
DO45179	2.44794	1	1.64384	0	2	78	2	2	1	0
DO23534	2.46754	1	2.30137	0	1	60	2	2	1	0
DO45195	2.47085	1	1.06849	0	1	62	2	1	1	0
DO48706	2.47777	1	2.38356	0	1	72	2	2	1	0
DO50820	2.48461	1	1.39726	0	2	77	2	3	2	0
DO50800	2.48479	1	1.39726	0	1	74	2	2	1	0
DO45153	2.49131	1	3.78082	0	2	77	2	2	1	0
DO48693	2.53712	1	2.46575	0	1	71	2	2	1	0
DO45281	2.55441	1	2.05479	0	1	83	2	4	2	0
DO23523	2.57141	1	2.9589	0	1	52	1	3	2	0
DO23524	2.59895	1	2.87671	0	2	71	2	2	1	1
DO45171	2.63212	1	1.64384	0	1	56	1	3	2	0
DO50816	2.63504	1	1.06849	0	1	63	2	2	1	0
DO48732	2.68347	1	1.72603	0	1	73	2	3	2	0
DO48700	2.6901	1	2.21918	0	2	78	2	2	1	0
DO50793	2.73351	1	1.47945	0	1	76	2	4	2	1
DO45227	2.73978	1	2.79452	0	2	57	1	2	1	0
DO23535	2.74593	1	2.63014	0	1	67	2	1	1	0
DO45191	2.78049	1	3.28767	0	2	61	2	2	1	0
DO48682	2.7813	1	0.328767	1	2	72	2	3	2	1
DO48719	2.78816	1	1.89041	0	1	80	2	2	1	0
DO45157	2.79881	1	5.42466	0	1	62	2	2	1	0
DO45095	2.87456	1	4.43836	0	1	66	2	2	1	0
DO23537	2.89017	1	2.46575	1	1	79	2	2	1	1
DO23530	2.92725	1	0.493151	1	1	53	1	4	2	0
DO45103	3.02178	1	1.23288	0	1	47	1	3	2	0
DO23510	3.02457	1	2.38356	0	2	80	2	2	1	0
DO45267	3.03684	1	1.56164	1	1	73	2	3	2	0
DO48728	3.09181	1	0.410959	0	2	74	2	2	1	1
DO50844	3.10425	1	0.821918	0	1	75	2	4	2	0
DO23533	3.11526	1	2.46575	0	1	61	2	2	1	0
DO23525	3.11898	1	2.87671	0	1	71	2	4	2	0
DO45203	3.13468	1	3.20548	0	2	71	2	2	1	0
DO50825	3.15805	1	1.06849	0	1	70	2	2	1	0
DO45231	3.17005	1	2.54795	0	1	84	2	2	1	0
DO50809	3.17939	1	1.9726	1	1	56	1	3	2	0
DO50778	3.19935	1	1.72603	0	1	60	2	4	2	0
DO23544	3.23395	1	2.63014	0	1	67	2	2	1	0
DO23546	3.25006	1	2.87671	0	1	63	2	2	1	0
DO45221	3.25704	1	1.06849	1	2	75	2	4	2	0
DO45265	3.26428	1	2.79452	0	1	73	2	3	2	0
DO45127	3.29863	1	1.15068	1	1	73	2	3	2	0
DO50813	3.35563	1	1.15068	0	1	56	1	2	1	0
DO45241	3.36548	1	2.9589	0	1	49	1	1	1	0
DO50802	3.37939	1	2.54795	0	1	49	1	2	1	1
DO48741	3.38283	1	0.657534	0	1	64	2	3	2	0
DO45189	3.387	1	3.28767	0	2	85	2	2	1	0
DO45239	3.43649	1	2.38356	0	1	42	1	2	1	0
DO50845	3.46094	1	0.575342	0	1	72	2	3	2	0
DO45141	3.4628	1	3.61644	0	1	73	2	2	1	0
DO23513	3.50541	1	3.28767	0	1	76	2	3	2	0
DO50815	3.51739	1	0.410959	0	1	62	2	3	2	0
DO48717	3.55576	1	0.493151	1	1	54	1	4	2	0
DO45273	3.57652	1	1.31507	0	1	62	2	2	1	0
DO48723	3.58702	1	1.64384	0	1	73	2	1	1	0
DO45125	3.64634	1	4.60274	0	1	58	1	3	2	0
DO23549	3.65662	1	2.71233	0	1	74	2	3	2	0
DO45131	3.66981	1	0.986301	1	1	53	1	4	2	0
DO45155	3.70659	1	5.91781	0	1	69	2	2	1	1
DO23547	4.05448	1	2.79452	0	1	74	2	1	1	0
DO23532	4.08047	1	2.63014	0	2	71	2	1	1	0
DO45105	4.12028	1	4.60274	0	1	61	2	1	1	0
DO45185	4.21209	1	1.64384	0	1	89	2	2	1	0
DO45197	4.22502	1	3.20548	0	1	51	1	2	1	0
DO23515	4.23221	1	3.36986	0	1	71	2	2	1	1
DO23540	4.28339	1	2.05479	0	1	73	2	1	1	0
DO45193	4.28387	1	0.328767	1	2	68	2	4	2	1
DO48737	4.33975	1	1.9726	0	1	52	1	1	1	0
DO50855	4.41994	1	1.56164	0	1	47	1	2	1	0
DO45145	4.43116	1	0.164384	1	1	78	2	3	2	0
DO45092	4.4378	1	3.28767	1	1	62	2	4	2	0
DO45279	4.46581	1	3.53425	0	1	67	2	3	2	0
DO45173	4.50872	1	3.20548	0	1	63	2	3	2	0
DO45219	4.68386	1	2.9589	0	1	78	2	2	1	0
DO45149	4.68675	1	3.45205	0	2	70	2	2	1	0
DO45287	4.70569	1	1.06849	0	1	74	2	1	1	1
DO23521	4.7156	1	3.0411	0	1	63	2	3	2	0
DO50829	4.74999	1	1.56164	0	1	78	2	3	2	0
DO23545	4.77694	2	1.56164	1	1	67	2	2	1	1
DO48697	4.81109	2	2.21918	1	2	64	2	2	1	0
DO48730	4.88716	2	1.72603	0	2	73	2	2	1	0
DO45307	5.00941	2	0.657534	1	2	54	1	4	2	0
DO45139	5.04219	2	3.61644	0	1	63	2	3	2	0
DO45249	5.09729	2	1.72603	0	1	57	1	1	1	0
DO45269	5.1604	2	2.05479	0	1	59	1	3	2	0
DO48720	5.31168	2	1.56164	0	2	62	2	2	1	0
DO45161	5.77965	2	1.47945	1	1	74	2	2	1	1
DO45251	5.82229	2	2.46575	0	2	57	1	2	1	0
DO50799	5.84529	2	1.47945	0	2	66	2	2	1	0
DO45259	5.8946	2	0.90411	0	1	65	2	3	2	0
DO50806	5.94177	2	1.47945	0	1	70	2	4	2	0
DO45283	6.14529	2	1.39726	0	1	60	2	3	2	1
DO48747	6.6385	2	1.47945	0	1	62	2	3	2	0
DO45205	6.85075	2	0.246575	1	2	67	2	2	1	0
DO45277	6.99295	2	1.64384	0	1	64	2	3	2	0
DO50785	6.99609	2	0.246575	1	1	37	1	4	2	0
DO45211	7.09281	2	0.657534	0	1	76	2	3	2	0
DO50791	7.13667	2	1.31507	1	2	79	2	1	1	0
DO45147	7.34479	2	1.9726	1	1	57	1	2	1	0
DO45245	7.86574	2	0.657534	1	2	75	2	2	1	1
DO45299	7.96746	2	3.94521	0	2	70	2	1	1	0
DO45303	8.38129	2	2.71233	0	2	62	2	3	2	0
DO45209	8.45662	2	3.69863	0	1	70	2	4	2	0
DO23526	9.14569	2	2.87671	0	1	66	2	3	2	0
DO45301	10.4834	2	3.94521	1	1	56	1	2	1	0
DO45305	10.6393	2	0.821918	0	1	66	2	4	2	0
DO45217	10.953	2	0.739726	1	2	69	2	3	2	0
DO45289	11.5415	2	0.986301	0	2	78	2	3	2	0
DO23519	11.6215	2	1.72603	0	1	65	2	3	2	0
DO45285	11.6698	2	1.31507	0	1	59	1	3	2	0
DO45297	12.7585	2	3.45205	1	2	61	2	4	2	0
DO23508	13.3556	2	1.06849	0	2	79	2	2	1	0
