# Supplementary material for: An m6A-Related lncRNA Signature Predicts the Prognosis of Hepatocellular Carcinoma
Source: Front Pharmacol. 2022 Mar 30;13:854851. doi: 10.3389/fphar.2022.854851 (PMC9006777; doi:10.3389/fphar.2022.854851)
Supplement: Supplementary file 1 [file DataSheet1.ZIP › Source data/Table1 dataset TCGA clinical.xlsx]

## Sheet: Sheet1
Patient ID	ostime	os	age	agegroup	sex	T	Node	Metastasis	Mgroup	Stage	Stagegroup	Grade	Gradegroup
TCGA-XR-A8TE	30.39	0	16	1	1	3	0	MX	2	3	2	1	1
TCGA-5R-AA1D	14.75	0	17	1	2	3	0	0	0	3	2	3	2
TCGA-CC-A8HS	9.86	1	18	1	1	3	1	0	0	3	2	1	1
TCGA-DD-A1EC	19.78	0	20	1	2	1	0	0	0	1	1	3	2
TCGA-ED-A7PY	12.81	0	20	1	2	2	NX	0	0	2	1	3	2
TCGA-RC-A6M5	0.49	0	20	1	2	1	1	0	0	4	2	2	1
TCGA-DD-A1EL	13.63	1	23	1	1	2	0	0	0	2	1	3	2
TCGA-DD-A1EH	49.11	0	23	1	1	3	0	0	0	3	2	3	2
TCGA-RC-A6M3	0	0	24	1	1	2	0	0	0	2	1	3	2
TCGA-CC-A123	7.19	0	24	1	2	3	0	0	0	3	2	1	1
TCGA-UB-A7MB	19.74	0	24	1	1	2	NX	MX	2	2	1	3	2
TCGA-DD-A4NB	32.49	0	25	1	1	1	0	0	0	1	1	2	1
TCGA-BW-A5NP	0	0	26	1	2	2	0	1	1	4	2	3	2
TCGA-ED-A7XO	14.03	0	29	1	1	3	0	0	0	3	2	2	1
TCGA-DD-A39W	27.17	1	29	1	2	3	0	0	0	3	2	2	1
TCGA-G3-A7M8	14.13	0	31	1	1	1	NX	MX	2	1	1	1	1
TCGA-DD-A4NP	108.67	0	32	1	1	1	0	0	0	1	1	3	2
TCGA-DD-AACN	42.77	0	32	1	1	1	0	0	0	1	1	3	2
TCGA-WX-AA47	18.27	1	33	1	2	3	NX	MX	2	3	2	2	1
TCGA-MR-A8JO	10.84	0	34	1	1	1	0	MX	2	1	1	3	2
TCGA-DD-AAVW	76.12	0	35	1	1	1	0	0	0	1	1	2	1
TCGA-CC-5263	4.24	1	35	1	1	3	0	0	0	3	2	1	1
TCGA-ED-A66X	13.34	0	35	1	1	3	0	0	0	3	2	3	2
TCGA-CC-A3MB	10.35	1	36	1	1	3	0	0	0	3	2	1	1
TCGA-DD-A3A4	20.11	1	37	1	1	3	0	0	0	3	2	3	2
TCGA-DD-AAVQ	89.62	0	38	1	1	1	0	0	0	1	1	2	1
TCGA-DD-AAVZ	62.42	0	38	1	1	1	0	0	0	1	1	2	1
TCGA-DD-AAVX	56.44	0	38	1	1	2	0	0	0	2	1	2	1
TCGA-G3-AAV7	11.86	0	38	1	1	2	0	0	0	2	1	2	1
TCGA-FV-A3R3	12.02	1	38	1	2	1	NX	MX	2	1	1	2	1
TCGA-DD-AACS	59.26	0	39	1	1	1	0	0	0	1	1	3	2
TCGA-CC-A8HU	11.3	1	39	1	2	3	0	0	0	3	2	3	2
TCGA-DD-AACO	61.63	0	40	1	1	1	0	0	0	1	1	3	2
TCGA-DD-A119	7.33	1	40	1	1	3	0	1	1	4	2	3	2
TCGA-RC-A7SH	15.37	0	42	1	1	2	0	0	0	2	1	3	2
TCGA-DD-A114	37.75	1	42	1	1	2	NA	0	0	2	1	3	2
TCGA-DD-AAD3	42.54	0	43	1	1	1	0	0	0	1	1	2	1
TCGA-DD-AADI	35.64	0	43	1	2	1	0	0	0	1	1	3	2
TCGA-DD-AACW	46.78	0	43	1	1	1	0	0	0	1	1	3	2
TCGA-DD-A39Z	19.74	1	43	1	2	2	NX	0	0	2	1	2	1
TCGA-XR-A8TC	43.99	0	43	1	2	1	NX	MX	2	1	1	2	1
TCGA-DD-AAVR	82.56	0	44	1	1	1	0	0	0	1	1	2	1
TCGA-G3-A5SI	25.23	1	44	1	1	2	0	0	0	2	1	2	1
TCGA-CC-5261	3.19	1	44	1	1	2	0	0	0	2	1	2	1
TCGA-DD-A3A3	17.58	1	45	1	1	1	0	0	0	1	1	2	1
TCGA-DD-AADP	15.05	0	45	1	1	1	0	0	0	1	1	3	2
TCGA-G3-A25T	51.02	0	45	1	2	3	0	0	0	3	2	2	1
TCGA-CC-A5UD	9.99	1	45	1	1	3	0	0	0	3	2	2	1
TCGA-CC-A3M9	9.86	1	45	1	1	3	0	0	0	3	2	3	2
TCGA-DD-AAE0	18.23	0	45	1	2	3	0	0	0	3	2	4	2
TCGA-2Y-A9H3	49.8	0	45	1	1	2	NX	MX	2	2	1	1	1
TCGA-DD-A4NL	56.21	0	46	1	1	1	0	0	0	1	1	1	1
TCGA-DD-A1EI	6.01	0	46	1	1	1	0	0	0	1	1	2	1
TCGA-DD-AAVU	72.34	0	46	1	1	2	0	0	0	2	1	2	1
TCGA-EP-A2KB	19.58	1	46	1	2	1	NX	MX	2	1	1	2	1
TCGA-RC-A7S9	21.02	0	47	1	2	1	0	0	0	1	1	3	2
TCGA-ED-A459	29.89	0	47	1	1	2	0	0	0	2	1	2	1
TCGA-CC-A7IG	9.82	1	47	1	1	2	0	0	0	2	1	2	1
TCGA-DD-AAVP	90.41	0	48	1	1	1	0	0	0	1	1	1	1
TCGA-G3-AAUZ	15.77	0	48	1	1	1	0	0	0	1	1	2	1
TCGA-LG-A9QC	13.96	0	48	1	1	1	NX	0	0	1	1	2	1
TCGA-DD-AADW	19.28	0	48	1	1	1	0	0	0	1	1	3	2
TCGA-DD-AACD	12.52	1	48	1	1	1	0	0	0	1	1	4	2
TCGA-CC-5258	4.24	1	48	1	1	2	0	0	0	2	1	2	1
TCGA-ED-A7PX	0.2	0	48	1	2	2	NX	0	0	2	1	3	2
TCGA-CC-A5UE	8.94	1	48	1	1	4	0	0	0	3	2	2	1
TCGA-QA-A7B7	3.09	0	48	1	1	2	NX	MX	2	2	1	2	1
TCGA-DD-AAE4	19.97	0	49	1	2	1	0	0	0	1	1	1	1
TCGA-2Y-A9H0	120.73	0	49	1	1	3	0	0	0	3	2	1	1
TCGA-XR-A8TD	33.84	0	49	1	2	3	0	0	0	3	2	3	2
TCGA-G3-AAV2	12.22	0	50	1	1	1	0	0	0	1	1	1	1
TCGA-DD-AAE3	18.59	0	50	1	1	1	0	0	0	1	1	2	1
TCGA-DD-AADV	18.86	0	50	1	1	1	0	0	0	1	1	3	2
TCGA-DD-AACQ	14.19	1	50	1	1	2	0	0	0	2	1	3	2
TCGA-ED-A8O6	1.84	1	50	1	2	3	0	0	0	3	2	3	2
TCGA-CC-A1HT	3.32	1	50	1	1	3	0	0	0	3	2	3	2
TCGA-BW-A5NO	0.66	0	50	1	1	3	NX	MX	2	3	2	2	1
TCGA-BC-A10W	2.99	1	50	1	1	4	NX	MX	2	NA	3	3	2
TCGA-DD-AAC9	11.4	0	51	1	1	1	0	0	0	1	1	2	1
TCGA-DD-AAED	25.07	0	51	1	1	1	0	0	0	1	1	3	2
TCGA-DD-AAE2	20.96	0	51	1	1	1	0	0	0	1	1	3	2
TCGA-DD-AADD	40.44	0	51	1	1	1	0	0	0	1	1	4	2
TCGA-DD-AADB	40.8	0	51	1	1	1	0	0	0	1	1	4	2
TCGA-DD-AAD1	18.53	0	51	1	2	1	0	0	0	1	1	4	2
TCGA-FV-A495	0.03	0	51	1	2	2	NX	0	0	2	1	2	1
TCGA-CC-A8HV	9.17	1	51	1	2	2	0	0	0	2	1	2	1
TCGA-DD-AAEK	35.05	0	51	1	1	2	0	0	0	2	1	3	2
TCGA-G3-AAV1	11.79	1	51	1	1	4	0	0	0	3	2	3	2
TCGA-ED-A66Y	9.72	1	51	1	2	3	0	0	0	3	2	3	2
TCGA-UB-A7ME	15.97	0	51	1	1	1	NX	MX	2	1	1	2	1
TCGA-2Y-A9GT	53.35	1	51	1	1	1	NX	MX	2	1	1	2	1
TCGA-BC-A110	69.51	1	51	1	2	1	NX	MX	2	NA	3	1	1
TCGA-ZP-A9D2	25.13	1	51	1	1	2	NX	MX	2	NA	3	2	1
TCGA-FV-A4ZQ	0.39	0	52	1	1	1	NX	0	0	1	1	2	1
TCGA-DD-AAE1	18.13	0	52	1	1	1	0	0	0	1	1	3	2
TCGA-G3-A25Y	14.85	1	52	1	2	1	0	0	0	1	1	3	2
TCGA-G3-A3CJ	19.51	0	52	1	1	2	0	0	0	2	1	2	1
TCGA-DD-AACG	15.41	1	52	1	1	2	0	0	0	2	1	4	2
TCGA-CC-A9FU	0	0	52	1	2	3	0	0	0	3	2	2	1
TCGA-BC-A10X	25.3	1	52	1	2	3	0	MX	2	3	2	2	1
TCGA-EP-A2KA	20.6	1	52	1	2	3	NX	MX	2	3	2	3	2
TCGA-DD-AACV	50.3	0	53	1	1	1	0	0	0	1	1	3	2
TCGA-DD-AADC	13.96	1	53	1	1	1	0	0	0	1	1	3	2
TCGA-RC-A7SB	19.32	0	53	1	1	2	0	0	0	2	1	2	1
TCGA-ED-A7XP	13.14	0	53	1	2	2	0	0	0	2	1	3	2
TCGA-DD-A115	83.51	1	53	1	1	3	0	0	0	3	2	2	1
TCGA-G3-A3CH	25.62	0	53	1	1	3	0	0	0	3	2	2	1
TCGA-G3-AAV6	2.14	1	53	1	2	3	0	0	0	3	2	3	2
TCGA-DD-AAW0	66.2	0	54	1	1	1	0	0	0	1	1	2	1
TCGA-DD-AAD5	44.19	0	54	1	1	1	0	0	0	1	1	3	2
TCGA-DD-A4NJ	30.49	0	54	1	2	2	0	0	0	2	1	2	1
TCGA-CC-A3MC	11.93	0	54	1	1	3	0	0	0	3	2	2	1
TCGA-ED-A97K	0.2	0	54	1	1	3	0	0	0	3	2	2	1
TCGA-CC-A7II	13.11	0	54	1	1	3	0	0	0	3	2	3	2
TCGA-2Y-A9GV	83.18	1	54	1	2	1	NX	MX	2	1	1	1	1
TCGA-ES-A2HT	14.39	1	54	1	1	1	NX	MX	2	1	1	2	1
TCGA-O8-A75V	17.67	0	54	1	1	1	NX	MX	2	1	1	2	1
TCGA-DD-AADY	18.23	0	55	1	2	1	0	0	0	1	1	2	1
TCGA-DD-AADO	14.88	0	55	1	1	1	0	0	0	1	1	3	2
TCGA-DD-AAEE	26.61	0	55	1	1	1	0	0	0	1	1	4	2
TCGA-CC-A9FS	6.93	0	55	1	1	2	0	0	0	2	1	2	1
TCGA-DD-A113	79.66	0	55	1	2	2	0	0	0	2	1	3	2
TCGA-DD-AAW1	65.34	0	55	1	1	3	0	0	0	3	2	2	1
TCGA-2Y-A9GU	63.7	0	55	1	2	1	NX	MX	2	1	1	2	1
TCGA-ZS-A9CG	11.2	0	55	1	1	2	NX	MX	2	2	1	2	1
TCGA-DD-AAVS	59.89	0	56	1	1	1	0	0	0	1	1	2	1
TCGA-DD-A4NN	29.53	1	56	1	2	1	0	0	0	1	1	3	2
TCGA-DD-A4ND	90.21	0	56	1	2	1	0	0	0	1	1	3	2
TCGA-DD-AAVV	80.65	0	56	1	1	2	0	0	0	2	1	3	2
TCGA-CC-A7IJ	12.55	0	56	1	1	2	0	0	0	2	1	3	2
TCGA-DD-AAVY	64.72	0	56	1	1	3	0	0	0	3	2	2	1
TCGA-UB-A7MF	7.03	1	56	1	1	3	NX	MX	2	3	2	2	1
TCGA-ZP-A9D1	0.69	0	56	1	2	1	NX	MX	2	NA	3	2	1
TCGA-KR-A7K8	29.76	0	57	1	1	1	0	0	0	1	1	1	1
TCGA-DD-A11D	51.25	1	57	1	2	1	0	0	0	1	1	2	1
TCGA-DD-A1EF	12.94	1	57	1	2	1	0	0	0	1	1	3	2
TCGA-5R-AA1C	17.08	0	57	1	1	2	0	0	0	2	1	2	1
TCGA-CC-A9FV	0	0	57	1	1	3	0	0	0	3	2	2	1
TCGA-CC-A7IE	7.13	1	57	1	1	3	0	0	0	3	2	2	1
TCGA-G3-A5SK	24.44	0	58	1	1	1	NX	0	0	1	1	1	1
TCGA-G3-AAV0	15.64	0	58	1	1	1	0	0	0	1	1	2	1
TCGA-G3-A25Z	21.52	0	58	1	1	1	0	0	0	1	1	2	1
TCGA-XR-A8TG	29.5	0	58	1	1	1	NX	0	0	1	1	2	1
TCGA-DD-AADR	66.62	0	58	1	1	1	0	0	0	1	1	3	2
TCGA-DD-AADL	20.89	0	58	1	1	1	0	0	0	1	1	4	2
TCGA-G3-AAV3	13.53	0	58	1	2	2	0	0	0	2	1	2	1
TCGA-5C-A9VG	10.78	0	58	1	1	2	0	0	0	2	1	2	1
TCGA-DD-AADM	0.39	1	58	1	1	2	0	0	0	2	1	3	2
TCGA-ED-A4XI	26.91	0	58	1	1	2	0	0	0	2	1	3	2
TCGA-G3-A5SM	17.08	0	58	1	1	2	NX	0	0	2	1	3	2
TCGA-CC-A7IH	11.99	0	58	1	1	3	0	0	0	3	2	1	1
TCGA-PD-A5DF	20.99	1	58	1	2	4	0	0	0	3	2	2	1
TCGA-MR-A520	7.52	0	58	1	1	1	NX	MX	2	1	1	1	1
TCGA-2Y-A9H1	40.37	1	58	1	1	1	NX	MX	2	1	1	2	1
TCGA-2Y-A9GS	23.78	1	58	1	1	2	NX	MX	2	NA	3	2	1
TCGA-DD-AAE6	4.63	0	59	1	2	1	0	0	0	1	1	2	1
TCGA-G3-A5SJ	22.93	0	59	1	1	1	NX	0	0	1	1	2	1
TCGA-DD-AAEG	23.62	0	59	1	2	1	0	0	0	1	1	3	2
TCGA-RC-A7SK	15.51	0	59	1	1	1	0	0	0	1	1	3	2
TCGA-DD-AACU	51.48	0	59	1	1	1	0	0	0	1	1	3	2
TCGA-DD-AADQ	14.32	0	59	1	1	2	0	0	0	2	1	3	2
TCGA-CC-A7IF	21.32	1	59	1	1	3	0	0	0	3	2	1	1
TCGA-ED-A8O5	13.34	0	59	1	2	3	0	0	0	3	2	3	2
TCGA-CC-A7IK	8.61	1	59	1	1	3	0	0	0	3	2	3	2
TCGA-GJ-A3OU	28.88	0	59	1	1	1	NX	MX	2	1	1	2	1
TCGA-2Y-A9H5	18.23	1	59	1	2	1	0	MX	2	1	1	3	2
TCGA-DD-AADN	29.5	0	59	1	1	1	NX	MX	2	1	1	4	2
TCGA-UB-A7MC	16.43	0	59	1	1	3	0	MX	2	3	2	3	2
TCGA-ZP-A9CV	35.74	1	59	1	1	1	NX	MX	2	NA	3	1	1
TCGA-DD-AAEB	15.7	0	60	1	1	1	0	0	0	1	1	2	1
TCGA-ED-A5KG	28.06	0	60	1	2	2	0	0	0	2	1	2	1
TCGA-DD-AADU	18.2	0	60	1	1	2	0	0	0	2	1	3	2
TCGA-DD-A4NQ	12.25	1	60	1	1	2	0	0	0	2	1	3	2
TCGA-CC-5259	8.21	0	60	1	2	4	0	0	0	3	2	2	1
TCGA-ED-A82E	13.4	0	60	1	2	3	0	0	0	3	2	2	1
TCGA-G3-A7M6	20.76	0	60	1	2	1	NX	MX	2	1	1	3	2
TCGA-UB-AA0U	10.74	0	60	1	1	2	NX	MX	2	2	1	2	1
TCGA-DD-AACC	55.35	1	61	2	1	1	0	0	0	1	1	2	1
TCGA-G3-A3CK	19.22	0	61	2	1	1	0	0	0	1	1	2	1
TCGA-DD-A4NS	80.68	1	61	2	2	1	0	0	0	1	1	2	1
TCGA-DD-AACY	47.63	0	61	2	1	1	0	0	0	1	1	3	2
TCGA-KR-A7K7	31.24	0	61	2	2	2	0	0	0	2	1	1	1
TCGA-5C-AAPD	0.66	0	61	2	1	2	0	0	0	2	1	1	1
TCGA-ED-A7PZ	0.2	0	61	2	1	2	NX	0	0	2	1	2	1
TCGA-CC-A7IL	9.13	1	61	2	1	3	0	0	0	3	2	1	1
TCGA-CC-5260	2.86	1	61	2	2	4	0	0	0	3	2	1	1
TCGA-DD-A4NV	78.78	0	61	2	1	3	0	0	0	3	2	1	1
TCGA-MI-A75E	16.66	0	61	2	1	4	0	0	0	3	2	2	1
TCGA-CC-A3MA	9.95	1	61	2	1	3	0	0	0	3	2	2	1
TCGA-WX-AA46	24.84	0	61	2	1	2	NX	MX	2	2	1	1	1
TCGA-K7-AAU7	11.79	0	61	2	1	2	NX	MX	2	2	1	2	1
TCGA-MI-A75I	20.7	0	61	2	1	2	NX	MX	2	NA	3	1	1
TCGA-DD-AACE	71.75	0	62	2	1	1	0	0	0	1	1	3	2
TCGA-WQ-AB4B	12.98	0	62	2	1	2	NX	0	0	2	1	2	1
TCGA-UB-A7MA	27.86	0	62	2	2	2	0	0	0	2	1	2	1
TCGA-BC-A216	44.38	0	62	2	2	3	NX	0	0	3	2	2	1
TCGA-EP-A12J	18.73	0	62	2	1	1	NX	MX	2	1	1	1	1
TCGA-BC-A10Z	1.12	1	62	2	2	1	0	MX	2	1	1	2	1
TCGA-EP-A2KC	0.62	1	62	2	1	1	NX	MX	2	1	1	3	2
TCGA-BD-A3ER	36.63	0	62	2	1	2	NX	MX	2	2	1	2	1
TCGA-DD-AADS	15.57	0	63	2	1	1	0	0	0	1	1	2	1
TCGA-G3-A25U	53.75	0	63	2	2	1	0	0	0	1	1	3	2
TCGA-DD-AACZ	5.62	1	63	2	2	1	0	0	0	1	1	4	2
TCGA-MI-A75G	22.93	0	63	2	1	2	0	0	0	2	1	2	1
TCGA-CC-A5UC	11.4	1	63	2	1	3	0	0	0	3	2	3	2
TCGA-BW-A5NQ	0	0	63	2	1	1	NX	MX	2	1	1	3	2
TCGA-KR-A7K2	27.23	0	64	2	1	1	0	0	0	1	1	1	1
TCGA-G3-A25S	13.67	1	64	2	1	1	0	0	0	1	1	2	1
TCGA-MI-A75C	9.56	0	64	2	1	1	0	0	0	1	1	3	2
TCGA-DD-AACP	13.63	0	64	2	1	1	0	0	0	1	1	3	2
TCGA-DD-AADF	3.78	1	64	2	2	1	0	0	0	1	1	4	2
TCGA-BC-A69H	14.59	0	64	2	1	2	NX	0	0	2	1	3	2
TCGA-DD-A1EK	18.33	1	64	2	2	4	0	1	1	4	2	2	1
TCGA-DD-A3A9	30.58	1	64	2	2	4	0	1	1	4	2	2	1
TCGA-K7-A5RF	20.73	0	64	2	1	1	NX	MX	2	1	1	1	1
TCGA-2Y-A9GW	41.75	1	64	2	1	1	0	MX	2	1	1	2	1
TCGA-2Y-A9H2	56.87	0	64	2	2	1	0	MX	2	1	1	3	2
TCGA-WX-AA44	20.2	0	64	2	2	1	NX	MX	2	1	1	3	2
TCGA-ZS-A9CF	79.24	0	64	2	1	2	NX	MX	2	2	1	2	1
TCGA-2Y-A9GY	24.87	1	64	2	2	2	NX	MX	2	2	1	3	2
TCGA-ZP-A9D4	12.98	0	64	2	2	1	NX	MX	2	NA	3	1	1
TCGA-DD-A4NO	73.75	0	65	2	1	1	0	0	0	1	1	1	1
TCGA-KR-A7K0	2.14	1	65	2	1	1	0	0	0	1	1	1	1
TCGA-DD-AACA	75.59	0	65	2	1	1	0	0	0	1	1	3	2
TCGA-DD-AAEA	18.89	0	65	2	1	1	0	0	0	1	1	3	2
TCGA-5R-AAAM	1.51	1	65	2	2	2	0	0	0	2	1	2	1
TCGA-DD-A73C	23.03	0	65	2	2	3	0	0	0	3	2	1	1
TCGA-DD-A3A1	7.65	1	65	2	1	3	0	0	0	3	2	2	1
TCGA-G3-A6UC	22.04	0	65	2	1	3	0	0	0	3	2	2	1
TCGA-DD-A4NH	30.12	0	65	2	2	3	0	0	0	3	2	3	2
TCGA-G3-A7M7	11.86	0	65	2	1	1	NX	MX	2	1	1	1	1
TCGA-3K-AAZ8	13.01	0	65	2	1	3	NX	MX	2	3	2	1	1
TCGA-DD-A73E	1.45	0	66	2	1	1	0	0	0	1	1	1	1
TCGA-RC-A7SF	19.02	0	66	2	1	1	0	0	0	1	1	2	1
TCGA-BC-A3KF	0.26	0	66	2	2	1	NX	0	0	1	1	2	1
TCGA-DD-AAD2	21.62	0	66	2	1	1	0	0	0	1	1	2	1
TCGA-DD-AACL	3.52	1	66	2	2	1	0	0	0	1	1	3	2
TCGA-DD-AADA	40.51	0	66	2	2	1	0	0	0	1	1	3	2
TCGA-DD-AACX	5.58	0	66	2	1	2	0	0	0	2	1	3	2
TCGA-DD-A3A5	102.66	1	66	2	2	3	0	0	0	3	2	2	1
TCGA-DD-AAD6	22.08	0	66	2	1	3	0	0	0	3	2	3	2
TCGA-BC-A8YO	18.46	0	66	2	2	4	0	0	0	3	2	3	2
TCGA-K7-A5RG	17.05	0	66	2	1	1	NX	MX	2	1	1	1	1
TCGA-K7-A6G5	16.82	0	66	2	1	1	0	MX	2	1	1	2	1
TCGA-2Y-A9HB	8.54	0	66	2	1	1	NX	MX	2	1	1	2	1
TCGA-4R-AA8I	8.61	1	66	2	1	2	NX	MX	2	2	1	2	1
TCGA-ZP-A9CY	25.69	0	66	2	2	1	NX	MX	2	NA	3	1	1
TCGA-BC-A10R	10.12	1	66	2	2	3	NX	MX	2	NA	3	2	1
TCGA-DD-A39Y	5.62	1	67	2	1	1	NX	0	0	1	1	3	2
TCGA-DD-A11A	2.6	0	67	2	1	1	0	0	0	1	1	3	2
TCGA-G3-AAV5	11.63	0	67	2	1	2	0	0	0	2	1	2	1
TCGA-DD-A4NI	26.81	0	67	2	1	2	NX	0	0	2	1	2	1
TCGA-CC-5262	3.38	1	67	2	1	4	0	0	0	3	2	1	1
TCGA-DD-A3A7	13.76	1	67	2	1	3	0	0	0	3	2	3	2
TCGA-DD-A4NA	33.11	0	67	2	2	2	1	0	0	3	2	3	2
TCGA-UB-A7MD	1.71	1	67	2	1	1	0	MX	2	1	1	3	2
TCGA-ZP-A9D0	35.84	0	67	2	2	1	NX	MX	2	NA	3	1	1
TCGA-DD-A1ED	75.59	0	68	2	1	1	0	0	0	1	1	1	1
TCGA-G3-A25V	28.25	0	68	2	1	1	0	0	0	1	1	2	1
TCGA-DD-AACF	11.99	1	68	2	1	1	0	0	0	1	1	3	2
TCGA-DD-A1EA	79.34	0	68	2	1	2	0	0	0	2	1	2	1
TCGA-DD-AADK	34.46	0	68	2	2	2	0	0	0	2	1	3	2
TCGA-BC-A3KG	22.34	0	68	2	2	2	0	0	0	2	1	3	2
TCGA-LG-A9QD	12.02	0	68	2	1	3	0	0	0	3	2	2	1
TCGA-CC-A9FW	8.15	0	68	2	1	3	0	0	0	3	2	2	1
TCGA-DD-A116	53.29	1	68	2	1	3	0	0	0	3	2	3	2
TCGA-T1-A6J8	0.76	0	68	2	1	1	NX	0	0	NA	3	2	1
TCGA-2Y-A9H4	47.7	0	68	2	1	1	0	MX	2	1	1	2	1
TCGA-WJ-A86L	11.33	0	68	2	2	1	NX	MX	2	1	1	2	1
TCGA-GJ-A9DB	2.2	1	68	2	1	1	0	MX	2	1	1	2	1
TCGA-2Y-A9H6	11.73	0	68	2	2	1	NX	MX	2	1	1	2	1
TCGA-2Y-A9GX	80.22	0	68	2	1	1	NX	MX	2	1	1	2	1
TCGA-DD-A73D	22.77	0	68	2	2	2	NX	MX	2	2	1	1	1
TCGA-YA-A8S7	13.53	1	68	2	1	3	0	MX	2	3	2	3	2
TCGA-BC-A69I	12.71	0	69	2	1	1	0	0	0	1	1	1	1
TCGA-DD-AACT	51.31	0	69	2	2	1	0	0	0	1	1	2	1
TCGA-DD-AAW3	53.65	0	69	2	1	1	0	0	0	1	1	2	1
TCGA-DD-AAW2	60.94	0	69	2	1	1	0	0	0	1	1	2	1
TCGA-DD-AAE9	23.72	0	69	2	1	1	0	0	0	1	1	3	2
TCGA-DD-A11C	21.75	0	69	2	1	1	0	0	0	1	1	3	2
TCGA-RG-A7D4	36.07	0	69	2	1	2	0	0	0	2	1	2	1
TCGA-DD-AACI	53.15	0	69	2	1	2	0	0	0	2	1	3	2
TCGA-DD-AACH	6.41	1	69	2	1	2	0	0	0	2	1	3	2
TCGA-BC-A5W4	17.97	1	69	2	1	3	NX	0	0	3	2	3	2
TCGA-UB-AA0V	10.32	0	69	2	2	NA	NX	MX	2	1	1	1	1
TCGA-BD-A2L6	44.78	0	69	2	1	2	NX	MX	2	NA	3	2	1
TCGA-BC-A10U	27.5	1	69	2	1	2	NX	MX	2	NA	3	2	1
TCGA-DD-AACK	0.3	0	70	2	1	1	0	0	0	1	1	2	1
TCGA-5C-A9VH	10.58	0	70	2	1	1	0	0	0	1	1	2	1
TCGA-DD-AADJ	35.02	0	70	2	2	1	0	0	0	1	1	3	2
TCGA-G3-A5SL	20.4	0	70	2	1	2	NX	0	0	2	1	2	1
TCGA-FV-A23B	60.84	1	70	2	2	2	0	0	0	2	1	NA	3
TCGA-DD-AADG	37.61	0	70	2	1	3	0	0	0	3	2	3	2
TCGA-2Y-A9H9	22.9	0	70	2	1	1	0	MX	2	1	1	2	1
TCGA-EP-A26S	19.97	0	70	2	1	1	0	MX	2	1	1	2	1
TCGA-2Y-A9HA	1.18	1	70	2	1	2	NX	MX	2	2	1	2	1
TCGA-G3-A7M9	1.84	1	70	2	1	3	NX	MX	2	3	2	2	1
TCGA-G3-A3CI	5.91	0	71	2	1	1	0	0	0	1	1	2	1
TCGA-DD-A73A	23.92	0	71	2	1	1	0	0	0	1	1	2	1
TCGA-DD-A1EJ	33.02	1	71	2	2	1	1	0	0	3	2	2	1
TCGA-CC-5264	3.35	1	71	2	1	3	0	0	0	3	2	2	1
TCGA-WQ-A9G7	0.99	0	71	2	2	3	NX	0	0	NA	3	3	2
TCGA-NI-A4U2	58.84	1	71	2	1	3	NX	MX	2	3	2	1	1
TCGA-DD-AAEI	50.3	0	72	2	1	1	0	0	0	1	1	2	1
TCGA-DD-AAE7	21.16	0	72	2	1	1	0	0	0	1	1	2	1
TCGA-DD-A73B	9.3	1	72	2	2	1	0	0	0	1	1	2	1
TCGA-DD-A1EB	66.26	0	72	2	2	1	0	0	0	1	1	2	1
TCGA-DD-A4NF	30.95	0	72	2	1	1	0	0	0	1	1	2	1
TCGA-DD-AAC8	0.53	1	72	2	1	1	0	0	0	1	1	3	2
TCGA-DD-A3A6	107.03	1	72	2	2	2	0	0	0	2	1	2	1
TCGA-ZP-A9CZ	23.19	0	72	2	1	1	NX	MX	2	NA	3	1	1
TCGA-BC-A10Q	37.29	1	72	2	2	2	NX	MX	2	NA	3	NA	3
TCGA-DD-AAEH	25.76	0	73	2	1	1	0	0	0	1	1	2	1
TCGA-DD-AAD8	40.05	0	73	2	2	1	0	0	0	1	1	2	1
TCGA-DD-AAD0	4.5	0	73	2	2	1	0	0	0	1	1	2	1
TCGA-DD-A11B	0.46	1	73	2	1	1	0	0	0	1	1	2	1
TCGA-DD-A73G	114.26	0	73	2	2	1	0	0	0	1	1	3	2
TCGA-G3-A25X	58.44	0	73	2	1	2	0	0	0	2	1	3	2
TCGA-DD-A1EE	11.47	1	73	2	1	3	0	0	0	3	2	3	2
TCGA-ZS-A9CD	45.53	1	73	2	1	2	NX	MX	2	2	1	2	1
TCGA-EP-A3RK	11.93	0	73	2	1	3	NX	MX	2	3	2	2	1
TCGA-BC-4073	27.89	0	73	2	1	3	0	MX	2	3	2	3	2
TCGA-ED-A627	13.9	0	74	2	1	1	NX	0	0	1	1	2	1
TCGA-DD-AACB	76.35	0	74	2	2	1	0	0	0	1	1	3	2
TCGA-CC-A8HT	4.6	1	74	2	1	3	0	0	0	3	2	2	1
TCGA-BC-4072	48.95	1	74	2	2	3	0	0	0	3	2	3	2
TCGA-XR-A8TF	22.77	1	74	2	1	1	NX	MX	2	1	1	1	1
TCGA-NI-A8LF	26.25	0	74	2	1	1	NX	MX	2	1	1	3	2
TCGA-RC-A6M4	0.72	0	74	2	2	3	NX	MX	2	3	2	2	1
TCGA-FV-A2QR	19.09	1	75	2	1	1	0	0	0	1	1	1	1
TCGA-BD-A3EP	13.44	0	75	2	2	1	0	0	0	1	1	2	1
TCGA-DD-AACJ	69.05	0	75	2	1	2	0	0	0	2	1	2	1
TCGA-DD-A3A8	0.36	1	75	2	1	2	0	0	0	2	1	2	1
TCGA-RC-A6M6	0.3	0	75	2	1	2	NX	0	0	2	1	3	2
TCGA-BC-A217	45.89	1	75	2	2	2	NX	0	0	2	1	3	2
TCGA-DD-A4NE	21.68	1	75	2	2	3	0	0	0	3	2	3	2
TCGA-FV-A3R2	6.37	1	75	2	1	1	NX	MX	2	1	1	NA	3
TCGA-GJ-A6C0	1.02	1	75	2	2	2	NX	MX	2	2	1	2	1
TCGA-DD-A3A2	70.01	1	76	2	2	1	0	0	0	1	1	1	1
TCGA-DD-A1EG	45.07	1	76	2	1	1	0	0	0	1	1	3	2
TCGA-FV-A3I0	27.86	0	76	2	2	2	NX	0	0	2	1	2	1
TCGA-G3-A7M5	14.68	0	76	2	1	1	NX	MX	2	1	1	2	1
TCGA-EP-A3JL	9.95	0	76	2	1	1	NX	MX	2	1	1	2	1
TCGA-BC-A10T	27.5	1	76	2	1	4	NX	MX	2	NA	3	1	1
TCGA-BC-A10Y	23.36	1	76	2	1	4	NX	MX	2	NA	3	3	2
TCGA-DD-A73F	35.64	0	77	2	2	1	0	0	0	1	1	1	1
TCGA-DD-A118	112.91	0	77	2	2	2	0	0	0	2	1	2	1
TCGA-DD-A39V	21.12	1	77	2	1	2	NX	0	0	2	1	3	2
TCGA-DD-A4NG	26.35	1	77	2	1	3	NX	0	0	3	2	2	1
TCGA-MI-A75H	24.54	0	77	2	1	NA	NX	MX	2	NA	3	NA	3
TCGA-DD-A39X	55.65	1	78	2	2	1	NX	0	0	1	1	2	1
TCGA-HP-A5MZ	2.99	1	78	2	1	1	NX	0	0	1	1	2	1
TCGA-FV-A4ZP	81.67	1	78	2	1	3	NX	0	0	3	2	2	1
TCGA-LG-A6GG	12.71	0	79	2	2	2	NX	0	0	2	1	2	1
TCGA-ZS-A9CE	40.77	0	79	2	2	2	NX	MX	2	2	1	1	1
TCGA-G3-A3CG	22.11	0	80	2	1	1	0	0	0	1	1	2	1
TCGA-DD-A4NK	39.75	1	80	2	2	3	0	0	0	3	2	2	1
TCGA-ES-A2HS	22.6	1	80	2	1	1	NX	MX	2	1	1	2	1
TCGA-FV-A2QQ	23.95	0	80	2	1	1	0	MX	2	1	1	2	1
TCGA-BC-A112	5.03	1	80	2	1	3	NX	MX	2	NA	3	2	1
TCGA-2Y-A9H7	38.37	0	81	2	2	1	0	MX	2	1	1	2	1
TCGA-DD-AA3A	13.47	1	81	2	2	1	0	MX	2	1	1	4	2
TCGA-FV-A3I1	8.11	1	81	2	2	2	0	MX	2	2	1	2	1
TCGA-BC-A10S	46.75	1	81	2	1	3	NX	MX	2	NA	3	1	1
TCGA-2Y-A9GZ	27.86	1	82	2	2	2	NX	MX	2	2	1	2	1
TCGA-G3-AAV4	0.89	1	83	2	2	1	0	0	0	1	1	1	1
TCGA-FV-A496	0.33	0	84	2	2	1	NX	0	0	1	1	2	1
TCGA-DD-A4NR	0.3	1	85	2	2	1	0	0	0	1	1	3	2
TCGA-2Y-A9H8	20.8	1	85	2	2	1	NX	MX	2	NA	3	2	1
TCGA-HP-A5N0	37.68	1	90	2	2	TX	NX	0	0	NA	3	NA	3
