# Supplementary material for: An m6A-Related lncRNA Signature Predicts the Prognosis of Hepatocellular Carcinoma
Source: Front Pharmacol. 2022 Mar 30;13:854851. doi: 10.3389/fphar.2022.854851 (PMC9006777; doi:10.3389/fphar.2022.854851)
Supplement: Supplementary file 1 [file DataSheet1.ZIP › Source data/manuscript rawdata summary.xlsx]

## Sheet: Sheet1
Rawdata and Source code
Figure 1	Cohort ID	Data source
	Flow chart	PPT
Figure 2	Cohort ID	Data source
	TCGA	https://portal.gdc.cancer.gov	Figure2 lasso.R
	ICGC	https://dcc.icgc.org/projects/LIRI-JP	Figure2 uniCox.R
			Figure2 dataset1 exp.txt
			Figure2 dataset2 uniSigExp.txt
Figure 3	Cohort ID	Data source
	sandy plot	https://www.xiantao.love/	Figure3 dataset risky sandy.txt
Figure 4	Cohort ID	Data source
	TCGA	https://portal.gdc.cancer.gov	Figure4.boxplot.R
	ICGC	https://dcc.icgc.org/projects/LIRI-JP	Figure4 dataset ICGC.txt
			Figure4 dataset TCGA.txt
Figure 5	Cohort ID	Data source
	TCGA	https://portal.gdc.cancer.gov	Figure5 survival curve.R
	ICGC	https://dcc.icgc.org/projects/LIRI-JP	Figure5 timeroc.R
			Figure5 dataset TCGArisk.txt
			Figure5 dataset ICGC risk.txt
Figure 6	Cohort ID	Data source
	TCGA	https://portal.gdc.cancer.gov	Figure6 riskPlot.R
	ICGC	https://dcc.icgc.org/projects/LIRI-JP	Figure6 dataset TCGArisk.txt
			Figure6 datasetICGCrisk.txt
Figure 7	Cohort ID	Data source
	TCGA	https://portal.gdc.cancer.gov	Figure7 nomogram.R
	ICGC	https://dcc.icgc.org/projects/LIRI-JP	Figure7 dataset ICGC cox.sav
			Figure7 dataset TCGA cox.sav
Figure 8	Cohort ID	Data source
	TCGA	https://portal.gdc.cancer.gov	Figure8 nomo stage compare.R
	ICGC	https://dcc.icgc.org/projects/LIRI-JP	Figure8 dataset TCGA cox.xlsx
			Figure8 dataset ICGC cox.xlsx
Figure 9	Cohort ID	Data source
	TCGA	https://portal.gdc.cancer.gov	Figure9 singleGene.multipleGSEA.R
			Figure9 dataset annotation.cls
			Figure9 dataset.gct
Figure 10	Cohort ID	Data source
	TCGA	https://portal.gdc.cancer.gov	Figure10 dataset.txt
	Timer	https://cistrome.shinyapps.io/timer/
	Scatter plot	https://www.xiantao.love/
Table1	Cohort ID	Data source
	TCGA	https://portal.gdc.cancer.gov	SPSS software (version 25.0)
	ICGC	https://dcc.icgc.org/projects/LIRI-JP	Table1 dataset ICGC clinical
			Table1 dataset TCGA clinical.xlsx
Table2	Cohort ID	Data source
	TCGA	https://portal.gdc.cancer.gov	Table2 dataset2 uniSigExp.txt
	ICGC	https://dcc.icgc.org/projects/LIRI-JP
Table3	Cohort ID	Data source
	TCGA	https://portal.gdc.cancer.gov	SPSS software (version 25.0)
	ICGC	https://dcc.icgc.org/projects/LIRI-JP	Table3 dataset ICGC cox.sav
			Table3 dataset TCGA cox.sav
Table4	Cohort ID	Data source
	TCGA	https://portal.gdc.cancer.gov	SPSS software (version 25.0)
			Table4 dataset TCGA cox.sav
Table5	Cohort ID	Data source
	ICGC	https://portal.gdc.cancer.gov	SPSS software (version 25.0)
			Table5 dataset ICGC cox.sav
Supplementary Figure1	Cohort ID	Data source
	TCGA	https://portal.gdc.cancer.gov	Supplementary Figure1 code.R
			Supplementary Figure1 lncRNAexp.txt
			Supplementary Figure1 m6Aexp.txt
Supplementary Figure2	Cohort ID	Data source
	Our cohort	PCR rawdata	Graphpad Prism
			Supplementary Figure1 PCR rawdata.xlsx
Supplementary Figure3	Cohort ID	Data source
	GEO	https://www.ncbi.nlm.nih.gov/geo/	GSE14520
Supplementary Figure4	Cohort ID	Data source
	GEO	https://www.ncbi.nlm.nih.gov/geo/	GSE14520
Supplementary Table1	Cohort ID	Data source
	GEO	https://www.ncbi.nlm.nih.gov/geo/	GSE14520
Supplementary Table2	Cohort ID	Data source
	GEO	https://www.ncbi.nlm.nih.gov/geo/	GSE14520
Supplementary Table3	Cohort ID	Data source
	TCGA	https://portal.gdc.cancer.gov	GSEA software
			Figure9 dataset annotation.cls
			Figure9 dataset.gct
Supplementary Table4	Cohort ID	Data source
	TCGA	https://portal.gdc.cancer.gov	GSEA software
			Figure9 dataset annotation.cls
			Figure9 dataset.gct
